# Supplementary material for: Asymmetrical reliability of the Alda score favours a dichotomous representation of lithium responsiveness
Source: PLoS One. 2020 Jan 27;15(1):e0225353. doi: 10.1371/journal.pone.0225353 (PMC6984707; doi:10.1371/journal.pone.0225353)
Supplement: S3 File — Mathematica notebook containing the empirical evaluation of the Alda Score of Lithium response. This notebook also contains additional analysis of the A-score alone. (NB) [file pone.0225353.s005.nb]

(* Content-type: application/vnd.wolfram.mathematica *)

(*** Wolfram Notebook File ***)
(* http://www.wolfram.com/nb *)

(* CreatedBy='Mathematica 12.0' *)

(*CacheID: 234*)
(* Internal cache information:
NotebookFileLineBreakTest
NotebookFileLineBreakTest
NotebookDataPosition[       158,          7]
NotebookDataLength[   1073919,      21775]
NotebookOptionsPosition[   1067352,      21666]
NotebookOutlinePosition[   1067744,      21683]
CellTagsIndexPosition[   1067701,      21680]
WindowFrame->Normal*)

(* Beginning of Notebook Content *)
Notebook[{

Cell[CellGroupData[{
Cell[TextData[{
 "Code for Alda Scale Mutual Information Analysis in ",
 StyleBox["Asymmetrical Reliability of the Alda Score favours a Dichotomous \
Representation of Lithium Response",
  FontSlant->"Italic"]
}], "Title",
 CellChangeTimes->{{3.778106025192375*^9, 3.778106040751792*^9}, {
  3.778437110170042*^9, 3.7784371128571777`*^9}, {3.778439352598514*^9, 
  3.778439395940172*^9}, {3.780685774212632*^9, 
  3.7806857894516497`*^9}},ExpressionUUID->"900aa2a8-3645-4bb5-98e9-\
4ea354a93b81"],

Cell[TextData[{
 "Abraham Nunes (nunes@dal.ca), Thomas Trappenberg, and Martin Alda\n",
 StyleBox["Dalhousie University, Halifax, Nova Scotia, Canada",
  FontSlant->"Italic"]
}], "Subtitle",
 CellChangeTimes->{{3.778439372828755*^9, 3.778439432675152*^9}, {
  3.7806862422290897`*^9, 
  3.7806862531963873`*^9}},ExpressionUUID->"5968c804-09b7-4157-a2de-\
04992babfd8e"],

Cell[CellGroupData[{

Cell["Analysis of Reliability of the Total Alda Score", "Section",
 CellChangeTimes->{{3.777892618676053*^9, 3.7778926392034903`*^9}, {
  3.7806796517976303`*^9, 3.780679666700712*^9}, {3.780684685335093*^9, 
  3.780684691199065*^9}},ExpressionUUID->"983755cb-704c-40a1-8831-\
115935e17fcd"],

Cell[CellGroupData[{

Cell["\<\
Table 1 Summarizing the Average Total Scores Across the Sites\
\>", "Subsection",
 CellChangeTimes->{{3.780681355733766*^9, 3.7806813700219917`*^9}, {
  3.780681420619032*^9, 
  3.780681421163596*^9}},ExpressionUUID->"99d374e7-9097-4eaa-b6e2-\
d4d47c94bd7c"],

Cell[BoxData[{
 RowBox[{
  RowBox[{"wd", " ", "=", " ", "\"\<path/to/directory/here/\>\""}], 
  ";"}], "\n", 
 RowBox[{
  RowBox[{"SetDirectory", "[", "wd", "]"}], ";"}]}], "Code",
 CellChangeTimes->{{3.780685944317128*^9, 3.780685982821241*^9}, {
  3.780686677504942*^9, 3.780686692710012*^9}, {3.781261239032765*^9, 
  3.781261260904052*^9}, {3.781261753107712*^9, 3.7812617588409367`*^9}, {
  3.7812618406955357`*^9, 3.781261851669175*^9}, {3.781262027170577*^9, 
  3.781262028128104*^9}, {3.781262070658136*^9, 
  3.781262071031571*^9}},ExpressionUUID->"fea296fa-3c8c-4372-a0ae-\
c2434833b0ac"],

Cell[BoxData[
 RowBox[{
  RowBox[{"irrds", " ", "=", " ", 
   RowBox[{"Import", "[", 
    RowBox[{"\"\<S1_File.csv\>\"", ",", " ", "\"\<Dataset\>\"", ",", " ", 
     RowBox[{"HeaderLines", "\[Rule]", "1"}]}], "]"}]}], ";"}]], "Code",
 CellChangeTimes->{{3.780685390802971*^9, 3.780685400280747*^9}, {
  3.7812612857602453`*^9, 3.781261293637822*^9}},
 CellLabel->"In[4]:=",ExpressionUUID->"d948a588-ce72-4ce9-97c0-dda4753a43af"],

Cell[CellGroupData[{

Cell[BoxData[{
 RowBox[{
  RowBox[{
   RowBox[{"summary", " ", "=", 
    RowBox[{"Dataset", "[", 
     RowBox[{"JoinAcross", "[", 
      RowBox[{
       RowBox[{"Dataset", "[", 
        RowBox[{"KeyValueMap", "[", 
         RowBox[{
          RowBox[{
           RowBox[{"<|", 
            RowBox[{
             RowBox[{"\"\<Site\>\"", "\[Rule]", "#"}], ",", 
             RowBox[{"\"\<N Raters\>\"", "\[Rule]", "#2"}]}], "|>"}], "&"}], 
          ",", "\n", "\t", 
          RowBox[{"irrds", "[", 
           RowBox[{"Counts", ",", " ", "\"\<Site\>\""}], "]"}]}], "]"}], 
        "]"}], ",", " ", "\[IndentingNewLine]", 
       RowBox[{"Dataset", "[", 
        RowBox[{"KeyValueMap", "[", 
         RowBox[{
          RowBox[{
           RowBox[{"<|", "\[IndentingNewLine]", 
            RowBox[{
             RowBox[{"\"\<Site\>\"", "\[Rule]", "#1"}], ",", 
             RowBox[{"\"\<Case 1\>\"", "\[Rule]", 
              RowBox[{"#2", "[", 
               RowBox[{"[", "1", "]"}], "]"}]}], ",", " ", 
             RowBox[{"\"\<Case 2\>\"", "\[Rule]", 
              RowBox[{"#2", "[", 
               RowBox[{"[", "2", "]"}], "]"}]}], ",", "\[IndentingNewLine]", 
             RowBox[{"\"\<Case 3\>\"", "\[Rule]", 
              RowBox[{"#2", "[", 
               RowBox[{"[", "3", "]"}], "]"}]}], ",", 
             RowBox[{"\"\<Case 4\>\"", "\[Rule]", 
              RowBox[{"#2", "[", 
               RowBox[{"[", "4", "]"}], "]"}]}], ",", 
             RowBox[{"\"\<Case 5\>\"", "\[Rule]", 
              RowBox[{"#2", "[", 
               RowBox[{"[", "5", "]"}], "]"}]}], ",", "\[IndentingNewLine]", 
             RowBox[{"\"\<Case 6\>\"", "\[Rule]", 
              RowBox[{"#2", "[", 
               RowBox[{"[", "6", "]"}], "]"}]}], ",", 
             RowBox[{"\"\<Case 7\>\"", "\[Rule]", 
              RowBox[{"#2", "[", 
               RowBox[{"[", "7", "]"}], "]"}]}], ",", 
             RowBox[{"\"\<Case 8\>\"", "\[Rule]", 
              RowBox[{"#2", "[", 
               RowBox[{"[", "8", "]"}], "]"}]}], ",", "\[IndentingNewLine]", 
             RowBox[{"\"\<Case 9\>\"", "\[Rule]", 
              RowBox[{"#2", "[", 
               RowBox[{"[", "9", "]"}], "]"}]}], ",", 
             RowBox[{"\"\<Case 10\>\"", "\[Rule]", 
              RowBox[{"#2", "[", 
               RowBox[{"[", "10", "]"}], "]"}]}], ",", 
             RowBox[{"\"\<Case 11\>\"", "\[Rule]", 
              RowBox[{"#2", "[", 
               RowBox[{"[", "11", "]"}], "]"}]}], ",", "\[IndentingNewLine]", 
             
             RowBox[{"\"\<Case 12\>\"", "\[Rule]", 
              RowBox[{"#2", "[", 
               RowBox[{"[", "12", "]"}], "]"}]}]}], "|>"}], "&"}], ",", 
          RowBox[{"irrds", "[", 
           RowBox[{
            RowBox[{"GroupBy", "[", "\"\<site\>\"", "]"}], ",", "\n", "\t", 
            RowBox[{
             RowBox[{"Round", "[", 
              RowBox[{
               RowBox[{"N", "@", 
                RowBox[{"Mean", "[", "#", "]"}]}], ",", "0.1"}], "]"}], "&"}],
             ",", " ", 
            RowBox[{"Table", "[", 
             RowBox[{
              RowBox[{"\"\<Case \>\"", "<>", 
               RowBox[{"ToString", "[", "i", "]"}]}], ",", " ", 
              RowBox[{"{", 
               RowBox[{"i", ",", " ", "12"}], "}"}]}], "]"}]}], "]"}]}], 
         "]"}], "]"}], ",", " ", "\[IndentingNewLine]", "\"\<Site\>\""}], 
      "]"}], "]"}]}], ";"}], "\n"}], "\n", 
 RowBox[{"summary", " ", "=", " ", 
  RowBox[{"TextGrid", "[", 
   RowBox[{
    RowBox[{"Flatten", "[", "\n", "\t", 
     RowBox[{
      RowBox[{"Catenate", "[", 
       RowBox[{"{", 
        RowBox[{
         RowBox[{"{", 
          RowBox[{"{", 
           RowBox[{"Normal", "@", 
            RowBox[{"Keys", "[", 
             SuperscriptBox["summary", "\[Transpose]"], "]"}]}], "}"}], "}"}],
          ",", 
         RowBox[{"{", 
          RowBox[{"List", "@@@", 
           RowBox[{"Normal", "@", "summary"}]}], "}"}]}], "}"}], "]"}], ",", 
      "1"}], "]"}], ",", " ", "\n", 
    RowBox[{"Frame", "\[Rule]", "All"}]}], "]"}]}]}], "Code",
 CellChangeTimes->{{3.780680455046482*^9, 3.780680511232798*^9}, {
   3.780680637765614*^9, 3.7806806737636023`*^9}, {3.7806812848118*^9, 
   3.780681320327882*^9}, 3.7806813876103287`*^9, {3.78068477846325*^9, 
   3.7806847844936533`*^9}, {3.780684956814754*^9, 3.780684986335045*^9}, {
   3.780685074379944*^9, 3.780685088978731*^9}, {3.78068608739824*^9, 
   3.780686088922998*^9}, {3.781261678702286*^9, 3.7812616831168423`*^9}},
 CellLabel->"In[5]:=",ExpressionUUID->"bc53fac5-cb34-4b1c-aee3-89c3408c57f1"],

Cell[BoxData[
 TagBox[GridBox[{
    {Cell["Site",ExpressionUUID->"112643e6-4341-4825-b5e6-64f4cfdb1d83"], 
     Cell["N Raters",ExpressionUUID->"a4c97415-1dd0-47a0-8adb-5d7bcfad3d06"], 
     Cell["Case 1",ExpressionUUID->"7f9cea52-64d7-4224-ae72-f75a9177af37"], 
     Cell["Case 2",ExpressionUUID->"24491207-e84a-40a0-a2b9-11279731d3ed"], 
     Cell["Case 3",ExpressionUUID->"f5b402c1-d276-4643-b208-24f48719e7cc"], 
     Cell["Case 4",ExpressionUUID->"0ddfc73e-7640-4bb1-83ba-92e370c37c0a"], 
     Cell["Case 5",ExpressionUUID->"2c253df9-93f5-403f-9ad2-17391080557d"], 
     Cell["Case 6",ExpressionUUID->"3db11623-4db0-48bd-a342-70a38302f575"], 
     Cell["Case 7",ExpressionUUID->"0bd16665-97da-4c13-b91a-67d3ebf16f18"], 
     Cell["Case 8",ExpressionUUID->"9b56ebe9-1b3b-4bb9-9ad6-1ff0ac77ffd9"], 
     Cell["Case 9",ExpressionUUID->"a9b868a0-c942-4565-9b6d-9513b9641d47"], 
     Cell["Case 10",ExpressionUUID->"ede24edf-0066-442b-9ffa-47bdbeb46b98"], 
     Cell["Case 11",ExpressionUUID->"205fd30e-0309-441e-b1fd-5076a7712ae9"], 
     Cell["Case 12",ExpressionUUID->"63ade9ec-a24b-421a-ad33-dd5b74c26cc8"]},
    {Cell["Consensus",ExpressionUUID->"978c9d1f-c401-4952-a97c-b93f365d82a9"],
      "1", "8.`", "9.`", "6.`", "7.`", "9.`", "3.`", "5.`", "9.`", "3.`", 
     "9.`", "5.`", "1.`"},
    {Cell["Centre 1",ExpressionUUID->"8856a0e9-c99e-4489-aed6-ab155a38b0fe"], 
     "9", "8.4`", "8.6`", "6.6000000000000005`", "6.9`", "9.200000000000001`",
      "3.`", "3.9000000000000004`", "8.8`", "3.1`", "9.1`", "4.7`", 
     "1.2000000000000002`"},
    {Cell["Centre 2",ExpressionUUID->"e7c2b826-2771-4516-9a50-c58607b85ab6"], 
     "4", "7.800000000000001`", "8.200000000000001`", "6.2`", "7.`", "8.8`", 
     "3.2`", "4.`", "8.5`", "2.2`", "8.5`", "3.2`", "1.8`"},
    {Cell["Centre 3",ExpressionUUID->"0d7d4026-21a9-46c1-aa03-9f83c92e1248"], 
     "2", "9.`", "8.5`", "6.5`", "5.5`", "9.`", "4.`", "7.5`", "9.`", "5.`", 
     "8.`", "4.5`", "4.5`"},
    {Cell["Centre 4",ExpressionUUID->"ad112124-29f6-4d70-87fa-12704708f8c9"], 
     "2", "8.5`", "7.5`", "6.`", "5.`", "8.5`", "1.5`", "6.`", "9.`", "3.5`", 
     "8.5`", "4.`", "1.5`"},
    {Cell["Centre 5",ExpressionUUID->"5404cff2-ee63-4482-a158-ab91ba1c50e5"], 
     "4", "8.`", "8.200000000000001`", "4.800000000000001`", "6.5`", "8.5`", 
     "2.`", "3.`", "8.5`", "1.`", "8.200000000000001`", "4.5`", "1.5`"},
    {Cell["Centre 6",ExpressionUUID->"8e8f9510-7c4f-489b-91ab-de0df5e0fd30"], 
     "2", "7.5`", "7.5`", "4.`", "6.5`", "8.`", "1.5`", "3.`", "9.`", "0.`", 
     "7.`", "3.`", "0.5`"},
    {Cell["Centre 7",ExpressionUUID->"640ce905-67b2-408a-8d41-e2e70b9d7bbc"], 
     "3", "7.7`", "9.`", "4.3`", "7.`", "5.7`", "4.`", "1.3`", "9.`", 
     "0.7000000000000001`", "7.300000000000001`", "4.`", "2.`"},
    {Cell["Centre 8",ExpressionUUID->"5ec33c38-2dba-43c9-8f0c-7cbef075aa77"], 
     "2", "7.5`", "8.5`", "7.5`", "7.`", "9.`", "5.`", "7.5`", "8.5`", "3.5`",
      "8.5`", "6.`", "3.5`"},
    {Cell["Centre 9",ExpressionUUID->"d1a48fd8-879c-49a5-aa3d-8ed9f0995625"], 
     "2", "8.5`", "8.5`", "6.`", "7.`", "9.`", "3.`", "3.5`", "8.5`", "1.5`", 
     "9.`", "4.`", "1.`"},
    {Cell["Centre 10",ExpressionUUID->"b3c281cf-0978-46fd-aedd-b09e19c20ecf"],
      "2", "9.5`", "9.`", "4.`", "6.`", "9.`", "1.`", "1.`", "9.`", "1.5`", 
     "9.`", "4.`", "3.`"},
    {Cell["Centre 11",ExpressionUUID->"86c33361-4816-4e58-bb9f-d7c2b2d9d180"],
      "1", "7.`", "9.`", "4.`", "6.`", "9.`", "2.`", "3.`", "8.`", "0.`", 
     "7.`", "0.`", "2.`"},
    {Cell["Centre 12",ExpressionUUID->"4bd602dc-2b8f-4ac0-b94c-6adcf775b801"],
      "1", "8.`", "8.`", "5.`", "8.`", "9.`", "5.`", "6.`", "9.`", "4.`", 
     "9.`", "8.`", "1.`"},
    {Cell["Centre 13",ExpressionUUID->"8b6225a3-820c-464c-9439-de102197d776"],
      "1", "7.`", "9.`", "4.`", "8.`", "9.`", "3.`", "6.`", "9.`", "3.`", 
     "9.`", "6.`", "1.`"},
    {Cell["Centre 14",ExpressionUUID->"d2daeee5-6092-45ca-8924-79fd2058df69"],
      "7", "8.`", "8.700000000000001`", "5.300000000000001`", "5.9`", "8.3`", 
     "2.7`", "2.4000000000000004`", "9.1`", "2.`", "8.3`", "4.4`", "1.1`"},
    {Cell["Centre 15",ExpressionUUID->"e6a6aa97-a416-41aa-9120-5c69ede1cc01"],
      "6", "8.`", "8.200000000000001`", "6.`", "8.`", "9.`", "4.2`", "3.`", 
     "9.`", "4.2`", "8.8`", "3.7`", "0.30000000000000004`"},
    {Cell["Centre 16",ExpressionUUID->"5a34587c-db8c-4085-8b80-8c5cec23246e"],
      "3", "8.`", "8.3`", "5.300000000000001`", "6.300000000000001`", 
     "8.700000000000001`", "2.`", "4.`", "9.`", "4.3`", "8.`", "4.7`", 
     "0.7000000000000001`"},
    {Cell["Centre 17",ExpressionUUID->"a09608ca-373c-4d83-84df-4f8b11c900b3"],
      "4", "7.5`", "9.`", "5.5`", "6.5`", "5.`", "2.5`", "4.`", "7.2`", 
     "4.800000000000001`", "8.8`", "1.2000000000000002`", "2.`"},
    {Cell["Centre 18",ExpressionUUID->"6607902f-3d72-4654-8e57-f0dbbfcde136"],
      "3", "7.7`", "8.700000000000001`", "6.7`", "5.300000000000001`", 
     "9.700000000000001`", "5.`", "6.`", "8.700000000000001`", "1.3`", "9.`", 
     "3.7`", "0.30000000000000004`"}
   },
   AutoDelete->False,
   GridBoxFrame->{"Columns" -> {{True}}, "Rows" -> {{True}}},
   GridBoxItemSize->{"Columns" -> {{Automatic}}, "Rows" -> {{Automatic}}}],
  "TextGrid"]], "Output",
 CellChangeTimes->{{3.780685086953643*^9, 3.78068508982878*^9}, 
   3.780685912708004*^9, 3.7806860036706753`*^9, {3.7806860816021633`*^9, 
   3.780686090017318*^9}, {3.7806861615865183`*^9, 3.7806861804000463`*^9}, 
   3.7806862665998163`*^9, 3.780686361821851*^9, 3.781261266312821*^9, 
   3.781261508248631*^9, 3.781261704369904*^9, 3.781262042345845*^9},
 CellLabel->"Out[6]=",ExpressionUUID->"e2c25fae-7d0f-4f47-948d-58598823026d"]
}, Open  ]]
}, Open  ]],

Cell[CellGroupData[{

Cell["Analysis of the Reliability under Noise", "Subsection",
 CellChangeTimes->{{3.780684695558734*^9, 
  3.780684704574985*^9}},ExpressionUUID->"459390e3-ecde-404f-acef-\
0f37d6d0c088"],

Cell[BoxData[{
 RowBox[{
  RowBox[{"X", " ", "=", " ", 
   RowBox[{"Transpose", "[", 
    RowBox[{"List", "@@@", 
     RowBox[{"Normal", "@", 
      RowBox[{"irrds", "[", 
       RowBox[{
        RowBox[{"2", ";;"}], ",", " ", 
        RowBox[{"4", ";;"}]}], "]"}]}]}], "]"}]}], 
  ";"}], "\[IndentingNewLine]", 
 RowBox[{
  RowBox[{"y", " ", "=", "  ", 
   RowBox[{"Flatten", "[", 
    RowBox[{"List", "@@@", 
     RowBox[{"Normal", "@", 
      RowBox[{"irrds", "[", 
       RowBox[{
        RowBox[{"{", "1", "}"}], ",", " ", 
        RowBox[{"4", ";;"}]}], "]"}]}]}], "]"}]}], ";"}], "\n", 
 RowBox[{
  RowBox[{"X", " ", "=", " ", 
   RowBox[{"X", "[", 
    RowBox[{"[", 
     RowBox[{"Ordering", "[", "y", "]"}], "]"}], "]"}]}], 
  ";"}], "\[IndentingNewLine]", 
 RowBox[{
  RowBox[{"y", " ", "=", " ", 
   RowBox[{"y", "[", 
    RowBox[{"[", 
     RowBox[{"Ordering", "[", "y", "]"}], "]"}], "]"}]}], ";"}]}], "Code",
 CellChangeTimes->{{3.7778311201208677`*^9, 3.777831131764225*^9}, {
  3.777831243770301*^9, 3.777831334867878*^9}, {3.777831497523636*^9, 
  3.777831520800234*^9}, {3.7781045357466793`*^9, 3.778104564809231*^9}, {
  3.7806815302981873`*^9, 3.78068153082519*^9}, {3.780681956348816*^9, 
  3.7806819714654913`*^9}},
 CellLabel->"In[7]:=",ExpressionUUID->"272f1241-0952-4049-9a8d-f824b38ae7c7"],

Cell[CellGroupData[{

Cell[BoxData[{
 RowBox[{"RatingHistogram", " ", ":=", " ", 
  RowBox[{"Function", "[", 
   RowBox[{
    RowBox[{"{", 
     RowBox[{"X", ",", " ", "y"}], "}"}], ",", " ", "\n", "\t", 
    RowBox[{"Grid", "[", "\n", "\t\t", 
     RowBox[{"ArrayReshape", "[", 
      RowBox[{
       RowBox[{"{", "\n", "\t\t\t", 
        RowBox[{"Table", "[", 
         RowBox[{
          RowBox[{"Histogram", "[", "\n", "\t\t\t\t\t", 
           RowBox[{
            RowBox[{"X", "[", 
             RowBox[{"[", "i", "]"}], "]"}], ",", "\n", "\t\t\t\t\t", 
            RowBox[{"PlotLabel", "\[Rule]", " ", 
             RowBox[{"Style", "[", 
              RowBox[{
               RowBox[{"\"\<Gold Standard: \>\"", "<>", 
                RowBox[{"ToString", "[", 
                 RowBox[{"y", "[", 
                  RowBox[{"[", "i", "]"}], "]"}], "]"}]}], ",", " ", "Black", 
               ",", " ", "Bold", ",", " ", "13"}], "]"}]}], ",", "\n", 
            "\t\t\t\t\t", 
            RowBox[{"ChartStyle", "\[Rule]", 
             RowBox[{
              RowBox[{"ColorData", "[", "63", "]"}], "[", 
              TagBox[GridBox[{
                 {"\[Piecewise]", GridBox[{
                    {"1", 
                    RowBox[{
                    RowBox[{"y", "[", 
                    RowBox[{"[", "i", "]"}], "]"}], "\[GreaterEqual]", 
                    "7"}]},
                    {"2", "True"}
                   },
                   AllowedDimensions->{2, Automatic},
                   Editable->True,
                   
                   GridBoxAlignment->{
                    "Columns" -> {{Left}}, "ColumnsIndexed" -> {}, 
                    "Rows" -> {{Baseline}}, "RowsIndexed" -> {}},
                   
                   GridBoxItemSize->{
                    "Columns" -> {{Automatic}}, "ColumnsIndexed" -> {}, 
                    "Rows" -> {{1.}}, "RowsIndexed" -> {}},
                   GridBoxSpacings->{"Columns" -> {
                    Offset[0.27999999999999997`], {
                    Offset[0.84]}, 
                    Offset[0.27999999999999997`]}, "ColumnsIndexed" -> {}, 
                    "Rows" -> {
                    Offset[0.2], {
                    Offset[0.4]}, 
                    Offset[0.2]}, "RowsIndexed" -> {}},
                   Selectable->True]}
                },
                
                GridBoxAlignment->{
                 "Columns" -> {{Left}}, "ColumnsIndexed" -> {}, 
                  "Rows" -> {{Baseline}}, "RowsIndexed" -> {}},
                
                GridBoxItemSize->{
                 "Columns" -> {{Automatic}}, "ColumnsIndexed" -> {}, 
                  "Rows" -> {{1.}}, "RowsIndexed" -> {}},
                GridBoxSpacings->{"Columns" -> {
                    Offset[0.27999999999999997`], {
                    Offset[0.35]}, 
                    Offset[0.27999999999999997`]}, "ColumnsIndexed" -> {}, 
                  "Rows" -> {
                    Offset[0.2], {
                    Offset[0.4]}, 
                    Offset[0.2]}, "RowsIndexed" -> {}}],
               "Piecewise",
               DeleteWithContents->True,
               Editable->False,
               SelectWithContents->True,
               Selectable->False,
               StripWrapperBoxes->True], "]"}]}], ",", " ", "\n", 
            "\t\t\t\t\t", 
            RowBox[{"PlotRange", "\[Rule]", 
             RowBox[{"{", 
              RowBox[{
               RowBox[{"{", 
                RowBox[{
                 RowBox[{"-", "1"}], ",", " ", "11"}], "}"}], ",", " ", 
               "Automatic"}], "}"}]}], ",", " ", "\n", "\t\t\t\t\t", 
            RowBox[{"Frame", "\[Rule]", "True"}], ",", " ", 
            RowBox[{"FrameStyle", "\[Rule]", 
             RowBox[{"Directive", "[", 
              RowBox[{"Black", ",", " ", "12"}], "]"}]}], ",", "\n", 
            "\t\t\t\t\t", 
            RowBox[{"FrameLabel", "\[Rule]", 
             RowBox[{"{", 
              RowBox[{"\"\<Observed Rating\>\"", ",", " ", "\"\<Count\>\""}], 
              "}"}]}], ",", "\n", "\t\t\t\t\t", 
            RowBox[{"PlotTheme", "\[Rule]", "\"\<Scientific\>\""}]}], "]"}], 
          ",", " \t\t\t\t", "\n", "\t\t\t", 
          RowBox[{"{", 
           RowBox[{"i", ",", " ", 
            RowBox[{"Length", "@", "y"}]}], "}"}]}], "]"}], "}"}], ",", " ", 
       RowBox[{"{", 
        RowBox[{"3", ",", " ", "4"}], "}"}]}], "]"}], "]"}]}], 
   "]"}]}], "\n", 
 RowBox[{"totalscorehistfig", " ", "=", " ", 
  RowBox[{"RatingHistogram", "[", 
   RowBox[{"X", ",", " ", "y"}], "]"}]}], "\n", 
 RowBox[{
  RowBox[{"(*", 
   RowBox[{
    RowBox[{"Export", "[", 
     RowBox[{
     "\"\<total-score-hist-fig.pdf\>\"", ",", " ", "totalscorehistfig", ",", 
      " ", 
      RowBox[{"\"\<AllowRasterization\>\"", "\[Rule]", "True"}]}], "]"}], 
    ";"}], "*)"}]}]}], "Code",
 CellChangeTimes->{{3.780682006151886*^9, 3.780682411213768*^9}, {
  3.780685803332863*^9, 3.780685805467312*^9}},
 CellLabel->"In[11]:=",ExpressionUUID->"7d93e466-1314-4212-aa92-f00f22c06c34"],

Cell[BoxData[
 TagBox[GridBox[{
    {
     GraphicsBox[{
       {RGBColor[0.1971, 0.5022473119339774, 0.73], EdgeForm[{Opacity[0.644], 
        Thickness[Small]}], {}, 
        {RGBColor[0.1971, 0.5022473119339774, 0.73], EdgeForm[{Opacity[0.644],
          Thickness[Small]}], 
         TagBox[
          TooltipBox[
           TagBox[
            TagBox[
             DynamicBox[{
               FEPrivate`If[
                CurrentValue["MouseOver"], 
                EdgeForm[{
                  GrayLevel[0.5], 
                  AbsoluteThickness[1.5], 
                  Opacity[0.66]}], {}, {}], 
               RectangleBox[{-0.5, 0}, {0.5, 20.}, "RoundingRadius" -> 0]},
              
              ImageSizeCache->{{41.48, 53.62}, {-52.24999999999999, 
               33.677748094954204`}}],
             "DelayedMouseEffectStyle"],
            StatusArea[#, 20]& ,
            TagBoxNote->"20"],
           StyleBox["20", {FontFamily -> "Times"}, StripOnInput -> False]],
          Annotation[#, 
           Style[20, {FontFamily -> "Times"}], "Tooltip"]& ], 
         TagBox[
          TooltipBox[
           TagBox[
            TagBox[
             DynamicBox[{
               FEPrivate`If[
                CurrentValue["MouseOver"], 
                EdgeForm[{
                  GrayLevel[0.5], 
                  AbsoluteThickness[1.5], 
                  Opacity[0.66]}], {}, {}], 
               RectangleBox[{0.5, 0}, {1.5, 13.}, "RoundingRadius" -> 0]},
              
              ImageSizeCache->{{53.12, 
               65.25999999999999}, {-22.350288166766028`, 
               33.677748094954204`}}],
             "DelayedMouseEffectStyle"],
            StatusArea[#, 13]& ,
            TagBoxNote->"13"],
           StyleBox["13", {FontFamily -> "Times"}, StripOnInput -> False]],
          Annotation[#, 
           Style[13, {FontFamily -> "Times"}], "Tooltip"]& ], 
         TagBox[
          TooltipBox[
           TagBox[
            TagBox[
             DynamicBox[{
               FEPrivate`If[
                CurrentValue["MouseOver"], 
                EdgeForm[{
                  GrayLevel[0.5], 
                  AbsoluteThickness[1.5], 
                  Opacity[0.66]}], {}, {}], 
               RectangleBox[{1.5, 0}, {2.5, 13.}, "RoundingRadius" -> 0]},
              
              ImageSizeCache->{{64.75999999999999, 
               76.9}, {-22.350288166766028`, 33.677748094954204`}}],
             "DelayedMouseEffectStyle"],
            StatusArea[#, 13]& ,
            TagBoxNote->"13"],
           StyleBox["13", {FontFamily -> "Times"}, StripOnInput -> False]],
          Annotation[#, 
           Style[13, {FontFamily -> "Times"}], "Tooltip"]& ], 
         TagBox[
          TooltipBox[
           TagBox[
            TagBox[
             DynamicBox[{
               FEPrivate`If[
                CurrentValue["MouseOver"], 
                EdgeForm[{
                  GrayLevel[0.5], 
                  AbsoluteThickness[1.5], 
                  Opacity[0.66]}], {}, {}], 
               RectangleBox[{2.5, 0}, {3.5, 7.}, "RoundingRadius" -> 0]},
              
              ImageSizeCache->{{76.4, 88.53999999999999}, {3.278036261720235, 
               33.677748094954204`}}],
             "DelayedMouseEffectStyle"],
            StatusArea[#, 7]& ,
            TagBoxNote->"7"],
           StyleBox["7", {FontFamily -> "Times"}, StripOnInput -> False]],
          Annotation[#, 
           Style[7, {FontFamily -> "Times"}], "Tooltip"]& ], 
         TagBox[
          TooltipBox[
           TagBox[
            TagBox[
             DynamicBox[{
               FEPrivate`If[
                CurrentValue["MouseOver"], 
                EdgeForm[{
                  GrayLevel[0.5], 
                  AbsoluteThickness[1.5], 
                  Opacity[0.66]}], {}, {}], 
               RectangleBox[{3.5, 0}, {4.5, 2.}, "RoundingRadius" -> 0]},
              ImageSizeCache->{{88.03999999999999, 100.18}, {
               24.634973285458784`, 33.677748094954204`}}],
             "DelayedMouseEffectStyle"],
            StatusArea[#, 2]& ,
            TagBoxNote->"2"],
           StyleBox["2", {FontFamily -> "Times"}, StripOnInput -> False]],
          Annotation[#, 
           Style[2, {FontFamily -> "Times"}], "Tooltip"]& ], 
         TagBox[
          TooltipBox[
           TagBox[
            TagBox[
             DynamicBox[{
               FEPrivate`If[
                CurrentValue["MouseOver"], 
                EdgeForm[{
                  GrayLevel[0.5], 
                  AbsoluteThickness[1.5], 
                  Opacity[0.66]}], {}, {}], 
               RectangleBox[{4.5, 0}, {5.5, 3.}, "RoundingRadius" -> 0]},
              
              ImageSizeCache->{{99.68, 111.82000000000001`}, {
               20.363585880711074`, 33.677748094954204`}}],
             "DelayedMouseEffectStyle"],
            StatusArea[#, 3]& ,
            TagBoxNote->"3"],
           StyleBox["3", {FontFamily -> "Times"}, StripOnInput -> False]],
          Annotation[#, 
           Style[3, {FontFamily -> "Times"}], 
           "Tooltip"]& ]}, {}, {}}, {{}, {}, {}, {}, {}, {}}},
      AspectRatio->NCache[GoldenRatio^(-1), 0.6180339887498948],
      Axes->{False, False},
      AxesLabel->{None, None},
      AxesOrigin->{-1.24, 0},
      Frame->True,
      FrameLabel->{{
         FormBox["\"Count\"", TraditionalForm], None}, {
         FormBox["\"Observed Rating\"", TraditionalForm], None}},
      FrameStyle->Directive[
        GrayLevel[0], 12],
      FrameTicks->{{Automatic, Automatic}, {Automatic, Automatic}},
      GridLines->{{0}, {0}},
      GridLinesStyle->Directive[
        GrayLevel[0.5, 0.4]],
      LabelStyle->{FontFamily -> "Times"},
      PlotLabel->FormBox[
        StyleBox["\"Gold Standard: 1\"", 
         GrayLevel[0], Bold, 13, StripOnInput -> False], TraditionalForm],
      PlotRange->{{-1, 11}, {All, All}},
      PlotRangePadding->{{
         Scaled[0.02], 
         Scaled[0.02]}, {None, 
         Scaled[0.05]}},
      Ticks->{Automatic, Automatic}], 
     GraphicsBox[{
       {RGBColor[0.1971, 0.5022473119339774, 0.73], EdgeForm[{Opacity[0.63], 
        Thickness[Small]}], {}, 
        {RGBColor[0.1971, 0.5022473119339774, 0.73], EdgeForm[{Opacity[0.63], 
         Thickness[Small]}], 
         TagBox[
          TooltipBox[
           TagBox[
            TagBox[
             DynamicBox[{
               FEPrivate`If[
                CurrentValue["MouseOver"], 
                EdgeForm[{
                  GrayLevel[0.5], 
                  AbsoluteThickness[1.5], 
                  Opacity[0.66]}], {}, {}], 
               RectangleBox[{-0.5, 0}, {0.5, 7.}, "RoundingRadius" -> 0]},
              
              ImageSizeCache->{{41.480000000000004`, 
               53.620000000000005`}, {-7.692337081202282, 32.67394536310968}}],
             "DelayedMouseEffectStyle"],
            StatusArea[#, 7]& ,
            TagBoxNote->"7"],
           StyleBox["7", {FontFamily -> "Times"}, StripOnInput -> False]],
          Annotation[#, 
           Style[7, {FontFamily -> "Times"}], "Tooltip"]& ], 
         TagBox[
          TooltipBox[
           TagBox[
            TagBox[
             DynamicBox[{
               FEPrivate`If[
                CurrentValue["MouseOver"], 
                EdgeForm[{
                  GrayLevel[0.5], 
                  AbsoluteThickness[1.5], 
                  Opacity[0.66]}], {}, {}], 
               RectangleBox[{0.5, 0}, {1.5, 4.}, "RoundingRadius" -> 0]},
              
              ImageSizeCache->{{53.120000000000005`, 65.26}, {
               9.393212537788557, 32.67394536310968}}],
             "DelayedMouseEffectStyle"],
            StatusArea[#, 4]& ,
            TagBoxNote->"4"],
           StyleBox["4", {FontFamily -> "Times"}, StripOnInput -> False]],
          Annotation[#, 
           Style[4, {FontFamily -> "Times"}], "Tooltip"]& ], 
         TagBox[
          TooltipBox[
           TagBox[
            TagBox[
             DynamicBox[{
               FEPrivate`If[
                CurrentValue["MouseOver"], 
                EdgeForm[{
                  GrayLevel[0.5], 
                  AbsoluteThickness[1.5], 
                  Opacity[0.66]}], {}, {}], 
               RectangleBox[{1.5, 0}, {2.5, 8.}, "RoundingRadius" -> 0]},
              
              ImageSizeCache->{{64.76, 76.9}, {-13.387520287532567`, 
               32.67394536310968}}],
             "DelayedMouseEffectStyle"],
            StatusArea[#, 8]& ,
            TagBoxNote->"8"],
           StyleBox["8", {FontFamily -> "Times"}, StripOnInput -> False]],
          Annotation[#, 
           Style[8, {FontFamily -> "Times"}], "Tooltip"]& ], 
         TagBox[
          TooltipBox[
           TagBox[
            TagBox[
             DynamicBox[{
               FEPrivate`If[
                CurrentValue["MouseOver"], 
                EdgeForm[{
                  GrayLevel[0.5], 
                  AbsoluteThickness[1.5], 
                  Opacity[0.66]}], {}, {}], 
               RectangleBox[{2.5, 0}, {3.5, 15.}, "RoundingRadius" -> 0]},
              
              ImageSizeCache->{{76.4, 88.53999999999999}, {-53.25380273184453,
                32.67394536310968}}],
             "DelayedMouseEffectStyle"],
            StatusArea[#, 15]& ,
            TagBoxNote->"15"],
           StyleBox["15", {FontFamily -> "Times"}, StripOnInput -> False]],
          Annotation[#, 
           Style[15, {FontFamily -> "Times"}], "Tooltip"]& ], 
         TagBox[
          TooltipBox[
           TagBox[
            TagBox[
             DynamicBox[{
               FEPrivate`If[
                CurrentValue["MouseOver"], 
                EdgeForm[{
                  GrayLevel[0.5], 
                  AbsoluteThickness[1.5], 
                  Opacity[0.66]}], {}, {}], 
               RectangleBox[{3.5, 0}, {4.5, 14.}, "RoundingRadius" -> 0]},
              
              ImageSizeCache->{{88.03999999999999, 
               100.18}, {-47.558619525514246`, 32.67394536310968}}],
             "DelayedMouseEffectStyle"],
            StatusArea[#, 14]& ,
            TagBoxNote->"14"],
           StyleBox["14", {FontFamily -> "Times"}, StripOnInput -> False]],
          Annotation[#, 
           Style[14, {FontFamily -> "Times"}], "Tooltip"]& ], 
         TagBox[
          TooltipBox[
           TagBox[
            TagBox[
             DynamicBox[{
               FEPrivate`If[
                CurrentValue["MouseOver"], 
                EdgeForm[{
                  GrayLevel[0.5], 
                  AbsoluteThickness[1.5], 
                  Opacity[0.66]}], {}, {}], 
               RectangleBox[{4.5, 0}, {5.5, 6.}, "RoundingRadius" -> 0]},
              
              ImageSizeCache->{{99.68, 111.82}, {-1.997153874872005, 
               32.67394536310968}}],
             "DelayedMouseEffectStyle"],
            StatusArea[#, 6]& ,
            TagBoxNote->"6"],
           StyleBox["6", {FontFamily -> "Times"}, StripOnInput -> False]],
          Annotation[#, 
           Style[6, {FontFamily -> "Times"}], "Tooltip"]& ], 
         TagBox[
          TooltipBox[
           TagBox[
            TagBox[
             DynamicBox[{
               FEPrivate`If[
                CurrentValue["MouseOver"], 
                EdgeForm[{
                  GrayLevel[0.5], 
                  AbsoluteThickness[1.5], 
                  Opacity[0.66]}], {}, {}], 
               RectangleBox[{5.5, 0}, {6.5, 2.}, "RoundingRadius" -> 0]},
              
              ImageSizeCache->{{111.32, 123.46000000000001`}, {
               20.78357895044912, 32.67394536310968}}],
             "DelayedMouseEffectStyle"],
            StatusArea[#, 2]& ,
            TagBoxNote->"2"],
           StyleBox["2", {FontFamily -> "Times"}, StripOnInput -> False]],
          Annotation[#, 
           Style[2, {FontFamily -> "Times"}], "Tooltip"]& ], 
         TagBox[
          TooltipBox[
           TagBox[
            TagBox[
             DynamicBox[{
               FEPrivate`If[
                CurrentValue["MouseOver"], 
                EdgeForm[{
                  GrayLevel[0.5], 
                  AbsoluteThickness[1.5], 
                  Opacity[0.66]}], {}, {}], 
               RectangleBox[{6.5, 0}, {7.5, 2.}, "RoundingRadius" -> 0]},
              
              ImageSizeCache->{{122.96000000000001`, 135.1}, {
               20.78357895044912, 32.67394536310968}}],
             "DelayedMouseEffectStyle"],
            StatusArea[#, 2]& ,
            TagBoxNote->"2"],
           StyleBox["2", {FontFamily -> "Times"}, StripOnInput -> False]],
          Annotation[#, 
           Style[2, {FontFamily -> "Times"}], 
           "Tooltip"]& ]}, {}, {}}, {{}, {}, {}, {}, {}, {}, {}, {}}},
      AspectRatio->NCache[GoldenRatio^(-1), 0.6180339887498948],
      Axes->{False, False},
      AxesLabel->{None, None},
      AxesOrigin->{-1.24, 0},
      Frame->True,
      FrameLabel->{{
         FormBox["\"Count\"", TraditionalForm], None}, {
         FormBox["\"Observed Rating\"", TraditionalForm], None}},
      FrameStyle->Directive[
        GrayLevel[0], 12],
      FrameTicks->{{Automatic, Automatic}, {Automatic, Automatic}},
      GridLines->{{0}, {0}},
      GridLinesStyle->Directive[
        GrayLevel[0.5, 0.4]],
      LabelStyle->{FontFamily -> "Times"},
      PlotLabel->FormBox[
        StyleBox["\"Gold Standard: 3\"", 
         GrayLevel[0], Bold, 13, StripOnInput -> False], TraditionalForm],
      PlotRange->{{-1, 11}, {All, All}},
      PlotRangePadding->{{
         Scaled[0.02], 
         Scaled[0.02]}, {None, 
         Scaled[0.05]}},
      Ticks->{Automatic, Automatic}], 
     GraphicsBox[{
       {RGBColor[0.1971, 0.5022473119339774, 0.73], EdgeForm[{Opacity[0.63], 
        Thickness[Small]}], {}, 
        {RGBColor[0.1971, 0.5022473119339774, 0.73], EdgeForm[{Opacity[0.63], 
         Thickness[Small]}], 
         TagBox[
          TooltipBox[
           TagBox[
            TagBox[
             DynamicBox[{
               FEPrivate`If[
                CurrentValue["MouseOver"], 
                EdgeForm[{
                  GrayLevel[0.5], 
                  AbsoluteThickness[1.5], 
                  Opacity[0.66]}], {}, {}], 
               RectangleBox[{-0.5, 0}, {0.5, 12.}, "RoundingRadius" -> 0]},
              ImageSizeCache->{{41.48, 53.62}, {-52.25, 33.67774809495421}}],
             "DelayedMouseEffectStyle"],
            StatusArea[#, 12]& ,
            TagBoxNote->"12"],
           StyleBox["12", {FontFamily -> "Times"}, StripOnInput -> False]],
          Annotation[#, 
           Style[12, {FontFamily -> "Times"}], "Tooltip"]& ], 
         TagBox[
          TooltipBox[
           TagBox[
            TagBox[
             DynamicBox[{
               FEPrivate`If[
                CurrentValue["MouseOver"], 
                EdgeForm[{
                  GrayLevel[0.5], 
                  AbsoluteThickness[1.5], 
                  Opacity[0.66]}], {}, {}], 
               RectangleBox[{0.5, 0}, {1.5, 5.}, "RoundingRadius" -> 0]},
              
              ImageSizeCache->{{53.12, 
               65.25999999999999}, {-2.417146944610046, 33.67774809495421}}],
             "DelayedMouseEffectStyle"],
            StatusArea[#, 5]& ,
            TagBoxNote->"5"],
           StyleBox["5", {FontFamily -> "Times"}, StripOnInput -> False]],
          Annotation[#, 
           Style[5, {FontFamily -> "Times"}], "Tooltip"]& ], 
         TagBox[
          TooltipBox[
           TagBox[
            TagBox[
             DynamicBox[{
               FEPrivate`If[
                CurrentValue["MouseOver"], 
                EdgeForm[{
                  GrayLevel[0.5], 
                  AbsoluteThickness[1.5], 
                  Opacity[0.66]}], {}, {}], 
               RectangleBox[{1.5, 0}, {2.5, 11.}, "RoundingRadius" -> 0]},
              
              ImageSizeCache->{{64.75999999999999, 76.9}, {-45.13102099208716,
                33.67774809495421}}],
             "DelayedMouseEffectStyle"],
            StatusArea[#, 11]& ,
            TagBoxNote->"11"],
           StyleBox["11", {FontFamily -> "Times"}, StripOnInput -> False]],
          Annotation[#, 
           Style[11, {FontFamily -> "Times"}], "Tooltip"]& ], 
         TagBox[
          TooltipBox[
           TagBox[
            TagBox[
             DynamicBox[{
               FEPrivate`If[
                CurrentValue["MouseOver"], 
                EdgeForm[{
                  GrayLevel[0.5], 
                  AbsoluteThickness[1.5], 
                  Opacity[0.66]}], {}, {}], 
               RectangleBox[{2.5, 0}, {3.5, 10.}, "RoundingRadius" -> 0]},
              
              ImageSizeCache->{{76.4, 88.53999999999999}, {-38.0120419841743, 
               33.67774809495421}}],
             "DelayedMouseEffectStyle"],
            StatusArea[#, 10]& ,
            TagBoxNote->"10"],
           StyleBox["10", {FontFamily -> "Times"}, StripOnInput -> False]],
          Annotation[#, 
           Style[10, {FontFamily -> "Times"}], "Tooltip"]& ], 
         TagBox[
          TooltipBox[
           TagBox[
            TagBox[
             DynamicBox[{
               FEPrivate`If[
                CurrentValue["MouseOver"], 
                EdgeForm[{
                  GrayLevel[0.5], 
                  AbsoluteThickness[1.5], 
                  Opacity[0.66]}], {}, {}], 
               RectangleBox[{3.5, 0}, {4.5, 9.}, "RoundingRadius" -> 0]},
              ImageSizeCache->{{88.03999999999999, 
               100.18}, {-30.893062976261447`, 33.67774809495421}}],
             "DelayedMouseEffectStyle"],
            StatusArea[#, 9]& ,
            TagBoxNote->"9"],
           StyleBox["9", {FontFamily -> "Times"}, StripOnInput -> False]],
          Annotation[#, 
           Style[9, {FontFamily -> "Times"}], "Tooltip"]& ], 
         TagBox[
          TooltipBox[
           TagBox[
            TagBox[
             DynamicBox[{
               FEPrivate`If[
                CurrentValue["MouseOver"], 
                EdgeForm[{
                  GrayLevel[0.5], 
                  AbsoluteThickness[1.5], 
                  Opacity[0.66]}], {}, {}], 
               RectangleBox[{4.5, 0}, {5.5, 6.}, "RoundingRadius" -> 0]},
              
              ImageSizeCache->{{99.68, 
               111.82000000000001`}, {-9.536125952522895, 33.67774809495421}}],
             "DelayedMouseEffectStyle"],
            StatusArea[#, 6]& ,
            TagBoxNote->"6"],
           StyleBox["6", {FontFamily -> "Times"}, StripOnInput -> False]],
          Annotation[#, 
           Style[6, {FontFamily -> "Times"}], "Tooltip"]& ], 
         TagBox[
          TooltipBox[
           TagBox[
            TagBox[
             DynamicBox[{
               FEPrivate`If[
                CurrentValue["MouseOver"], 
                EdgeForm[{
                  GrayLevel[0.5], 
                  AbsoluteThickness[1.5], 
                  Opacity[0.66]}], {}, {}], 
               RectangleBox[{5.5, 0}, {6.5, 3.}, "RoundingRadius" -> 0]},
              
              ImageSizeCache->{{111.32000000000001`, 123.46}, {
               11.820811071215658`, 33.67774809495421}}],
             "DelayedMouseEffectStyle"],
            StatusArea[#, 3]& ,
            TagBoxNote->"3"],
           StyleBox["3", {FontFamily -> "Times"}, StripOnInput -> False]],
          Annotation[#, 
           Style[3, {FontFamily -> "Times"}], "Tooltip"]& ], 
         TagBox[
          TooltipBox[
           TagBox[
            TagBox[
             DynamicBox[{
               FEPrivate`If[
                CurrentValue["MouseOver"], 
                EdgeForm[{
                  GrayLevel[0.5], 
                  AbsoluteThickness[1.5], 
                  Opacity[0.66]}], {}, {}], 
               RectangleBox[{6.5, 0}, {7.5, 2.}, "RoundingRadius" -> 0]},
              
              ImageSizeCache->{{122.96, 135.10000000000002`}, {
               18.939790079128507`, 33.67774809495421}}],
             "DelayedMouseEffectStyle"],
            StatusArea[#, 2]& ,
            TagBoxNote->"2"],
           StyleBox["2", {FontFamily -> "Times"}, StripOnInput -> False]],
          Annotation[#, 
           Style[2, {FontFamily -> "Times"}], 
           "Tooltip"]& ]}, {}, {}}, {{}, {}, {}, {}, {}, {}, {}, {}}},
      AspectRatio->NCache[GoldenRatio^(-1), 0.6180339887498948],
      Axes->{False, False},
      AxesLabel->{None, None},
      AxesOrigin->{-1.24, 0},
      Frame->True,
      FrameLabel->{{
         FormBox["\"Count\"", TraditionalForm], None}, {
         FormBox["\"Observed Rating\"", TraditionalForm], None}},
      FrameStyle->Directive[
        GrayLevel[0], 12],
      FrameTicks->{{Automatic, Automatic}, {Automatic, Automatic}},
      GridLines->{{0}, {0}},
      GridLinesStyle->Directive[
        GrayLevel[0.5, 0.4]],
      LabelStyle->{FontFamily -> "Times"},
      PlotLabel->FormBox[
        StyleBox["\"Gold Standard: 3\"", 
         GrayLevel[0], Bold, 13, StripOnInput -> False], TraditionalForm],
      PlotRange->{{-1, 11}, {All, All}},
      PlotRangePadding->{{
         Scaled[0.02], 
         Scaled[0.02]}, {None, 
         Scaled[0.05]}},
      Ticks->{Automatic, Automatic}], 
     GraphicsBox[{
       {RGBColor[0.1971, 0.5022473119339774, 0.73], EdgeForm[{Opacity[0.616], 
        Thickness[Small]}], {}, 
        {RGBColor[0.1971, 0.5022473119339774, 0.73], EdgeForm[{Opacity[0.616],
          Thickness[Small]}], 
         TagBox[
          TooltipBox[
           TagBox[
            TagBox[
             DynamicBox[{
               FEPrivate`If[
                CurrentValue["MouseOver"], 
                EdgeForm[{
                  GrayLevel[0.5], 
                  AbsoluteThickness[1.5], 
                  Opacity[0.66]}], {}, {}], 
               RectangleBox[{-0.5, 0}, {0.5, 8.}, "RoundingRadius" -> 0]},
              
              ImageSizeCache->{{35.839999999999996`, 
               48.46}, {-54.25000000000001, 35.20054183082862}}],
             "DelayedMouseEffectStyle"],
            StatusArea[#, 8]& ,
            TagBoxNote->"8"],
           StyleBox["8", {FontFamily -> "Times"}, StripOnInput -> False]],
          Annotation[#, 
           Style[8, {FontFamily -> "Times"}], "Tooltip"]& ], 
         TagBox[
          TooltipBox[
           TagBox[
            TagBox[
             DynamicBox[{
               FEPrivate`If[
                CurrentValue["MouseOver"], 
                EdgeForm[{
                  GrayLevel[0.5], 
                  AbsoluteThickness[1.5], 
                  Opacity[0.66]}], {}, {}], 
               RectangleBox[{0.5, 0}, {1.5, 6.}, "RoundingRadius" -> 0]},
              
              ImageSizeCache->{{47.96, 60.58}, {-32.01236454229285, 
               35.20054183082862}}],
             "DelayedMouseEffectStyle"],
            StatusArea[#, 6]& ,
            TagBoxNote->"6"],
           StyleBox["6", {FontFamily -> "Times"}, StripOnInput -> False]],
          Annotation[#, 
           Style[6, {FontFamily -> "Times"}], "Tooltip"]& ], 
         TagBox[
          TooltipBox[
           TagBox[
            TagBox[
             DynamicBox[{
               FEPrivate`If[
                CurrentValue["MouseOver"], 
                EdgeForm[{
                  GrayLevel[0.5], 
                  AbsoluteThickness[1.5], 
                  Opacity[0.66]}], {}, {}], 
               RectangleBox[{1.5, 0}, {2.5, 8.}, "RoundingRadius" -> 0]},
              
              ImageSizeCache->{{60.08, 72.7}, {-54.25000000000001, 
               35.20054183082862}}],
             "DelayedMouseEffectStyle"],
            StatusArea[#, 8]& ,
            TagBoxNote->"8"],
           StyleBox["8", {FontFamily -> "Times"}, StripOnInput -> False]],
          Annotation[#, 
           Style[8, {FontFamily -> "Times"}], "Tooltip"]& ], 
         TagBox[
          TooltipBox[
           TagBox[
            TagBox[
             DynamicBox[{
               FEPrivate`If[
                CurrentValue["MouseOver"], 
                EdgeForm[{
                  GrayLevel[0.5], 
                  AbsoluteThickness[1.5], 
                  Opacity[0.66]}], {}, {}], 
               RectangleBox[{2.5, 0}, {3.5, 3.}, "RoundingRadius" -> 0]},
              
              ImageSizeCache->{{72.2, 84.82}, {1.3440886442678845`, 
               35.20054183082862}}],
             "DelayedMouseEffectStyle"],
            StatusArea[#, 3]& ,
            TagBoxNote->"3"],
           StyleBox["3", {FontFamily -> "Times"}, StripOnInput -> False]],
          Annotation[#, 
           Style[3, {FontFamily -> "Times"}], "Tooltip"]& ], 
         TagBox[
          TooltipBox[
           TagBox[
            TagBox[
             DynamicBox[{
               FEPrivate`If[
                CurrentValue["MouseOver"], 
                EdgeForm[{
                  GrayLevel[0.5], 
                  AbsoluteThickness[1.5], 
                  Opacity[0.66]}], {}, {}], 
               RectangleBox[{3.5, 0}, {4.5, 8.}, "RoundingRadius" -> 0]},
              
              ImageSizeCache->{{84.32, 96.94}, {-54.25000000000001, 
               35.20054183082862}}],
             "DelayedMouseEffectStyle"],
            StatusArea[#, 8]& ,
            TagBoxNote->"8"],
           StyleBox["8", {FontFamily -> "Times"}, StripOnInput -> False]],
          Annotation[#, 
           Style[8, {FontFamily -> "Times"}], "Tooltip"]& ], 
         TagBox[
          TooltipBox[
           TagBox[
            TagBox[
             DynamicBox[{
               FEPrivate`If[
                CurrentValue["MouseOver"], 
                EdgeForm[{
                  GrayLevel[0.5], 
                  AbsoluteThickness[1.5], 
                  Opacity[0.66]}], {}, {}], 
               RectangleBox[{4.5, 0}, {5.5, 8.}, "RoundingRadius" -> 0]},
              
              ImageSizeCache->{{96.44, 109.06}, {-54.25000000000001, 
               35.20054183082862}}],
             "DelayedMouseEffectStyle"],
            StatusArea[#, 8]& ,
            TagBoxNote->"8"],
           StyleBox["8", {FontFamily -> "Times"}, StripOnInput -> False]],
          Annotation[#, 
           Style[8, {FontFamily -> "Times"}], "Tooltip"]& ], 
         TagBox[
          TooltipBox[
           TagBox[
            TagBox[
             DynamicBox[{
               FEPrivate`If[
                CurrentValue["MouseOver"], 
                EdgeForm[{
                  GrayLevel[0.5], 
                  AbsoluteThickness[1.5], 
                  Opacity[0.66]}], {}, {}], 
               RectangleBox[{5.5, 0}, {6.5, 8.}, "RoundingRadius" -> 0]},
              
              ImageSizeCache->{{108.56, 121.18}, {-54.25000000000001, 
               35.20054183082862}}],
             "DelayedMouseEffectStyle"],
            StatusArea[#, 8]& ,
            TagBoxNote->"8"],
           StyleBox["8", {FontFamily -> "Times"}, StripOnInput -> False]],
          Annotation[#, 
           Style[8, {FontFamily -> "Times"}], "Tooltip"]& ], 
         TagBox[
          TooltipBox[
           TagBox[
            TagBox[
             DynamicBox[{
               FEPrivate`If[
                CurrentValue["MouseOver"], 
                EdgeForm[{
                  GrayLevel[0.5], 
                  AbsoluteThickness[1.5], 
                  Opacity[0.66]}], {}, {}], 
               RectangleBox[{6.5, 0}, {7.5, 4.}, "RoundingRadius" -> 0]},
              
              ImageSizeCache->{{120.68, 133.3}, {-9.774729084585694, 
               35.20054183082862}}],
             "DelayedMouseEffectStyle"],
            StatusArea[#, 4]& ,
            TagBoxNote->"4"],
           StyleBox["4", {FontFamily -> "Times"}, StripOnInput -> False]],
          Annotation[#, 
           Style[4, {FontFamily -> "Times"}], "Tooltip"]& ], 
         TagBox[
          TooltipBox[
           TagBox[
            TagBox[
             DynamicBox[{
               FEPrivate`If[
                CurrentValue["MouseOver"], 
                EdgeForm[{
                  GrayLevel[0.5], 
                  AbsoluteThickness[1.5], 
                  Opacity[0.66]}], {}, {}], 
               RectangleBox[{7.5, 0}, {8.5, 4.}, "RoundingRadius" -> 0]},
              
              ImageSizeCache->{{132.8, 
               145.42000000000002`}, {-9.774729084585694, 35.20054183082862}}],
             "DelayedMouseEffectStyle"],
            StatusArea[#, 4]& ,
            TagBoxNote->"4"],
           StyleBox["4", {FontFamily -> "Times"}, StripOnInput -> False]],
          Annotation[#, 
           Style[4, {FontFamily -> "Times"}], "Tooltip"]& ], 
         TagBox[
          TooltipBox[
           TagBox[
            TagBox[
             DynamicBox[{
               FEPrivate`If[
                CurrentValue["MouseOver"], 
                EdgeForm[{
                  GrayLevel[0.5], 
                  AbsoluteThickness[1.5], 
                  Opacity[0.66]}], {}, {}], 
               RectangleBox[{8.5, 0}, {9.5, 1.}, "RoundingRadius" -> 0]},
              
              ImageSizeCache->{{144.92000000000002`, 157.54000000000002`}, {
               23.58172410197504, 35.20054183082862}}],
             "DelayedMouseEffectStyle"],
            StatusArea[#, 1]& ,
            TagBoxNote->"1"],
           StyleBox["1", {FontFamily -> "Times"}, StripOnInput -> False]],
          Annotation[#, 
           Style[1, {FontFamily -> "Times"}], 
           "Tooltip"]& ]}, {}, {}}, {{}, {}, {}, {}, {}, {}, {}, {}, {}, {}}},
      
      AspectRatio->NCache[GoldenRatio^(-1), 0.6180339887498948],
      Axes->{False, False},
      AxesLabel->{None, None},
      AxesOrigin->{-1.24, 0},
      Frame->True,
      FrameLabel->{{
         FormBox["\"Count\"", TraditionalForm], None}, {
         FormBox["\"Observed Rating\"", TraditionalForm], None}},
      FrameStyle->Directive[
        GrayLevel[0], 12],
      FrameTicks->{{Automatic, Automatic}, {Automatic, Automatic}},
      GridLines->{{0}, {0}},
      GridLinesStyle->Directive[
        GrayLevel[0.5, 0.4]],
      LabelStyle->{FontFamily -> "Times"},
      PlotLabel->FormBox[
        StyleBox["\"Gold Standard: 5\"", 
         GrayLevel[0], Bold, 13, StripOnInput -> False], TraditionalForm],
      PlotRange->{{-1, 11}, {All, All}},
      PlotRangePadding->{{
         Scaled[0.02], 
         Scaled[0.02]}, {None, 
         Scaled[0.05]}},
      Ticks->{Automatic, Automatic}]},
    {
     GraphicsBox[{
       {RGBColor[0.1971, 0.5022473119339774, 0.73], EdgeForm[{Opacity[0.616], 
        Thickness[Small]}], {}, 
        {RGBColor[0.1971, 0.5022473119339774, 0.73], EdgeForm[{Opacity[0.616],
          Thickness[Small]}], 
         TagBox[
          TooltipBox[
           TagBox[
            TagBox[
             DynamicBox[{
               FEPrivate`If[
                CurrentValue["MouseOver"], 
                EdgeForm[{
                  GrayLevel[0.5], 
                  AbsoluteThickness[1.5], 
                  Opacity[0.66]}], {}, {}], 
               RectangleBox[{-0.5, 0}, {0.5, 6.}, "RoundingRadius" -> 0]},
              ImageSizeCache->{{41.48, 53.62}, {-18.078900762018314`, 
               33.677748094954204`}}],
             "DelayedMouseEffectStyle"],
            StatusArea[#, 6]& ,
            TagBoxNote->"6"],
           StyleBox["6", {FontFamily -> "Times"}, StripOnInput -> False]],
          Annotation[#, 
           Style[6, {FontFamily -> "Times"}], "Tooltip"]& ], 
         TagBox[
          TooltipBox[
           TagBox[
            TagBox[
             DynamicBox[{
               FEPrivate`If[
                CurrentValue["MouseOver"], 
                EdgeForm[{
                  GrayLevel[0.5], 
                  AbsoluteThickness[1.5], 
                  Opacity[0.66]}], {}, {}], 
               RectangleBox[{0.5, 0}, {1.5, 4.}, "RoundingRadius" -> 0]},
              
              ImageSizeCache->{{53.12, 
               65.25999999999999}, {-0.9933511430274748, 
               33.677748094954204`}}],
             "DelayedMouseEffectStyle"],
            StatusArea[#, 4]& ,
            TagBoxNote->"4"],
           StyleBox["4", {FontFamily -> "Times"}, StripOnInput -> False]],
          Annotation[#, 
           Style[4, {FontFamily -> "Times"}], "Tooltip"]& ], 
         TagBox[
          TooltipBox[
           TagBox[
            TagBox[
             DynamicBox[{
               FEPrivate`If[
                CurrentValue["MouseOver"], 
                EdgeForm[{
                  GrayLevel[0.5], 
                  AbsoluteThickness[1.5], 
                  Opacity[0.66]}], {}, {}], 
               RectangleBox[{1.5, 0}, {2.5, 5.}, "RoundingRadius" -> 0]},
              
              ImageSizeCache->{{64.75999999999999, 76.9}, {-9.536125952522895,
                33.677748094954204`}}],
             "DelayedMouseEffectStyle"],
            StatusArea[#, 5]& ,
            TagBoxNote->"5"],
           StyleBox["5", {FontFamily -> "Times"}, StripOnInput -> False]],
          Annotation[#, 
           Style[5, {FontFamily -> "Times"}], "Tooltip"]& ], 
         TagBox[
          TooltipBox[
           TagBox[
            TagBox[
             DynamicBox[{
               FEPrivate`If[
                CurrentValue["MouseOver"], 
                EdgeForm[{
                  GrayLevel[0.5], 
                  AbsoluteThickness[1.5], 
                  Opacity[0.66]}], {}, {}], 
               RectangleBox[{2.5, 0}, {3.5, 10.}, "RoundingRadius" -> 0]},
              
              ImageSizeCache->{{76.4, 88.53999999999999}, {-52.24999999999999,
                33.677748094954204`}}],
             "DelayedMouseEffectStyle"],
            StatusArea[#, 10]& ,
            TagBoxNote->"10"],
           StyleBox["10", {FontFamily -> "Times"}, StripOnInput -> False]],
          Annotation[#, 
           Style[10, {FontFamily -> "Times"}], "Tooltip"]& ], 
         TagBox[
          TooltipBox[
           TagBox[
            TagBox[
             DynamicBox[{
               FEPrivate`If[
                CurrentValue["MouseOver"], 
                EdgeForm[{
                  GrayLevel[0.5], 
                  AbsoluteThickness[1.5], 
                  Opacity[0.66]}], {}, {}], 
               RectangleBox[{3.5, 0}, {4.5, 9.}, "RoundingRadius" -> 0]},
              
              ImageSizeCache->{{88.03999999999999, 
               100.18}, {-43.70722519050458, 33.677748094954204`}}],
             "DelayedMouseEffectStyle"],
            StatusArea[#, 9]& ,
            TagBoxNote->"9"],
           StyleBox["9", {FontFamily -> "Times"}, StripOnInput -> False]],
          Annotation[#, 
           Style[9, {FontFamily -> "Times"}], "Tooltip"]& ], 
         TagBox[
          TooltipBox[
           TagBox[
            TagBox[
             DynamicBox[{
               FEPrivate`If[
                CurrentValue["MouseOver"], 
                EdgeForm[{
                  GrayLevel[0.5], 
                  AbsoluteThickness[1.5], 
                  Opacity[0.66]}], {}, {}], 
               RectangleBox[{4.5, 0}, {5.5, 7.}, "RoundingRadius" -> 0]},
              
              ImageSizeCache->{{99.68, 
               111.82000000000001`}, {-26.621675571513734`, 
               33.677748094954204`}}],
             "DelayedMouseEffectStyle"],
            StatusArea[#, 7]& ,
            TagBoxNote->"7"],
           StyleBox["7", {FontFamily -> "Times"}, StripOnInput -> False]],
          Annotation[#, 
           Style[7, {FontFamily -> "Times"}], "Tooltip"]& ], 
         TagBox[
          TooltipBox[
           TagBox[
            TagBox[
             DynamicBox[{
               FEPrivate`If[
                CurrentValue["MouseOver"], 
                EdgeForm[{
                  GrayLevel[0.5], 
                  AbsoluteThickness[1.5], 
                  Opacity[0.66]}], {}, {}], 
               RectangleBox[{5.5, 0}, {6.5, 6.}, "RoundingRadius" -> 0]},
              
              ImageSizeCache->{{111.32000000000001`, 
               123.46}, {-18.078900762018314`, 33.677748094954204`}}],
             "DelayedMouseEffectStyle"],
            StatusArea[#, 6]& ,
            TagBoxNote->"6"],
           StyleBox["6", {FontFamily -> "Times"}, StripOnInput -> False]],
          Annotation[#, 
           Style[6, {FontFamily -> "Times"}], "Tooltip"]& ], 
         TagBox[
          TooltipBox[
           TagBox[
            TagBox[
             DynamicBox[{
               FEPrivate`If[
                CurrentValue["MouseOver"], 
                EdgeForm[{
                  GrayLevel[0.5], 
                  AbsoluteThickness[1.5], 
                  Opacity[0.66]}], {}, {}], 
               RectangleBox[{6.5, 0}, {7.5, 7.}, "RoundingRadius" -> 0]},
              
              ImageSizeCache->{{122.96, 
               135.10000000000002`}, {-26.621675571513734`, 
               33.677748094954204`}}],
             "DelayedMouseEffectStyle"],
            StatusArea[#, 7]& ,
            TagBoxNote->"7"],
           StyleBox["7", {FontFamily -> "Times"}, StripOnInput -> False]],
          Annotation[#, 
           Style[7, {FontFamily -> "Times"}], "Tooltip"]& ], 
         TagBox[
          TooltipBox[
           TagBox[
            TagBox[
             DynamicBox[{
               FEPrivate`If[
                CurrentValue["MouseOver"], 
                EdgeForm[{
                  GrayLevel[0.5], 
                  AbsoluteThickness[1.5], 
                  Opacity[0.66]}], {}, {}], 
               RectangleBox[{7.5, 0}, {8.5, 3.}, "RoundingRadius" -> 0]},
              
              ImageSizeCache->{{134.60000000000002`, 146.74}, {
               7.549423666467945, 33.677748094954204`}}],
             "DelayedMouseEffectStyle"],
            StatusArea[#, 3]& ,
            TagBoxNote->"3"],
           StyleBox["3", {FontFamily -> "Times"}, StripOnInput -> False]],
          Annotation[#, 
           Style[3, {FontFamily -> "Times"}], "Tooltip"]& ], 
         TagBox[
          TooltipBox[
           TagBox[
            TagBox[
             DynamicBox[{
               FEPrivate`If[
                CurrentValue["MouseOver"], 
                EdgeForm[{
                  GrayLevel[0.5], 
                  AbsoluteThickness[1.5], 
                  Opacity[0.66]}], {}, {}], 
               RectangleBox[{8.5, 0}, {9.5, 1.}, "RoundingRadius" -> 0]},
              
              ImageSizeCache->{{146.24, 158.38}, {24.634973285458784`, 
               33.677748094954204`}}],
             "DelayedMouseEffectStyle"],
            StatusArea[#, 1]& ,
            TagBoxNote->"1"],
           StyleBox["1", {FontFamily -> "Times"}, StripOnInput -> False]],
          Annotation[#, 
           Style[1, {FontFamily -> "Times"}], 
           "Tooltip"]& ]}, {}, {}}, {{}, {}, {}, {}, {}, {}, {}, {}, {}, {}}},
      
      AspectRatio->NCache[GoldenRatio^(-1), 0.6180339887498948],
      Axes->{False, False},
      AxesLabel->{None, None},
      AxesOrigin->{-1.24, 0},
      Frame->True,
      FrameLabel->{{
         FormBox["\"Count\"", TraditionalForm], None}, {
         FormBox["\"Observed Rating\"", TraditionalForm], None}},
      FrameStyle->Directive[
        GrayLevel[0], 12],
      FrameTicks->{{Automatic, Automatic}, {Automatic, Automatic}},
      GridLines->{{0}, {0}},
      GridLinesStyle->Directive[
        GrayLevel[0.5, 0.4]],
      LabelStyle->{FontFamily -> "Times"},
      PlotLabel->FormBox[
        StyleBox["\"Gold Standard: 5\"", 
         GrayLevel[0], Bold, 13, StripOnInput -> False], TraditionalForm],
      PlotRange->{{-1, 11}, {All, All}},
      PlotRangePadding->{{
         Scaled[0.02], 
         Scaled[0.02]}, {None, 
         Scaled[0.05]}},
      Ticks->{Automatic, Automatic}], 
     GraphicsBox[{
       {RGBColor[0.1971, 0.5022473119339774, 0.73], EdgeForm[{Opacity[0.637], 
        Thickness[Small]}], {}, 
        {RGBColor[0.1971, 0.5022473119339774, 0.73], EdgeForm[{Opacity[0.637],
          Thickness[Small]}], 
         TagBox[
          TooltipBox[
           TagBox[
            TagBox[
             DynamicBox[{
               FEPrivate`If[
                CurrentValue["MouseOver"], 
                EdgeForm[{
                  GrayLevel[0.5], 
                  AbsoluteThickness[1.5], 
                  Opacity[0.66]}], {}, {}], 
               RectangleBox[{2.5, 0}, {3.5, 3.}, "RoundingRadius" -> 0]},
              
              ImageSizeCache->{{76.4, 88.53999999999999}, {
               20.363585880711074`, 33.677748094954204`}}],
             "DelayedMouseEffectStyle"],
            StatusArea[#, 3]& ,
            TagBoxNote->"3"],
           StyleBox["3", {FontFamily -> "Times"}, StripOnInput -> False]],
          Annotation[#, 
           Style[3, {FontFamily -> "Times"}], "Tooltip"]& ], 
         TagBox[
          TooltipBox[
           TagBox[
            TagBox[
             DynamicBox[{
               FEPrivate`If[
                CurrentValue["MouseOver"], 
                EdgeForm[{
                  GrayLevel[0.5], 
                  AbsoluteThickness[1.5], 
                  Opacity[0.66]}], {}, {}], 
               RectangleBox[{3.5, 0}, {4.5, 9.}, "RoundingRadius" -> 0]},
              
              ImageSizeCache->{{88.03999999999999, 
               100.18}, {-5.264738547775188, 33.677748094954204`}}],
             "DelayedMouseEffectStyle"],
            StatusArea[#, 9]& ,
            TagBoxNote->"9"],
           StyleBox["9", {FontFamily -> "Times"}, StripOnInput -> False]],
          Annotation[#, 
           Style[9, {FontFamily -> "Times"}], "Tooltip"]& ], 
         TagBox[
          TooltipBox[
           TagBox[
            TagBox[
             DynamicBox[{
               FEPrivate`If[
                CurrentValue["MouseOver"], 
                EdgeForm[{
                  GrayLevel[0.5], 
                  AbsoluteThickness[1.5], 
                  Opacity[0.66]}], {}, {}], 
               RectangleBox[{4.5, 0}, {5.5, 12.}, "RoundingRadius" -> 0]},
              
              ImageSizeCache->{{99.68, 
               111.82000000000001`}, {-18.078900762018314`, 
               33.677748094954204`}}],
             "DelayedMouseEffectStyle"],
            StatusArea[#, 12]& ,
            TagBoxNote->"12"],
           StyleBox["12", {FontFamily -> "Times"}, StripOnInput -> False]],
          Annotation[#, 
           Style[12, {FontFamily -> "Times"}], "Tooltip"]& ], 
         TagBox[
          TooltipBox[
           TagBox[
            TagBox[
             DynamicBox[{
               FEPrivate`If[
                CurrentValue["MouseOver"], 
                EdgeForm[{
                  GrayLevel[0.5], 
                  AbsoluteThickness[1.5], 
                  Opacity[0.66]}], {}, {}], 
               RectangleBox[{5.5, 0}, {6.5, 20.}, "RoundingRadius" -> 0]},
              
              ImageSizeCache->{{111.32000000000001`, 
               123.46}, {-52.24999999999999, 33.677748094954204`}}],
             "DelayedMouseEffectStyle"],
            StatusArea[#, 20]& ,
            TagBoxNote->"20"],
           StyleBox["20", {FontFamily -> "Times"}, StripOnInput -> False]],
          Annotation[#, 
           Style[20, {FontFamily -> "Times"}], "Tooltip"]& ], 
         TagBox[
          TooltipBox[
           TagBox[
            TagBox[
             DynamicBox[{
               FEPrivate`If[
                CurrentValue["MouseOver"], 
                EdgeForm[{
                  GrayLevel[0.5], 
                  AbsoluteThickness[1.5], 
                  Opacity[0.66]}], {}, {}], 
               RectangleBox[{6.5, 0}, {7.5, 10.}, "RoundingRadius" -> 0]},
              
              ImageSizeCache->{{122.96, 
               135.10000000000002`}, {-9.536125952522895, 
               33.677748094954204`}}],
             "DelayedMouseEffectStyle"],
            StatusArea[#, 10]& ,
            TagBoxNote->"10"],
           StyleBox["10", {FontFamily -> "Times"}, StripOnInput -> False]],
          Annotation[#, 
           Style[10, {FontFamily -> "Times"}], "Tooltip"]& ], 
         TagBox[
          TooltipBox[
           TagBox[
            TagBox[
             DynamicBox[{
               FEPrivate`If[
                CurrentValue["MouseOver"], 
                EdgeForm[{
                  GrayLevel[0.5], 
                  AbsoluteThickness[1.5], 
                  Opacity[0.66]}], {}, {}], 
               RectangleBox[{7.5, 0}, {8.5, 3.}, "RoundingRadius" -> 0]},
              
              ImageSizeCache->{{134.60000000000002`, 146.74}, {
               20.363585880711074`, 33.677748094954204`}}],
             "DelayedMouseEffectStyle"],
            StatusArea[#, 3]& ,
            TagBoxNote->"3"],
           StyleBox["3", {FontFamily -> "Times"}, StripOnInput -> False]],
          Annotation[#, 
           Style[3, {FontFamily -> "Times"}], "Tooltip"]& ], 
         TagBox[
          TooltipBox[
           TagBox[
            TagBox[
             DynamicBox[{
               FEPrivate`If[
                CurrentValue["MouseOver"], 
                EdgeForm[{
                  GrayLevel[0.5], 
                  AbsoluteThickness[1.5], 
                  Opacity[0.66]}], {}, {}], 
               RectangleBox[{8.5, 0}, {9.5, 1.}, "RoundingRadius" -> 0]},
              
              ImageSizeCache->{{146.24, 158.38}, {28.906360690206494`, 
               33.677748094954204`}}],
             "DelayedMouseEffectStyle"],
            StatusArea[#, 1]& ,
            TagBoxNote->"1"],
           StyleBox["1", {FontFamily -> "Times"}, StripOnInput -> False]],
          Annotation[#, 
           Style[1, {FontFamily -> "Times"}], 
           "Tooltip"]& ]}, {}, {}}, {{}, {}, {}, {}, {}, {}, {}}},
      AspectRatio->NCache[GoldenRatio^(-1), 0.6180339887498948],
      Axes->{False, False},
      AxesLabel->{None, None},
      AxesOrigin->{-1.24, 0},
      Frame->True,
      FrameLabel->{{
         FormBox["\"Count\"", TraditionalForm], None}, {
         FormBox["\"Observed Rating\"", TraditionalForm], None}},
      FrameStyle->Directive[
        GrayLevel[0], 12],
      FrameTicks->{{Automatic, Automatic}, {Automatic, Automatic}},
      GridLines->{{0}, {0}},
      GridLinesStyle->Directive[
        GrayLevel[0.5, 0.4]],
      LabelStyle->{FontFamily -> "Times"},
      PlotLabel->FormBox[
        StyleBox["\"Gold Standard: 6\"", 
         GrayLevel[0], Bold, 13, StripOnInput -> False], TraditionalForm],
      PlotRange->{{-1, 11}, {All, All}},
      PlotRangePadding->{{
         Scaled[0.02], 
         Scaled[0.02]}, {None, 
         Scaled[0.05]}},
      Ticks->{Automatic, Automatic}], 
     GraphicsBox[{
       {RGBColor[0.73, 0.24506099999999992`, 0.1971], EdgeForm[{Opacity[
        0.637], Thickness[Small]}], {}, 
        {RGBColor[0.73, 0.24506099999999992`, 0.1971], EdgeForm[{Opacity[
         0.637], Thickness[Small]}], 
         TagBox[
          TooltipBox[
           TagBox[
            TagBox[
             DynamicBox[{
               FEPrivate`If[
                CurrentValue["MouseOver"], 
                EdgeForm[{
                  GrayLevel[0.5], 
                  AbsoluteThickness[1.5], 
                  Opacity[0.66]}], {}, {}], 
               RectangleBox[{2.5, 0}, {3.5, 1.}, "RoundingRadius" -> 0]},
              
              ImageSizeCache->{{76.39999999999999, 88.53999999999999}, {
               27.14878371046531, 32.673945363109674`}}],
             "DelayedMouseEffectStyle"],
            StatusArea[#, 1]& ,
            TagBoxNote->"1"],
           StyleBox["1", {FontFamily -> "Times"}, StripOnInput -> False]],
          Annotation[#, 
           Style[1, {FontFamily -> "Times"}], "Tooltip"]& ], 
         TagBox[
          TooltipBox[
           TagBox[
            TagBox[
             DynamicBox[{
               FEPrivate`If[
                CurrentValue["MouseOver"], 
                EdgeForm[{
                  GrayLevel[0.5], 
                  AbsoluteThickness[1.5], 
                  Opacity[0.66]}], {}, {}], 
               RectangleBox[{3.5, 0}, {4.5, 3.}, "RoundingRadius" -> 0]},
              
              ImageSizeCache->{{88.03999999999999, 100.17999999999999`}, {
               17.09846040517658, 32.673945363109674`}}],
             "DelayedMouseEffectStyle"],
            StatusArea[#, 3]& ,
            TagBoxNote->"3"],
           StyleBox["3", {FontFamily -> "Times"}, StripOnInput -> False]],
          Annotation[#, 
           Style[3, {FontFamily -> "Times"}], "Tooltip"]& ], 
         TagBox[
          TooltipBox[
           TagBox[
            TagBox[
             DynamicBox[{
               FEPrivate`If[
                CurrentValue["MouseOver"], 
                EdgeForm[{
                  GrayLevel[0.5], 
                  AbsoluteThickness[1.5], 
                  Opacity[0.66]}], {}, {}], 
               RectangleBox[{4.5, 0}, {5.5, 5.}, "RoundingRadius" -> 0]},
              
              ImageSizeCache->{{99.67999999999999, 111.82}, {
               7.048137099887853, 32.673945363109674`}}],
             "DelayedMouseEffectStyle"],
            StatusArea[#, 5]& ,
            TagBoxNote->"5"],
           StyleBox["5", {FontFamily -> "Times"}, StripOnInput -> False]],
          Annotation[#, 
           Style[5, {FontFamily -> "Times"}], "Tooltip"]& ], 
         TagBox[
          TooltipBox[
           TagBox[
            TagBox[
             DynamicBox[{
               FEPrivate`If[
                CurrentValue["MouseOver"], 
                EdgeForm[{
                  GrayLevel[0.5], 
                  AbsoluteThickness[1.5], 
                  Opacity[0.66]}], {}, {}], 
               RectangleBox[{5.5, 0}, {6.5, 17.}, "RoundingRadius" -> 0]},
              
              ImageSizeCache->{{111.32, 123.46}, {-53.25380273184451, 
               32.673945363109674`}}],
             "DelayedMouseEffectStyle"],
            StatusArea[#, 17]& ,
            TagBoxNote->"17"],
           StyleBox["17", {FontFamily -> "Times"}, StripOnInput -> False]],
          Annotation[#, 
           Style[17, {FontFamily -> "Times"}], "Tooltip"]& ], 
         TagBox[
          TooltipBox[
           TagBox[
            TagBox[
             DynamicBox[{
               FEPrivate`If[
                CurrentValue["MouseOver"], 
                EdgeForm[{
                  GrayLevel[0.5], 
                  AbsoluteThickness[1.5], 
                  Opacity[0.66]}], {}, {}], 
               RectangleBox[{6.5, 0}, {7.5, 16.}, "RoundingRadius" -> 0]},
              
              ImageSizeCache->{{122.96, 135.1}, {-48.22864107920015, 
               32.673945363109674`}}],
             "DelayedMouseEffectStyle"],
            StatusArea[#, 16]& ,
            TagBoxNote->"16"],
           StyleBox["16", {FontFamily -> "Times"}, StripOnInput -> False]],
          Annotation[#, 
           Style[16, {FontFamily -> "Times"}], "Tooltip"]& ], 
         TagBox[
          TooltipBox[
           TagBox[
            TagBox[
             DynamicBox[{
               FEPrivate`If[
                CurrentValue["MouseOver"], 
                EdgeForm[{
                  GrayLevel[0.5], 
                  AbsoluteThickness[1.5], 
                  Opacity[0.66]}], {}, {}], 
               RectangleBox[{7.5, 0}, {8.5, 15.}, "RoundingRadius" -> 0]},
              
              ImageSizeCache->{{134.6, 
               146.73999999999998`}, {-43.203479426555795`, 
               32.673945363109674`}}],
             "DelayedMouseEffectStyle"],
            StatusArea[#, 15]& ,
            TagBoxNote->"15"],
           StyleBox["15", {FontFamily -> "Times"}, StripOnInput -> False]],
          Annotation[#, 
           Style[15, {FontFamily -> "Times"}], "Tooltip"]& ], 
         TagBox[
          TooltipBox[
           TagBox[
            TagBox[
             DynamicBox[{
               FEPrivate`If[
                CurrentValue["MouseOver"], 
                EdgeForm[{
                  GrayLevel[0.5], 
                  AbsoluteThickness[1.5], 
                  Opacity[0.66]}], {}, {}], 
               RectangleBox[{8.5, 0}, {9.5, 1.}, "RoundingRadius" -> 0]},
              
              ImageSizeCache->{{146.23999999999998`, 158.38}, {
               27.14878371046531, 32.673945363109674`}}],
             "DelayedMouseEffectStyle"],
            StatusArea[#, 1]& ,
            TagBoxNote->"1"],
           StyleBox["1", {FontFamily -> "Times"}, StripOnInput -> False]],
          Annotation[#, 
           Style[1, {FontFamily -> "Times"}], 
           "Tooltip"]& ]}, {}, {}}, {{}, {}, {}, {}, {}, {}, {}}},
      AspectRatio->NCache[GoldenRatio^(-1), 0.6180339887498948],
      Axes->{False, False},
      AxesLabel->{None, None},
      AxesOrigin->{-1.24, 0},
      Frame->True,
      FrameLabel->{{
         FormBox["\"Count\"", TraditionalForm], None}, {
         FormBox["\"Observed Rating\"", TraditionalForm], None}},
      FrameStyle->Directive[
        GrayLevel[0], 12],
      FrameTicks->{{Automatic, Automatic}, {Automatic, Automatic}},
      GridLines->{{0}, {0}},
      GridLinesStyle->Directive[
        GrayLevel[0.5, 0.4]],
      LabelStyle->{FontFamily -> "Times"},
      PlotLabel->FormBox[
        StyleBox["\"Gold Standard: 7\"", 
         GrayLevel[0], Bold, 13, StripOnInput -> False], TraditionalForm],
      PlotRange->{{-1, 11}, {All, All}},
      PlotRangePadding->{{
         Scaled[0.02], 
         Scaled[0.02]}, {None, 
         Scaled[0.05]}},
      Ticks->{Automatic, Automatic}], 
     GraphicsBox[{
       {RGBColor[0.73, 0.24506099999999992`, 0.1971], EdgeForm[{Opacity[
        0.651], Thickness[Small]}], {}, 
        {RGBColor[0.73, 0.24506099999999992`, 0.1971], EdgeForm[{Opacity[
         0.651], Thickness[Small]}], 
         TagBox[
          TooltipBox[
           TagBox[
            TagBox[
             DynamicBox[{
               FEPrivate`If[
                CurrentValue["MouseOver"], 
                EdgeForm[{
                  GrayLevel[0.5], 
                  AbsoluteThickness[1.5], 
                  Opacity[0.66]}], {}, {}], 
               RectangleBox[{5.5, 0}, {6.5, 2.}, "RoundingRadius" -> 0]},
              
              ImageSizeCache->{{111.32000000000002`, 123.46000000000001`}, {
               26.834711107175043`, 32.67394536310968}}],
             "DelayedMouseEffectStyle"],
            StatusArea[#, 2]& ,
            TagBoxNote->"2"],
           StyleBox["2", {FontFamily -> "Times"}, StripOnInput -> False]],
          Annotation[#, 
           Style[2, {FontFamily -> "Times"}], "Tooltip"]& ], 
         TagBox[
          TooltipBox[
           TagBox[
            TagBox[
             DynamicBox[{
               FEPrivate`If[
                CurrentValue["MouseOver"], 
                EdgeForm[{
                  GrayLevel[0.5], 
                  AbsoluteThickness[1.5], 
                  Opacity[0.66]}], {}, {}], 
               RectangleBox[{6.5, 0}, {7.5, 10.}, "RoundingRadius" -> 0]},
              
              ImageSizeCache->{{122.96000000000001`, 135.10000000000002`}, {
               5.47777408343649, 32.67394536310968}}],
             "DelayedMouseEffectStyle"],
            StatusArea[#, 10]& ,
            TagBoxNote->"10"],
           StyleBox["10", {FontFamily -> "Times"}, StripOnInput -> False]],
          Annotation[#, 
           Style[10, {FontFamily -> "Times"}], "Tooltip"]& ], 
         TagBox[
          TooltipBox[
           TagBox[
            TagBox[
             DynamicBox[{
               FEPrivate`If[
                CurrentValue["MouseOver"], 
                EdgeForm[{
                  GrayLevel[0.5], 
                  AbsoluteThickness[1.5], 
                  Opacity[0.66]}], {}, {}], 
               RectangleBox[{7.5, 0}, {8.5, 32.}, "RoundingRadius" -> 0]},
              
              ImageSizeCache->{{134.60000000000002`, 
               146.74}, {-53.25380273184453, 32.67394536310968}}],
             "DelayedMouseEffectStyle"],
            StatusArea[#, 32]& ,
            TagBoxNote->"32"],
           StyleBox["32", {FontFamily -> "Times"}, StripOnInput -> False]],
          Annotation[#, 
           Style[32, {FontFamily -> "Times"}], "Tooltip"]& ], 
         TagBox[
          TooltipBox[
           TagBox[
            TagBox[
             DynamicBox[{
               FEPrivate`If[
                CurrentValue["MouseOver"], 
                EdgeForm[{
                  GrayLevel[0.5], 
                  AbsoluteThickness[1.5], 
                  Opacity[0.66]}], {}, {}], 
               RectangleBox[{8.5, 0}, {9.5, 12.}, "RoundingRadius" -> 0]},
              
              ImageSizeCache->{{146.24, 158.38000000000002`}, {
               0.13853982750185168`, 32.67394536310968}}],
             "DelayedMouseEffectStyle"],
            StatusArea[#, 12]& ,
            TagBoxNote->"12"],
           StyleBox["12", {FontFamily -> "Times"}, StripOnInput -> False]],
          Annotation[#, 
           Style[12, {FontFamily -> "Times"}], "Tooltip"]& ], 
         TagBox[
          TooltipBox[
           TagBox[
            TagBox[
             DynamicBox[{
               FEPrivate`If[
                CurrentValue["MouseOver"], 
                EdgeForm[{
                  GrayLevel[0.5], 
                  AbsoluteThickness[1.5], 
                  Opacity[0.66]}], {}, {}], 
               RectangleBox[{9.5, 0}, {10.5, 2.}, "RoundingRadius" -> 0]},
              
              ImageSizeCache->{{157.88000000000002`, 170.02}, {
               26.834711107175043`, 32.67394536310968}}],
             "DelayedMouseEffectStyle"],
            StatusArea[#, 2]& ,
            TagBoxNote->"2"],
           StyleBox["2", {FontFamily -> "Times"}, StripOnInput -> False]],
          Annotation[#, 
           Style[2, {FontFamily -> "Times"}], 
           "Tooltip"]& ]}, {}, {}}, {{}, {}, {}, {}, {}}},
      AspectRatio->NCache[GoldenRatio^(-1), 0.6180339887498948],
      Axes->{False, False},
      AxesLabel->{None, None},
      AxesOrigin->{-1.24, 0},
      Frame->True,
      FrameLabel->{{
         FormBox["\"Count\"", TraditionalForm], None}, {
         FormBox["\"Observed Rating\"", TraditionalForm], None}},
      FrameStyle->Directive[
        GrayLevel[0], 12],
      FrameTicks->{{Automatic, Automatic}, {Automatic, Automatic}},
      GridLines->{{0}, {0}},
      GridLinesStyle->Directive[
        GrayLevel[0.5, 0.4]],
      LabelStyle->{FontFamily -> "Times"},
      PlotLabel->FormBox[
        StyleBox["\"Gold Standard: 8\"", 
         GrayLevel[0], Bold, 13, StripOnInput -> False], TraditionalForm],
      PlotRange->{{-1, 11}, {All, All}},
      PlotRangePadding->{{
         Scaled[0.02], 
         Scaled[0.02]}, {None, 
         Scaled[0.05]}},
      Ticks->{Automatic, Automatic}]},
    {
     GraphicsBox[{
       {RGBColor[0.73, 0.24506099999999992`, 0.1971], EdgeForm[{Opacity[
        0.6649999999999999], Thickness[Small]}], {}, 
        {RGBColor[0.73, 0.24506099999999992`, 0.1971], EdgeForm[{Opacity[
         0.6649999999999999], Thickness[Small]}], 
         TagBox[
          TooltipBox[
           TagBox[
            TagBox[
             DynamicBox[{
               FEPrivate`If[
                CurrentValue["MouseOver"], 
                EdgeForm[{
                  GrayLevel[0.5], 
                  AbsoluteThickness[1.5], 
                  Opacity[0.66]}], {}, {}], 
               RectangleBox[{6.5, 0}, {7.5, 3.}, "RoundingRadius" -> 0]},
              
              ImageSizeCache->{{122.96, 135.1}, {23.906743934565753`, 
               32.67394536310971}}],
             "DelayedMouseEffectStyle"],
            StatusArea[#, 3]& ,
            TagBoxNote->"3"],
           StyleBox["3", {FontFamily -> "Times"}, StripOnInput -> False]],
          Annotation[#, 
           Style[3, {FontFamily -> "Times"}], "Tooltip"]& ], 
         TagBox[
          TooltipBox[
           TagBox[
            TagBox[
             DynamicBox[{
               FEPrivate`If[
                CurrentValue["MouseOver"], 
                EdgeForm[{
                  GrayLevel[0.5], 
                  AbsoluteThickness[1.5], 
                  Opacity[0.66]}], {}, {}], 
               RectangleBox[{7.5, 0}, {8.5, 24.}, "RoundingRadius" -> 0]},
              
              ImageSizeCache->{{134.6, 
               146.73999999999998`}, {-33.96366606524194, 32.67394536310971}}],
             "DelayedMouseEffectStyle"],
            StatusArea[#, 24]& ,
            TagBoxNote->"24"],
           StyleBox["24", {FontFamily -> "Times"}, StripOnInput -> False]],
          Annotation[#, 
           Style[24, {FontFamily -> "Times"}], "Tooltip"]& ], 
         TagBox[
          TooltipBox[
           TagBox[
            TagBox[
             DynamicBox[{
               FEPrivate`If[
                CurrentValue["MouseOver"], 
                EdgeForm[{
                  GrayLevel[0.5], 
                  AbsoluteThickness[1.5], 
                  Opacity[0.66]}], {}, {}], 
               RectangleBox[{8.5, 0}, {9.5, 31.}, "RoundingRadius" -> 0]},
              
              ImageSizeCache->{{146.23999999999998`, 
               158.38}, {-53.2538027318445, 32.67394536310971}}],
             "DelayedMouseEffectStyle"],
            StatusArea[#, 31]& ,
            TagBoxNote->"31"],
           StyleBox["31", {FontFamily -> "Times"}, StripOnInput -> False]],
          Annotation[#, 
           Style[31, {FontFamily -> "Times"}], 
           "Tooltip"]& ]}, {}, {}}, {{}, {}, {}}},
      AspectRatio->NCache[GoldenRatio^(-1), 0.6180339887498948],
      Axes->{False, False},
      AxesLabel->{None, None},
      AxesOrigin->{-1.24, 0},
      Frame->True,
      FrameLabel->{{
         FormBox["\"Count\"", TraditionalForm], None}, {
         FormBox["\"Observed Rating\"", TraditionalForm], None}},
      FrameStyle->Directive[
        GrayLevel[0], 12],
      FrameTicks->{{Automatic, Automatic}, {Automatic, Automatic}},
      GridLines->{{0}, {0}},
      GridLinesStyle->Directive[
        GrayLevel[0.5, 0.4]],
      LabelStyle->{FontFamily -> "Times"},
      PlotLabel->FormBox[
        StyleBox["\"Gold Standard: 9\"", 
         GrayLevel[0], Bold, 13, StripOnInput -> False], TraditionalForm],
      PlotRange->{{-1, 11}, {All, All}},
      PlotRangePadding->{{
         Scaled[0.02], 
         Scaled[0.02]}, {None, 
         Scaled[0.05]}},
      Ticks->{Automatic, Automatic}], 
     GraphicsBox[{
       {RGBColor[0.73, 0.24506099999999992`, 0.1971], EdgeForm[{Opacity[0.63],
         Thickness[Small]}], {}, 
        {RGBColor[0.73, 0.24506099999999992`, 0.1971], EdgeForm[{Opacity[
         0.63], Thickness[Small]}], 
         TagBox[
          TooltipBox[
           TagBox[
            TagBox[
             DynamicBox[{
               FEPrivate`If[
                CurrentValue["MouseOver"], 
                EdgeForm[{
                  GrayLevel[0.5], 
                  AbsoluteThickness[1.5], 
                  Opacity[0.66]}], {}, {}], 
               RectangleBox[{2.5, 0}, {3.5, 1.}, "RoundingRadius" -> 0]},
              
              ImageSizeCache->{{76.4, 88.53999999999999}, {
               29.009954692926186`, 32.673945363109674`}}],
             "DelayedMouseEffectStyle"],
            StatusArea[#, 1]& ,
            TagBoxNote->"1"],
           StyleBox["1", {FontFamily -> "Times"}, StripOnInput -> False]],
          Annotation[#, 
           Style[1, {FontFamily -> "Times"}], "Tooltip"]& ], 
         TagBox[
          TooltipBox[
           TagBox[
            TagBox[
             DynamicBox[{
               FEPrivate`If[
                CurrentValue["MouseOver"], 
                EdgeForm[{
                  GrayLevel[0.5], 
                  AbsoluteThickness[1.5], 
                  Opacity[0.66]}], {}, {}], 
               RectangleBox[{3.5, 0}, {4.5, 2.}, "RoundingRadius" -> 0]},
              
              ImageSizeCache->{{88.03999999999999, 100.18}, {
               25.845964022742695`, 32.673945363109674`}}],
             "DelayedMouseEffectStyle"],
            StatusArea[#, 2]& ,
            TagBoxNote->"2"],
           StyleBox["2", {FontFamily -> "Times"}, StripOnInput -> False]],
          Annotation[#, 
           Style[2, {FontFamily -> "Times"}], "Tooltip"]& ], 
         TagBox[
          TooltipBox[
           TagBox[
            TagBox[
             DynamicBox[{
               FEPrivate`If[
                CurrentValue["MouseOver"], 
                EdgeForm[{
                  GrayLevel[0.5], 
                  AbsoluteThickness[1.5], 
                  Opacity[0.66]}], {}, {}], 
               RectangleBox[{4.5, 0}, {5.5, 1.}, "RoundingRadius" -> 0]},
              
              ImageSizeCache->{{99.68, 111.82000000000001`}, {
               29.009954692926186`, 32.673945363109674`}}],
             "DelayedMouseEffectStyle"],
            StatusArea[#, 1]& ,
            TagBoxNote->"1"],
           StyleBox["1", {FontFamily -> "Times"}, StripOnInput -> False]],
          Annotation[#, 
           Style[1, {FontFamily -> "Times"}], "Tooltip"]& ], 
         TagBox[
          TooltipBox[
           TagBox[
            TagBox[
             DynamicBox[{
               FEPrivate`If[
                CurrentValue["MouseOver"], 
                EdgeForm[{
                  GrayLevel[0.5], 
                  AbsoluteThickness[1.5], 
                  Opacity[0.66]}], {}, {}], 
               RectangleBox[{5.5, 0}, {6.5, 2.}, "RoundingRadius" -> 0]},
              
              ImageSizeCache->{{111.32000000000001`, 123.46}, {
               25.845964022742695`, 32.673945363109674`}}],
             "DelayedMouseEffectStyle"],
            StatusArea[#, 2]& ,
            TagBoxNote->"2"],
           StyleBox["2", {FontFamily -> "Times"}, StripOnInput -> False]],
          Annotation[#, 
           Style[2, {FontFamily -> "Times"}], "Tooltip"]& ], 
         TagBox[
          TooltipBox[
           TagBox[
            TagBox[
             DynamicBox[{
               FEPrivate`If[
                CurrentValue["MouseOver"], 
                EdgeForm[{
                  GrayLevel[0.5], 
                  AbsoluteThickness[1.5], 
                  Opacity[0.66]}], {}, {}], 
               RectangleBox[{6.5, 0}, {7.5, 7.}, "RoundingRadius" -> 0]},
              
              ImageSizeCache->{{122.96, 135.10000000000002`}, {
               10.02601067182525, 32.673945363109674`}}],
             "DelayedMouseEffectStyle"],
            StatusArea[#, 7]& ,
            TagBoxNote->"7"],
           StyleBox["7", {FontFamily -> "Times"}, StripOnInput -> False]],
          Annotation[#, 
           Style[7, {FontFamily -> "Times"}], "Tooltip"]& ], 
         TagBox[
          TooltipBox[
           TagBox[
            TagBox[
             DynamicBox[{
               FEPrivate`If[
                CurrentValue["MouseOver"], 
                EdgeForm[{
                  GrayLevel[0.5], 
                  AbsoluteThickness[1.5], 
                  Opacity[0.66]}], {}, {}], 
               RectangleBox[{7.5, 0}, {8.5, 6.}, "RoundingRadius" -> 0]},
              
              ImageSizeCache->{{134.60000000000002`, 146.74}, {
               13.190001342008742`, 32.673945363109674`}}],
             "DelayedMouseEffectStyle"],
            StatusArea[#, 6]& ,
            TagBoxNote->"6"],
           StyleBox["6", {FontFamily -> "Times"}, StripOnInput -> False]],
          Annotation[#, 
           Style[6, {FontFamily -> "Times"}], "Tooltip"]& ], 
         TagBox[
          TooltipBox[
           TagBox[
            TagBox[
             DynamicBox[{
               FEPrivate`If[
                CurrentValue["MouseOver"], 
                EdgeForm[{
                  GrayLevel[0.5], 
                  AbsoluteThickness[1.5], 
                  Opacity[0.66]}], {}, {}], 
               RectangleBox[{8.5, 0}, {9.5, 27.}, "RoundingRadius" -> 0]},
              
              ImageSizeCache->{{146.24, 158.38}, {-53.25380273184452, 
               32.673945363109674`}}],
             "DelayedMouseEffectStyle"],
            StatusArea[#, 27]& ,
            TagBoxNote->"27"],
           StyleBox["27", {FontFamily -> "Times"}, StripOnInput -> False]],
          Annotation[#, 
           Style[27, {FontFamily -> "Times"}], "Tooltip"]& ], 
         TagBox[
          TooltipBox[
           TagBox[
            TagBox[
             DynamicBox[{
               FEPrivate`If[
                CurrentValue["MouseOver"], 
                EdgeForm[{
                  GrayLevel[0.5], 
                  AbsoluteThickness[1.5], 
                  Opacity[0.66]}], {}, {}], 
               RectangleBox[{9.5, 0}, {10.5, 12.}, "RoundingRadius" -> 0]},
              
              ImageSizeCache->{{157.88, 
               170.01999999999998`}, {-5.79394267909219, 
               32.673945363109674`}}],
             "DelayedMouseEffectStyle"],
            StatusArea[#, 12]& ,
            TagBoxNote->"12"],
           StyleBox["12", {FontFamily -> "Times"}, StripOnInput -> False]],
          Annotation[#, 
           Style[12, {FontFamily -> "Times"}], 
           "Tooltip"]& ]}, {}, {}}, {{}, {}, {}, {}, {}, {}, {}, {}}},
      AspectRatio->NCache[GoldenRatio^(-1), 0.6180339887498948],
      Axes->{False, False},
      AxesLabel->{None, None},
      AxesOrigin->{-1.24, 0},
      Frame->True,
      FrameLabel->{{
         FormBox["\"Count\"", TraditionalForm], None}, {
         FormBox["\"Observed Rating\"", TraditionalForm], None}},
      FrameStyle->Directive[
        GrayLevel[0], 12],
      FrameTicks->{{Automatic, Automatic}, {Automatic, Automatic}},
      GridLines->{{0}, {0}},
      GridLinesStyle->Directive[
        GrayLevel[0.5, 0.4]],
      LabelStyle->{FontFamily -> "Times"},
      PlotLabel->FormBox[
        StyleBox["\"Gold Standard: 9\"", 
         GrayLevel[0], Bold, 13, StripOnInput -> False], TraditionalForm],
      PlotRange->{{-1, 11}, {All, All}},
      PlotRangePadding->{{
         Scaled[0.02], 
         Scaled[0.02]}, {None, 
         Scaled[0.05]}},
      Ticks->{Automatic, Automatic}], 
     GraphicsBox[{
       {RGBColor[0.73, 0.24506099999999992`, 0.1971], EdgeForm[{Opacity[
        0.651], Thickness[Small]}], {}, 
        {RGBColor[0.73, 0.24506099999999992`, 0.1971], EdgeForm[{Opacity[
         0.651], Thickness[Small]}], 
         TagBox[
          TooltipBox[
           TagBox[
            TagBox[
             DynamicBox[{
               FEPrivate`If[
                CurrentValue["MouseOver"], 
                EdgeForm[{
                  GrayLevel[0.5], 
                  AbsoluteThickness[1.5], 
                  Opacity[0.66]}], {}, {}], 
               RectangleBox[{5.5, 0}, {6.5, 1.}, "RoundingRadius" -> 0]},
              
              ImageSizeCache->{{111.32, 123.46}, {30.27555096099961, 
               32.6739453631097}}],
             "DelayedMouseEffectStyle"],
            StatusArea[#, 1]& ,
            TagBoxNote->"1"],
           StyleBox["1", {FontFamily -> "Times"}, StripOnInput -> False]],
          Annotation[#, 
           Style[1, {FontFamily -> "Times"}], "Tooltip"]& ], 
         TagBox[
          TooltipBox[
           TagBox[
            TagBox[
             DynamicBox[{
               FEPrivate`If[
                CurrentValue["MouseOver"], 
                EdgeForm[{
                  GrayLevel[0.5], 
                  AbsoluteThickness[1.5], 
                  Opacity[0.66]}], {}, {}], 
               RectangleBox[{6.5, 0}, {7.5, 3.}, "RoundingRadius" -> 0]},
              
              ImageSizeCache->{{122.96, 135.1}, {26.47876215677942, 
               32.6739453631097}}],
             "DelayedMouseEffectStyle"],
            StatusArea[#, 3]& ,
            TagBoxNote->"3"],
           StyleBox["3", {FontFamily -> "Times"}, StripOnInput -> False]],
          Annotation[#, 
           Style[3, {FontFamily -> "Times"}], "Tooltip"]& ], 
         TagBox[
          TooltipBox[
           TagBox[
            TagBox[
             DynamicBox[{
               FEPrivate`If[
                CurrentValue["MouseOver"], 
                EdgeForm[{
                  GrayLevel[0.5], 
                  AbsoluteThickness[1.5], 
                  Opacity[0.66]}], {}, {}], 
               RectangleBox[{7.5, 0}, {8.5, 8.}, "RoundingRadius" -> 0]},
              ImageSizeCache->{{134.6, 146.73999999999998`}, {
               16.986790146228955`, 32.6739453631097}}],
             "DelayedMouseEffectStyle"],
            StatusArea[#, 8]& ,
            TagBoxNote->"8"],
           StyleBox["8", {FontFamily -> "Times"}, StripOnInput -> False]],
          Annotation[#, 
           Style[8, {FontFamily -> "Times"}], "Tooltip"]& ], 
         TagBox[
          TooltipBox[
           TagBox[
            TagBox[
             DynamicBox[{
               FEPrivate`If[
                CurrentValue["MouseOver"], 
                EdgeForm[{
                  GrayLevel[0.5], 
                  AbsoluteThickness[1.5], 
                  Opacity[0.66]}], {}, {}], 
               RectangleBox[{8.5, 0}, {9.5, 45.}, "RoundingRadius" -> 0]},
              
              ImageSizeCache->{{146.23999999999998`, 
               158.38}, {-53.253802731844495`, 32.6739453631097}}],
             "DelayedMouseEffectStyle"],
            StatusArea[#, 45]& ,
            TagBoxNote->"45"],
           StyleBox["45", {FontFamily -> "Times"}, StripOnInput -> False]],
          Annotation[#, 
           Style[45, {FontFamily -> "Times"}], "Tooltip"]& ], 
         TagBox[
          TooltipBox[
           TagBox[
            TagBox[
             DynamicBox[{
               FEPrivate`If[
                CurrentValue["MouseOver"], 
                EdgeForm[{
                  GrayLevel[0.5], 
                  AbsoluteThickness[1.5], 
                  Opacity[0.66]}], {}, {}], 
               RectangleBox[{9.5, 0}, {10.5, 1.}, "RoundingRadius" -> 0]},
              
              ImageSizeCache->{{157.88, 170.01999999999998`}, {
               30.27555096099961, 32.6739453631097}}],
             "DelayedMouseEffectStyle"],
            StatusArea[#, 1]& ,
            TagBoxNote->"1"],
           StyleBox["1", {FontFamily -> "Times"}, StripOnInput -> False]],
          Annotation[#, 
           Style[1, {FontFamily -> "Times"}], 
           "Tooltip"]& ]}, {}, {}}, {{}, {}, {}, {}, {}}},
      AspectRatio->NCache[GoldenRatio^(-1), 0.6180339887498948],
      Axes->{False, False},
      AxesLabel->{None, None},
      AxesOrigin->{-1.24, 0},
      Frame->True,
      FrameLabel->{{
         FormBox["\"Count\"", TraditionalForm], None}, {
         FormBox["\"Observed Rating\"", TraditionalForm], None}},
      FrameStyle->Directive[
        GrayLevel[0], 12],
      FrameTicks->{{Automatic, Automatic}, {Automatic, Automatic}},
      GridLines->{{0}, {0}},
      GridLinesStyle->Directive[
        GrayLevel[0.5, 0.4]],
      LabelStyle->{FontFamily -> "Times"},
      PlotLabel->FormBox[
        StyleBox["\"Gold Standard: 9\"", 
         GrayLevel[0], Bold, 13, StripOnInput -> False], TraditionalForm],
      PlotRange->{{-1, 11}, {All, All}},
      PlotRangePadding->{{
         Scaled[0.02], 
         Scaled[0.02]}, {None, 
         Scaled[0.05]}},
      Ticks->{Automatic, Automatic}], 
     GraphicsBox[{
       {RGBColor[0.73, 0.24506099999999992`, 0.1971], EdgeForm[{Opacity[
        0.6579999999999999], Thickness[Small]}], {}, 
        {RGBColor[0.73, 0.24506099999999992`, 0.1971], EdgeForm[{Opacity[
         0.6579999999999999], Thickness[Small]}], 
         TagBox[
          TooltipBox[
           TagBox[
            TagBox[
             DynamicBox[{
               FEPrivate`If[
                CurrentValue["MouseOver"], 
                EdgeForm[{
                  GrayLevel[0.5], 
                  AbsoluteThickness[1.5], 
                  Opacity[0.66]}], {}, {}], 
               RectangleBox[{6.5, 0}, {7.5, 9.}, "RoundingRadius" -> 0]},
              
              ImageSizeCache->{{122.96000000000001`, 135.10000000000002`}, {
               2.602801791779374, 32.673945363109674`}}],
             "DelayedMouseEffectStyle"],
            StatusArea[#, 9]& ,
            TagBoxNote->"9"],
           StyleBox["9", {FontFamily -> "Times"}, StripOnInput -> False]],
          Annotation[#, 
           Style[9, {FontFamily -> "Times"}], "Tooltip"]& ], 
         TagBox[
          TooltipBox[
           TagBox[
            TagBox[
             DynamicBox[{
               FEPrivate`If[
                CurrentValue["MouseOver"], 
                EdgeForm[{
                  GrayLevel[0.5], 
                  AbsoluteThickness[1.5], 
                  Opacity[0.66]}], {}, {}], 
               RectangleBox[{7.5, 0}, {8.5, 17.}, "RoundingRadius" -> 0]},
              
              ImageSizeCache->{{134.60000000000002`, 
               146.74}, {-23.682659160514227`, 32.673945363109674`}}],
             "DelayedMouseEffectStyle"],
            StatusArea[#, 17]& ,
            TagBoxNote->"17"],
           StyleBox["17", {FontFamily -> "Times"}, StripOnInput -> False]],
          Annotation[#, 
           Style[17, {FontFamily -> "Times"}], "Tooltip"]& ], 
         TagBox[
          TooltipBox[
           TagBox[
            TagBox[
             DynamicBox[{
               FEPrivate`If[
                CurrentValue["MouseOver"], 
                EdgeForm[{
                  GrayLevel[0.5], 
                  AbsoluteThickness[1.5], 
                  Opacity[0.66]}], {}, {}], 
               RectangleBox[{8.5, 0}, {9.5, 26.}, "RoundingRadius" -> 0]},
              
              ImageSizeCache->{{146.24, 
               158.38000000000002`}, {-53.25380273184452, 
               32.673945363109674`}}],
             "DelayedMouseEffectStyle"],
            StatusArea[#, 26]& ,
            TagBoxNote->"26"],
           StyleBox["26", {FontFamily -> "Times"}, StripOnInput -> False]],
          Annotation[#, 
           Style[26, {FontFamily -> "Times"}], "Tooltip"]& ], 
         TagBox[
          TooltipBox[
           TagBox[
            TagBox[
             DynamicBox[{
               FEPrivate`If[
                CurrentValue["MouseOver"], 
                EdgeForm[{
                  GrayLevel[0.5], 
                  AbsoluteThickness[1.5], 
                  Opacity[0.66]}], {}, {}], 
               RectangleBox[{9.5, 0}, {10.5, 6.}, "RoundingRadius" -> 0]},
              
              ImageSizeCache->{{157.88000000000002`, 170.02}, {
               12.459849648889474`, 32.673945363109674`}}],
             "DelayedMouseEffectStyle"],
            StatusArea[#, 6]& ,
            TagBoxNote->"6"],
           StyleBox["6", {FontFamily -> "Times"}, StripOnInput -> False]],
          Annotation[#, 
           Style[6, {FontFamily -> "Times"}], 
           "Tooltip"]& ]}, {}, {}}, {{}, {}, {}, {}}},
      AspectRatio->NCache[GoldenRatio^(-1), 0.6180339887498948],
      Axes->{False, False},
      AxesLabel->{None, None},
      AxesOrigin->{-1.24, 0},
      Frame->True,
      FrameLabel->{{
         FormBox["\"Count\"", TraditionalForm], None}, {
         FormBox["\"Observed Rating\"", TraditionalForm], None}},
      FrameStyle->Directive[
        GrayLevel[0], 12],
      FrameTicks->{{Automatic, Automatic}, {Automatic, Automatic}},
      GridLines->{{0}, {0}},
      GridLinesStyle->Directive[
        GrayLevel[0.5, 0.4]],
      LabelStyle->{FontFamily -> "Times"},
      PlotLabel->FormBox[
        StyleBox["\"Gold Standard: 9\"", 
         GrayLevel[0], Bold, 13, StripOnInput -> False], TraditionalForm],
      PlotRange->{{-1, 11}, {All, All}},
      PlotRangePadding->{{
         Scaled[0.02], 
         Scaled[0.02]}, {None, 
         Scaled[0.05]}},
      Ticks->{Automatic, Automatic}]}
   },
   AutoDelete->False,
   GridBoxItemSize->{"Columns" -> {{Automatic}}, "Rows" -> {{Automatic}}}],
  "Grid"]], "Output",
 CellChangeTimes->{{3.7806821667866993`*^9, 3.780682176989806*^9}, {
   3.780682207711697*^9, 3.780682247617247*^9}, {3.780682288023738*^9, 
   3.7806823144355392`*^9}, {3.780682358690538*^9, 3.7806823659448223`*^9}, {
   3.780682409043613*^9, 3.780682412174323*^9}, 3.780682507323732*^9, 
   3.7806843992267714`*^9, 3.7806859132651873`*^9, 3.7806860045520487`*^9, 
   3.78068618096493*^9, 3.780686267130884*^9, 3.7806863629901667`*^9, 
   3.7812612668809557`*^9, 3.78126150875469*^9, 3.781261704823588*^9, 
   3.781262043038213*^9},
 CellLabel->"Out[12]=",ExpressionUUID->"0d418686-aff8-4184-a0ef-be79874621b6"]
}, Open  ]]
}, Open  ]],

Cell[CellGroupData[{

Cell["Estimation of Conditional Distributions ", "Subsection",
 CellChangeTimes->{{3.7778931373290854`*^9, 
  3.777893147656888*^9}},ExpressionUUID->"0bce9af2-cac0-4496-a552-\
6ebd16d7edf9"],

Cell[TextData[{
 "Let  ",
 Cell[BoxData[
  FormBox[
   RowBox[{
    SubsuperscriptBox["n", "i", 
     RowBox[{"(", "k", ")"}]], "\[Element]", 
    SubscriptBox["\[DoubleStruckCapitalN]", "+"]}], TraditionalForm]],
  ExpressionUUID->"2ddbebea-2f26-470b-a665-9d360e23a466"],
 " denote the number of raters who assigned Alda score ",
 Cell[BoxData[
  FormBox[
   RowBox[{"i", "\[Element]", "\[ScriptCapitalA]"}], TraditionalForm]],
  ExpressionUUID->"42318b9f-b3eb-4132-a140-be63c1fdf4b0"],
 ", with ",
 Cell[BoxData[
  FormBox[
   RowBox[{"\[ScriptCapitalA]", "=", 
    RowBox[{"{", 
     RowBox[{"0", ",", " ", "1", ",", " ", "...", ",", " ", "10"}], "}"}]}], 
   TraditionalForm]],ExpressionUUID->"726469f8-5efc-4bd4-8507-42cc76fcfe08"],
 ", to an individual whose gold standard score is ",
 Cell[BoxData[
  FormBox[
   RowBox[{"k", "\[Element]", "\[ScriptCapitalA]"}], TraditionalForm]],
  ExpressionUUID->"db513596-2ff5-49e8-8e05-62d8aa2aa0ee"],
 ". The vector of rating counts given gold standard score ",
 Cell[BoxData[
  FormBox["k", TraditionalForm]],ExpressionUUID->
  "238abba5-7e91-4436-b376-08cd0047a432"],
 " is ",
 Cell[BoxData[
  FormBox[
   RowBox[{
    SuperscriptBox["n", 
     RowBox[{"(", "k", ")"}]], "=", 
    SubscriptBox[
     RowBox[{"(", 
      SubsuperscriptBox["n", "i", 
       RowBox[{"(", "k", ")"}]], ")"}], 
     RowBox[{"i", "\[Element]", "\[ScriptCapitalA]"}]]}], TraditionalForm]],
  ExpressionUUID->"38c827e7-0dfa-43ff-ae8f-664784fe530b"],
 ". The probability of ",
 Cell[BoxData[
  FormBox[
   SuperscriptBox["n", 
    RowBox[{"(", "k", ")"}]], TraditionalForm]],ExpressionUUID->
  "abd2a455-fe06-495b-a03c-84cfc45ddf2d"],
 "is multinomial with parameter vector ",
 Cell[BoxData[
  FormBox[
   RowBox[{
    SuperscriptBox["\[Theta]", 
     RowBox[{"(", "k", ")"}]], "=", 
    SubscriptBox[
     RowBox[{"(", 
      SubsuperscriptBox["\[Theta]", "i", 
       RowBox[{"(", "k", ")"}]], ")"}], 
     RowBox[{"i", "\[Element]", "\[ScriptCapitalA]"}]]}], TraditionalForm]],
  ExpressionUUID->"71bcc1d2-7a43-41a2-b1b4-b388e436ad44"],
 ", which is itself Dirichlet distributed ",
 Cell[BoxData[
  FormBox[
   RowBox[{
    SuperscriptBox["\[Theta]", 
     RowBox[{"(", "k", ")"}]], "\[Distributed]", 
    RowBox[{"Dir", "(", 
     RowBox[{"\[Theta]", "|", "\[Alpha]"}], ")"}]}], TraditionalForm]],
  ExpressionUUID->"369a92af-1e70-40f6-9e07-63d9fd046fed"],
 ", where ",
 Cell[BoxData[
  FormBox["\[Alpha]", TraditionalForm]],ExpressionUUID->
  "1c5b9f9e-cebf-4c9e-9fd7-ccbc2c545f0c"],
 " are pseudocounts. The posterior of of ",
 Cell[BoxData[
  FormBox[
   SuperscriptBox["\[Theta]", 
    RowBox[{"(", "k", ")"}]], TraditionalForm]],ExpressionUUID->
  "04472754-5b0f-41d7-988e-b4941ec46d0d"],
 " given ",
 Cell[BoxData[
  FormBox[
   SuperscriptBox["n", 
    RowBox[{"(", "k", ")"}]], TraditionalForm]],ExpressionUUID->
  "4c658ee2-5274-4326-b644-046b3f0bcc53"],
 " and ",
 Cell[BoxData[
  FormBox["\[Alpha]", TraditionalForm]],ExpressionUUID->
  "9f34032a-1c34-4d50-b6d9-e2102f0daff5"],
 " is Dirichlet with parameters ",
 Cell[BoxData[
  FormBox[
   RowBox[{
    SuperscriptBox["\[Alpha]", "\[Prime]"], "=", 
    SubsuperscriptBox[
     RowBox[{"{", 
      RowBox[{
       SubscriptBox["\[Alpha]", "i"], "+", 
       SubsuperscriptBox["n", "i", 
        RowBox[{"(", "k", ")"}]], "-", "1"}], "}"}], 
     RowBox[{"i", "=", "0"}], "10"]}], TraditionalForm]],ExpressionUUID->
  "de16f808-6673-4fa1-8dcd-4137ce413bc7"],
 ". The MAP estimate of ",
 Cell[BoxData[
  FormBox[
   SuperscriptBox["\[Theta]", 
    RowBox[{"(", "k", ")"}]], TraditionalForm]],ExpressionUUID->
  "041d36fb-2b56-4b05-ad8e-3b76e54319b0"],
 " given ",
 Cell[BoxData[
  FormBox["\[Alpha]", TraditionalForm]],ExpressionUUID->
  "0c3a2e17-2365-4cdc-a134-340f5796b36d"],
 " and ",
 Cell[BoxData[
  FormBox[
   SuperscriptBox["n", 
    RowBox[{"(", "k", ")"}]], TraditionalForm]],ExpressionUUID->
  "5b053edd-d624-4e3c-9135-52da9b42a53c"],
 " can then easily be shown to equal\n\n\t",
 Cell[BoxData[
  FormBox[
   RowBox[{
    RowBox[{
     SubscriptBox[
      OverscriptBox["\[Theta]", "^"], "\[Alpha]"], "(", 
     SuperscriptBox["n", 
      RowBox[{"(", "k", ")"}]], ")"}], "=", 
    SubsuperscriptBox[
     RowBox[{"{", 
      FractionBox[
       RowBox[{
        SubscriptBox["\[Alpha]", "i"], "+", 
        SubsuperscriptBox["n", "i", 
         RowBox[{"(", "k", ")"}]], "-", "1"}], 
       RowBox[{
        UnderoverscriptBox["\[Sum]", 
         RowBox[{"j", "=", "0"}], "10"], 
        RowBox[{"(", 
         RowBox[{
          SubscriptBox["\[Alpha]", "j"], "+", 
          SubsuperscriptBox["n", "j", 
           RowBox[{"(", "k", ")"}]], "-", "1"}], ")"}]}]], "}"}], 
     RowBox[{"i", "=", "0"}], "10"]}], TraditionalForm]],ExpressionUUID->
  "1409a5bf-c60e-4bec-a3d8-72a4f1168a63"],
 ".\n\nIn the following analyses, we take ",
 Cell[BoxData[
  FormBox[
   RowBox[{
    SubscriptBox[
     OverscriptBox["\[Theta]", "^"], "\[Alpha]"], "(", 
    SuperscriptBox["n", 
     RowBox[{"(", "k", ")"}]], ")"}], TraditionalForm]],ExpressionUUID->
  "a785b2ba-cf6e-437e-9e7e-7e159dbb3ef8"],
 " to be the conditional distribution over scores \[ScriptCapitalA] for any \
given rater when the gold standard score is ",
 Cell[BoxData[
  FormBox["k", TraditionalForm]],ExpressionUUID->
  "357f424a-05aa-4151-a460-9c0642ea13a1"],
 ".\n\nThe thresholded Alda scores are defined as ",
 Cell[BoxData[
  FormBox[
   RowBox[{"\[ScriptCapitalT]", "=", 
    RowBox[{"{", 
     RowBox[{
      SubscriptBox["\[DoubleStruckOne]", 
       RowBox[{"i", "\[GreaterEqual]", "7"}]], ":", 
      SubscriptBox["\[ForAll]", 
       RowBox[{"i", "\[Element]", "\[ScriptCapitalA]"}]]}], "}"}]}], 
   TraditionalForm]],ExpressionUUID->"e84321ba-9c64-42c3-829b-077f44a5d69c"],
 ", where ",
 Cell[BoxData[
  FormBox[
   SubscriptBox["\[DoubleStruckOne]", "x"], TraditionalForm]],ExpressionUUID->
  "64fe8e94-a986-4699-9b0c-5c9b539f192f"],
 " is an indicator function that evaluates to 1 if ",
 Cell[BoxData[
  FormBox["x", TraditionalForm]],ExpressionUUID->
  "5b3eb67e-b0fc-4ce4-bd0e-a0b3e8656bf9"],
 " is true, and 0 otherwise.\n\t\nLetting ",
 Cell[BoxData[
  FormBox[
   RowBox[{
    SubsuperscriptBox["c", "i", 
     RowBox[{"(", "k", ")"}]], "=", 
    SubscriptBox["\[DoubleStruckOne]", 
     RowBox[{
      SubsuperscriptBox["n", "i", 
       RowBox[{"(", "k", ")"}]], "\[GreaterEqual]", "7"}]]}], 
   TraditionalForm]],ExpressionUUID->"3ec364aa-47d3-4db9-b11b-ac1c29f092e9"],
 ",  ",
 Cell[BoxData[
  FormBox[
   RowBox[{
    SubsuperscriptBox["c", "i", 
     RowBox[{"(", "k", ")"}]], "\[Distributed]", 
    RowBox[{"Multinomial", "(", 
     SuperscriptBox["\[Phi]", 
      RowBox[{"(", "k", ")"}]], ")"}]}], TraditionalForm]],ExpressionUUID->
  "11d7d6bf-1bf8-40cf-a8ab-5e572bf1da2a"],
 ", and ",
 Cell[BoxData[
  FormBox[
   RowBox[{
    SuperscriptBox["\[Phi]", 
     RowBox[{"(", "k", ")"}]], "\[Distributed]", 
    RowBox[{"Dir", "(", 
     RowBox[{"\[Phi]", "|", "\[Xi]"}], ")"}]}], TraditionalForm]],
  ExpressionUUID->"6df3726c-0ab9-4aec-8049-519d1870f951"],
 ", then we can estimate conditional distributions ",
 Cell[BoxData[
  FormBox[
   RowBox[{
    SubscriptBox[
     OverscriptBox["\[Phi]", "^"], "\[Xi]"], "(", 
    SuperscriptBox["c", 
     RowBox[{"(", "k", ")"}]], ")"}], TraditionalForm]],ExpressionUUID->
  "7089d776-7f38-4e5f-a969-623cb073bc91"],
 " analogously to our process in the full score as follows: \n\n\t",
 Cell[BoxData[
  FormBox[
   RowBox[{
    RowBox[{
     SubscriptBox[
      OverscriptBox["\[Phi]", "^"], "\[Xi]"], "(", 
     SuperscriptBox["c", 
      RowBox[{"(", "k", ")"}]], ")"}], "=", 
    SubsuperscriptBox[
     RowBox[{"{", 
      FractionBox[
       RowBox[{
        SubscriptBox["\[Xi]", "i"], "+", 
        SubsuperscriptBox["c", "i", 
         RowBox[{"(", "k", ")"}]], "-", "1"}], 
       RowBox[{
        UnderoverscriptBox["\[Sum]", 
         RowBox[{"j", "=", "0"}], "1"], 
        RowBox[{"(", 
         RowBox[{
          SubscriptBox["\[Xi]", "j"], "+", 
          SubsuperscriptBox["c", "j", 
           RowBox[{"(", "k", ")"}]], "-", "1"}], ")"}]}]], "}"}], 
     RowBox[{"i", "=", "0"}], "1"]}], TraditionalForm]],ExpressionUUID->
  "47a2513c-3d87-4519-ac4e-ba9b554b54a1"],
 ".\n\t\nLet ",
 Cell[BoxData[
  FormBox[
   SubscriptBox["x", "*"], TraditionalForm]],ExpressionUUID->
  "475c3fc9-7d2d-46e6-b9de-1e1e29c3ab26"],
 " denote a \[OpenCurlyDoubleQuote]true\[CloseCurlyDoubleQuote] (gold \
standard) Alda score in \[ScriptCapitalA] and ",
 Cell[BoxData[
  FormBox[
   SubscriptBox["x", "o"], TraditionalForm]],ExpressionUUID->
  "336dfbf8-382b-458f-b799-0a133396efa6"],
 " be a single observed rating on that same domain. Given uniform priors on \
the true classes, ",
 Cell[BoxData[
  FormBox[
   RowBox[{
    RowBox[{
     SubscriptBox["\[ForAll]", 
      RowBox[{"k", "\[Element]", "\[ScriptCapitalA]", " "}]], 
     RowBox[{"p", "(", 
      RowBox[{
       SubscriptBox["x", "*"], "=", "k"}], ")"}]}], "=", 
    FractionBox["1", "11"]}], TraditionalForm]],ExpressionUUID->
  "f72eb84a-9b70-480d-ab43-7dbff46b21fd"],
 ", the joint distribution over true and observed (",
 Cell[BoxData[
  FormBox[
   SubscriptBox["x", "o"], TraditionalForm]],ExpressionUUID->
  "87b48af2-cab5-494e-988b-86667d27c213"],
 ") full-scale ratings is \n\n",
 Cell[BoxData[
  FormBox[
   RowBox[{"\t", 
    RowBox[{
     RowBox[{"p", "(", 
      RowBox[{
       SubscriptBox["x", "o"], ",", 
       SubscriptBox["x", "*"]}], ")"}], "=", 
     RowBox[{
      RowBox[{
       RowBox[{"p", "(", 
        RowBox[{
         SubscriptBox["x", "o"], "|", 
         SubscriptBox["x", "*"]}], ")"}], 
       RowBox[{"p", "(", 
        SubscriptBox["x", "*"], ")"}]}], "=", 
      RowBox[{
       SubsuperscriptBox[
        RowBox[{"{", 
         RowBox[{
          RowBox[{"p", "(", 
           RowBox[{
            SubscriptBox["x", "o"], "=", 
            RowBox[{
             RowBox[{"i", "|", 
              SubscriptBox["x", "*"]}], "=", "k"}]}], ")"}], 
          RowBox[{"p", "(", 
           RowBox[{
            SubscriptBox["x", "*"], "=", "k"}], ")"}]}], "}"}], 
        RowBox[{
         RowBox[{"i", "=", "0"}], ",", "1", ",", "...", ",", "10"}], 
        RowBox[{
         RowBox[{"k", "=", "0"}], ",", "1", ",", "...", ",", "10"}]], "=", 
       SubscriptBox[
        RowBox[{"{", 
         RowBox[{
          FractionBox["1", "11"], 
          RowBox[{
           SubscriptBox[
            OverscriptBox["\[Theta]", "^"], "\[Alpha]"], "(", 
           SuperscriptBox["n", 
            RowBox[{"(", "k", ")"}]], ")"}]}], "}"}], 
        RowBox[{
         RowBox[{"k", "=", "0"}], ",", "1", ",", "...", ",", "10"}]]}]}]}]}], 
   TraditionalForm]],ExpressionUUID->"fb9ee787-aa57-4272-9dac-3a81fe0e1719"],
 ".\n\nSimilarly for the binarized classes, we have a prior of ",
 Cell[BoxData[
  FormBox[
   RowBox[{" ", 
    RowBox[{
     RowBox[{"p", "(", 
      SubscriptBox["y", "*"], ")"}], "=", 
     RowBox[{"{", 
      RowBox[{
       FractionBox["7", "11"], ",", " ", 
       FractionBox["4", "11"]}], "}"}]}]}], TraditionalForm]],ExpressionUUID->
  "726d7145-2a08-4542-badc-64bddc063d7a"],
 ", and the joint distribution is thus \n\n\t",
 Cell[BoxData[
  FormBox[
   RowBox[{
    RowBox[{"p", "(", 
     RowBox[{
      SubscriptBox["y", "o"], ",", 
      SubscriptBox["y", "*"]}], ")"}], "=", 
    RowBox[{
     RowBox[{
      RowBox[{"p", "(", 
       RowBox[{
        SubscriptBox["y", "o"], "|", 
        SubscriptBox["y", "*"]}], ")"}], 
      RowBox[{"p", "(", 
       SubscriptBox["y", "*"], ")"}]}], "=", 
     RowBox[{
      SubsuperscriptBox[
       RowBox[{"{", 
        RowBox[{
         RowBox[{"p", "(", 
          RowBox[{
           SubscriptBox["y", "o"], "=", 
           RowBox[{
            RowBox[{"i", "|", 
             SubscriptBox["y", "*"]}], "=", "k"}]}], ")"}], 
         RowBox[{"p", "(", 
          RowBox[{
           SubscriptBox["y", "*"], "=", "k"}], ")"}]}], "}"}], 
       RowBox[{
        RowBox[{"i", "=", "0"}], ",", "1"}], 
       RowBox[{
        RowBox[{"k", "=", "0"}], ",", "1"}]], "=", 
      RowBox[{"{", 
       RowBox[{
        RowBox[{
         FractionBox["7", "11"], 
         RowBox[{
          SubscriptBox[
           OverscriptBox["\[Phi]", "^"], "\[Xi]"], "(", 
          SuperscriptBox["c", 
           RowBox[{"(", "0", ")"}]], ")"}]}], ",", " ", 
        RowBox[{
         FractionBox["4", "11"], 
         RowBox[{
          SubscriptBox[
           OverscriptBox["\[Phi]", "^"], "\[Xi]"], "(", 
          SuperscriptBox["c", 
           RowBox[{"(", "1", ")"}]], ")"}]}]}], "}"}]}]}]}], 
   TraditionalForm]],ExpressionUUID->"6707c035-8008-4f07-80fe-1415ca71a065"],
 "."
}], "Text",
 CellChangeTimes->{{3.777893158914014*^9, 3.777894143556086*^9}, {
  3.777894175765267*^9, 3.77789453841136*^9}, {3.777894766530148*^9, 
  3.777895328599084*^9}, {3.777895391406291*^9, 3.7778954875193996`*^9}, {
  3.777895799966761*^9, 3.7778962354171343`*^9}, {3.777896276531292*^9, 
  3.777896351961046*^9}, {3.77789641671552*^9, 3.7778966650487843`*^9}, {
  3.7778967556510897`*^9, 3.777896877447837*^9}, {3.777897020345479*^9, 
  3.777897035559148*^9}, {3.777897409477203*^9, 3.7778974170213633`*^9}, {
  3.778014964638875*^9, 3.778014964639773*^9}},
 Background->RGBColor[
  1, 1, 0.85],ExpressionUUID->"d9c23988-7d4a-4abb-a5a4-130ba3223e52"],

Cell[BoxData[
 RowBox[{
  RowBox[{"DirMulEstimate", "[", "\[Alpha]_", "]"}], ":=", " ", 
  RowBox[{"Function", "[", 
   RowBox[{"Q", ",", " ", "\[IndentingNewLine]", "\t", 
    RowBox[{"Module", "[", 
     RowBox[{
      RowBox[{"{", "\[Lambda]", "}"}], ",", "\[IndentingNewLine]", "\t", 
      RowBox[{
       RowBox[{"\[Lambda]", " ", "=", " ", 
        RowBox[{"Flatten", "@", 
         RowBox[{"Table", "[", "\n", "\t\t", 
          RowBox[{
           RowBox[{
            RowBox[{"\[Alpha]", "[", 
             RowBox[{"[", "i", "]"}], "]"}], " ", "+", " ", 
            TagBox[GridBox[{
               {"\[Piecewise]", GridBox[{
                  {"0", 
                   RowBox[{
                    RowBox[{"Flatten", "[", 
                    RowBox[{"Position", "[", 
                    RowBox[{
                    RowBox[{
                    RowBox[{"Tally", "[", "Q", "]"}], "[", 
                    RowBox[{"[", 
                    RowBox[{"All", ",", " ", "1"}], "]"}], "]"}], ",", " ", 
                    "i"}], "]"}], "]"}], "\[Equal]", 
                    RowBox[{"{", "}"}]}]},
                  {
                   RowBox[{
                    RowBox[{"Tally", "[", "Q", "]"}], "[", 
                    RowBox[{"[", 
                    RowBox[{
                    RowBox[{"Flatten", "[", 
                    RowBox[{"Position", "[", 
                    RowBox[{
                    RowBox[{
                    RowBox[{"Tally", "[", "Q", "]"}], "[", 
                    RowBox[{"[", 
                    RowBox[{"All", ",", " ", "1"}], "]"}], "]"}], ",", " ", 
                    "i"}], "]"}], "]"}], ",", " ", "2"}], "]"}], "]"}], "True"}
                 },
                 AllowedDimensions->{2, Automatic},
                 Editable->True,
                 
                 GridBoxAlignment->{
                  "Columns" -> {{Left}}, "ColumnsIndexed" -> {}, 
                   "Rows" -> {{Baseline}}, "RowsIndexed" -> {}},
                 GridBoxItemSize->{
                  "Columns" -> {{Automatic}}, "ColumnsIndexed" -> {}, 
                   "Rows" -> {{1.}}, "RowsIndexed" -> {}},
                 GridBoxSpacings->{"Columns" -> {
                    Offset[0.27999999999999997`], {
                    Offset[0.84]}, 
                    Offset[0.27999999999999997`]}, "ColumnsIndexed" -> {}, 
                   "Rows" -> {
                    Offset[0.2], {
                    Offset[0.4]}, 
                    Offset[0.2]}, "RowsIndexed" -> {}},
                 Selectable->True]}
              },
              
              GridBoxAlignment->{
               "Columns" -> {{Left}}, "ColumnsIndexed" -> {}, 
                "Rows" -> {{Baseline}}, "RowsIndexed" -> {}},
              
              GridBoxItemSize->{
               "Columns" -> {{Automatic}}, "ColumnsIndexed" -> {}, 
                "Rows" -> {{1.}}, "RowsIndexed" -> {}},
              GridBoxSpacings->{"Columns" -> {
                  Offset[0.27999999999999997`], {
                   Offset[0.35]}, 
                  Offset[0.27999999999999997`]}, "ColumnsIndexed" -> {}, 
                "Rows" -> {
                  Offset[0.2], {
                   Offset[0.4]}, 
                  Offset[0.2]}, "RowsIndexed" -> {}}],
             "Piecewise",
             DeleteWithContents->True,
             Editable->False,
             SelectWithContents->True,
             Selectable->False,
             StripWrapperBoxes->True], " ", "-", " ", "1"}], ",", " ", "\n", 
           "\t\t", 
           RowBox[{"{", 
            RowBox[{"i", ",", 
             RowBox[{"Length", "@", "\[Alpha]"}]}], "}"}]}], "]"}]}]}], ";", 
       "\[IndentingNewLine]", "\t", 
       RowBox[{"\[Lambda]", "/", 
        RowBox[{"Total", "[", "\[Lambda]", "]"}]}]}]}], "\[IndentingNewLine]",
      "]"}]}], "]"}]}]], "Code",
 CellChangeTimes->{{3.77788931448918*^9, 3.777889386676815*^9}, {
   3.777889683953577*^9, 3.77788978007528*^9}, 3.7778898118831997`*^9, {
   3.777889965131764*^9, 3.7778900139853354`*^9}, {3.777890073263308*^9, 
   3.777890098889389*^9}, {3.77789013880154*^9, 3.777890139678141*^9}, {
   3.777890206784525*^9, 3.7778902485930634`*^9}, {3.7778903116552896`*^9, 
   3.777890318416749*^9}, {3.7778903541351633`*^9, 3.777890370080871*^9}, {
   3.780682603751875*^9, 3.780682622068426*^9}},
 CellLabel->"In[13]:=",ExpressionUUID->"221aee5e-7b7b-4202-9d9c-d05bb164b56d"],

Cell["Compute the conditional distribution:", "Text",
 CellChangeTimes->{{3.780682763814928*^9, 
  3.780682770567012*^9}},ExpressionUUID->"72e7d2ec-3ed8-461d-a978-\
97b04dbebf1f"],

Cell[BoxData[
 RowBox[{
  RowBox[{"Q", "[", 
   RowBox[{"\[Alpha]_:", "2"}], "]"}], " ", ":=", " ", 
  SuperscriptBox[
   RowBox[{"{", "\[IndentingNewLine]", "\t", 
    RowBox[{
     RowBox[{
      RowBox[{"DirMulEstimate", "[", 
       RowBox[{"Table", "[", 
        RowBox[{"\[Alpha]", ",", " ", "11"}], "]"}], "]"}], "[", 
      RowBox[{"Table", "[", 
       RowBox[{
        RowBox[{"Min", "[", 
         RowBox[{"{", 
          RowBox[{
           RowBox[{"Max", "[", 
            RowBox[{"{", 
             RowBox[{
              RowBox[{
               RowBox[{
                RowBox[{"X", "[", 
                 RowBox[{"[", "1", "]"}], "]"}], "[", 
                RowBox[{"[", "i", "]"}], "]"}], "-", "1"}], ",", " ", "0"}], 
             "}"}], "]"}], ",", " ", "10"}], "}"}], "]"}], ",", " ", 
        RowBox[{"{", 
         RowBox[{"i", ",", " ", 
          RowBox[{"Length", "@", 
           RowBox[{"X", "[", 
            RowBox[{"[", "1", "]"}], "]"}]}]}], "}"}]}], "]"}], "]"}], ",", 
     "\[IndentingNewLine]", "\t", 
     RowBox[{
      RowBox[{"DirMulEstimate", "[", 
       RowBox[{"Table", "[", 
        RowBox[{"\[Alpha]", ",", " ", "11"}], "]"}], "]"}], "[", 
      RowBox[{"X", "[", 
       RowBox[{"[", "1", "]"}], "]"}], "]"}], ",", "\[IndentingNewLine]", 
     "\t", 
     RowBox[{"Mean", "[", 
      RowBox[{"Table", "[", 
       RowBox[{
        RowBox[{
         RowBox[{"DirMulEstimate", "[", 
          RowBox[{"Table", "[", 
           RowBox[{"\[Alpha]", ",", " ", "11"}], "]"}], "]"}], "[", 
         RowBox[{"X", "[", 
          RowBox[{"[", "k", "]"}], "]"}], "]"}], ",", " ", 
        RowBox[{"{", 
         RowBox[{"k", ",", " ", "1", ",", " ", "3"}], "}"}]}], "]"}], "]"}], 
     ",", "\[IndentingNewLine]", "\t", 
     RowBox[{"Mean", "[", 
      RowBox[{"Table", "[", 
       RowBox[{
        RowBox[{
         RowBox[{"DirMulEstimate", "[", 
          RowBox[{"Table", "[", 
           RowBox[{"\[Alpha]", ",", " ", "11"}], "]"}], "]"}], "[", 
         RowBox[{"X", "[", 
          RowBox[{"[", "k", "]"}], "]"}], "]"}], ",", " ", 
        RowBox[{"{", 
         RowBox[{"k", ",", " ", "2", ",", " ", "3"}], "}"}]}], "]"}], "]"}], 
     ",", "\[IndentingNewLine]", "\t", 
     RowBox[{"Mean", "[", 
      RowBox[{"Table", "[", 
       RowBox[{
        RowBox[{
         RowBox[{"DirMulEstimate", "[", 
          RowBox[{"Table", "[", 
           RowBox[{"\[Alpha]", ",", " ", "11"}], "]"}], "]"}], "[", 
         RowBox[{"X", "[", 
          RowBox[{"[", "k", "]"}], "]"}], "]"}], ",", " ", 
        RowBox[{"{", 
         RowBox[{"k", ",", " ", "2", ",", " ", "5"}], "}"}]}], "]"}], "]"}], 
     ",", "\[IndentingNewLine]", "\t", 
     RowBox[{"Mean", "[", 
      RowBox[{"Table", "[", 
       RowBox[{
        RowBox[{
         RowBox[{"DirMulEstimate", "[", 
          RowBox[{"Table", "[", 
           RowBox[{"\[Alpha]", ",", " ", "11"}], "]"}], "]"}], "[", 
         RowBox[{"X", "[", 
          RowBox[{"[", "k", "]"}], "]"}], "]"}], ",", " ", 
        RowBox[{"{", 
         RowBox[{"k", ",", " ", "4", ",", " ", "5"}], "}"}]}], "]"}], "]"}], 
     ",", "\[IndentingNewLine]", "\t", 
     RowBox[{
      RowBox[{"DirMulEstimate", "[", 
       RowBox[{"Table", "[", 
        RowBox[{"\[Alpha]", ",", " ", "11"}], "]"}], "]"}], "[", 
      RowBox[{"X", "[", 
       RowBox[{"[", "6", "]"}], "]"}], "]"}], ",", "\[IndentingNewLine]", 
     "\t", 
     RowBox[{
      RowBox[{"DirMulEstimate", "[", 
       RowBox[{"Table", "[", 
        RowBox[{"\[Alpha]", ",", " ", "11"}], "]"}], "]"}], "[", 
      RowBox[{"X", "[", 
       RowBox[{"[", "7", "]"}], "]"}], "]"}], ",", "\[IndentingNewLine]", 
     "\t", 
     RowBox[{
      RowBox[{"DirMulEstimate", "[", 
       RowBox[{"Table", "[", 
        RowBox[{"\[Alpha]", ",", " ", "11"}], "]"}], "]"}], "[", 
      RowBox[{"X", "[", 
       RowBox[{"[", "8", "]"}], "]"}], "]"}], ",", "\[IndentingNewLine]", 
     "\t", 
     RowBox[{"Mean", "[", 
      RowBox[{"Table", "[", 
       RowBox[{
        RowBox[{
         RowBox[{"DirMulEstimate", "[", 
          RowBox[{"Table", "[", 
           RowBox[{"\[Alpha]", ",", " ", "11"}], "]"}], "]"}], "[", 
         RowBox[{"X", "[", 
          RowBox[{"[", "k", "]"}], "]"}], "]"}], ",", " ", 
        RowBox[{"{", 
         RowBox[{"k", ",", " ", "9", ",", " ", "12"}], "}"}]}], "]"}], "]"}], 
     ",", "\[IndentingNewLine]", "\t", 
     RowBox[{"Mean", "[", 
      RowBox[{"Table", "[", 
       RowBox[{
        RowBox[{
         RowBox[{"DirMulEstimate", "[", 
          RowBox[{"Table", "[", 
           RowBox[{"\[Alpha]", ",", " ", "11"}], "]"}], "]"}], "[", 
         RowBox[{
          RowBox[{"X", "[", 
           RowBox[{"[", "k", "]"}], "]"}], "+", "1"}], "]"}], ",", " ", 
        RowBox[{"{", 
         RowBox[{"k", ",", " ", "9", ",", " ", "12"}], "}"}]}], "]"}], 
      "]"}]}], "\[IndentingNewLine]", "}"}], "\[Transpose]"]}]], "Code",
 CellChangeTimes->CompressedData["
1:eJxTTMoPSmViYGAQAWIQbbBu5p8Dqm8cb1bdA9M6l93FDgLpvqucciC6avsB
ZRAdqjTZBUSrnj4eAKI3haZHg+g7rjIJIFpz/7pUEL32h38OiL62mqEFRNf9
edIOoiv453WA6DkGcsdAtIGAxHEQ3XP86hkQvUWo7zyInrai8BaIvjBz+WMQ
vai68S2IPuru9xFEx3wu/wE2x/ndbxBtVjKD4xCQ/tdnzQmi7xW18ILoAu+l
/CBaIaugWFPtjaN1oV0ZiP7c9LgZRN+x2t0Got22my4E0SzFcWC6tvzkMhCd
NuPpehCddPdOiYj2G8c3kfPLQDTTQ7U6EN3faw+mAfO6oF0=
  "],
 CellLabel->"In[14]:=",ExpressionUUID->"bbabebb3-c002-4665-8f51-da2997b9ae05"],

Cell["Thresholded Alda scores and joint distribution function:", "Text",
 CellChangeTimes->{{3.7806827445592613`*^9, 
  3.780682760414958*^9}},ExpressionUUID->"c3e247a1-66e4-4f1a-b0b3-\
16b1555d49af"],

Cell[BoxData[{
 RowBox[{
  RowBox[{
   RowBox[{"ThresholdAlda", "[", "X_", "]"}], ":=", 
   RowBox[{"Table", "[", 
    RowBox[{
     TagBox[GridBox[{
        {"\[Piecewise]", GridBox[{
           {"0", 
            RowBox[{"x", "<", "7"}]},
           {"1", "True"}
          },
          AllowedDimensions->{2, Automatic},
          Editable->True,
          
          GridBoxAlignment->{
           "Columns" -> {{Left}}, "ColumnsIndexed" -> {}, 
            "Rows" -> {{Baseline}}, "RowsIndexed" -> {}},
          
          GridBoxItemSize->{
           "Columns" -> {{Automatic}}, "ColumnsIndexed" -> {}, 
            "Rows" -> {{1.}}, "RowsIndexed" -> {}},
          GridBoxSpacings->{"Columns" -> {
              Offset[0.27999999999999997`], {
               Offset[0.84]}, 
              Offset[0.27999999999999997`]}, "ColumnsIndexed" -> {}, "Rows" -> {
              Offset[0.2], {
               Offset[0.4]}, 
              Offset[0.2]}, "RowsIndexed" -> {}},
          Selectable->True]}
       },
       GridBoxAlignment->{
        "Columns" -> {{Left}}, "ColumnsIndexed" -> {}, "Rows" -> {{Baseline}},
          "RowsIndexed" -> {}},
       GridBoxItemSize->{
        "Columns" -> {{Automatic}}, "ColumnsIndexed" -> {}, "Rows" -> {{1.}}, 
         "RowsIndexed" -> {}},
       GridBoxSpacings->{"Columns" -> {
           Offset[0.27999999999999997`], {
            Offset[0.35]}, 
           Offset[0.27999999999999997`]}, "ColumnsIndexed" -> {}, "Rows" -> {
           Offset[0.2], {
            Offset[0.4]}, 
           Offset[0.2]}, "RowsIndexed" -> {}}],
      "Piecewise",
      DeleteWithContents->True,
      Editable->False,
      SelectWithContents->True,
      Selectable->False,
      StripWrapperBoxes->True], ",", " ", 
     RowBox[{"{", 
      RowBox[{"x", ",", " ", "X"}], "}"}]}], "]"}]}], 
  ";"}], "\[IndentingNewLine]", 
 RowBox[{
  RowBox[{"J", "[", 
   RowBox[{"\[Alpha]_:", "2"}], "]"}], ":=", " ", 
  RowBox[{"{", "\[IndentingNewLine]", 
   RowBox[{
    RowBox[{
     FractionBox["7", "11"], 
     RowBox[{
      RowBox[{"DirMulEstimate", "[", 
       RowBox[{"Table", "[", 
        RowBox[{"\[Alpha]", ",", " ", "2"}], "]"}], "]"}], "[", 
      RowBox[{
       RowBox[{"ThresholdAlda", "@", 
        RowBox[{"Flatten", "@", 
         RowBox[{"X", "[", 
          RowBox[{"[", 
           RowBox[{";;", "6"}], "]"}], "]"}]}]}], "+", "1"}], "]"}]}], ",", 
    "\[IndentingNewLine]", 
    RowBox[{
     FractionBox["4", "11"], 
     RowBox[{
      RowBox[{"DirMulEstimate", "[", 
       RowBox[{"Table", "[", 
        RowBox[{"\[Alpha]", ",", " ", "2"}], "]"}], "]"}], "[", 
      RowBox[{
       RowBox[{"ThresholdAlda", "@", 
        RowBox[{"Flatten", "@", 
         RowBox[{"X", "[", 
          RowBox[{"[", 
           RowBox[{"7", ";;"}], "]"}], "]"}]}]}], "+", "1"}], "]"}]}]}], 
   "\[IndentingNewLine]", "}"}]}]}], "Code",
 CellChangeTimes->{3.7806827401458197`*^9},
 CellLabel->"In[15]:=",ExpressionUUID->"e3102338-4118-4659-bcdd-7ae52ab88ba8"]
}, Open  ]],

Cell[CellGroupData[{

Cell["Joint Distribution over True and Observed Scores", "Subsection",
 CellChangeTimes->{{3.7778930999528847`*^9, 
  3.777893108315466*^9}},ExpressionUUID->"903544bb-445e-40e1-823e-\
cb60c5f89b20"],

Cell[CellGroupData[{

Cell[BoxData[{
 RowBox[{
  RowBox[{"jointdistribaldascorefig", " ", "=", " ", 
   RowBox[{"ArrayPlot", "[", 
    RowBox[{
     RowBox[{"(", 
      RowBox[{
       RowBox[{"Q", "[", "2", "]"}], 
       RowBox[{"Table", "[", 
        RowBox[{
         FractionBox["1", "11"], ",", " ", 
         RowBox[{"{", 
          RowBox[{"i", ",", " ", "11"}], "}"}], ",", " ", 
         RowBox[{"{", 
          RowBox[{"i", ",", " ", "11"}], "}"}]}], "]"}]}], ")"}], ",", " ", 
     "\[IndentingNewLine]", 
     RowBox[{"PlotLabel", "\[Rule]", 
      RowBox[{"Style", "[", 
       RowBox[{
       "\"\<Joint Distribution over True and Observed Alda Score\>\"", ",", 
        " ", "Black", ",", " ", "13"}], "]"}]}], ",", "\[IndentingNewLine]", 
     RowBox[{"PlotTheme", "\[Rule]", "\"\<Scientific\>\""}], ",", 
     "\[IndentingNewLine]", 
     RowBox[{"ColorFunction", "\[Rule]", "\"\<ThermometerColors\>\""}], ",", 
     "\[IndentingNewLine]", 
     RowBox[{"PlotLegends", "\[Rule]", "Automatic"}], ",", " ", 
     "\[IndentingNewLine]", 
     RowBox[{"Frame", "\[Rule]", "True"}], ",", 
     RowBox[{"FrameStyle", "\[Rule]", 
      RowBox[{"Directive", "[", 
       RowBox[{"Black", ",", " ", "13"}], "]"}]}], ",", " ", 
     "\[IndentingNewLine]", 
     RowBox[{"FrameLabel", "\[Rule]", 
      RowBox[{"{", 
       RowBox[{
       "\"\<Observed Alda Score\>\"", ",", " ", "\"\<True Alda Score\>\""}], 
       "}"}]}], ",", "\[IndentingNewLine]", " ", 
     RowBox[{"FrameTicks", "\[Rule]", 
      RowBox[{"{", 
       RowBox[{
        SuperscriptBox[
         RowBox[{"{", 
          RowBox[{
           RowBox[{"Range", "[", "11", "]"}], ",", " ", 
           RowBox[{"Range", "[", 
            RowBox[{"0", ",", " ", "10"}], "]"}]}], "}"}], "\[Transpose]"], 
        ",", " ", 
        SuperscriptBox[
         RowBox[{"{", 
          RowBox[{
           RowBox[{"Range", "[", "11", "]"}], ",", " ", 
           RowBox[{"Range", "[", 
            RowBox[{"0", ",", " ", "10"}], "]"}]}], "}"}], "\[Transpose]"]}], 
       "}"}]}], ",", " ", 
     RowBox[{"ImageSize", "\[Rule]", "350"}]}], "]"}]}], "\n", " "}], "\n", 
 RowBox[{
  RowBox[{"(*", 
   RowBox[{
    RowBox[{"Export", "[", 
     RowBox[{
     "\"\<jointdistributionaldascore.png\>\"", ",", " ", 
      "jointdistribaldascorefig", ",", " ", 
      RowBox[{"ImageResolution", "\[Rule]", "500"}], ",", " ", 
      RowBox[{"\"\<AllowRasterization\>\"", "\[Rule]", "True"}]}], "]"}], 
    ";"}], "*)"}]}]}], "Code",
 CellChangeTimes->{{3.777891439783876*^9, 3.7778914997110977`*^9}, {
  3.777892667541828*^9, 3.777892862915951*^9}, {3.777893094956709*^9, 
  3.7778930982027884`*^9}, {3.777895554088532*^9, 3.777895608181313*^9}, {
  3.7779146898411503`*^9, 3.777914697340622*^9}, {3.780682839032098*^9, 
  3.7806828666998367`*^9}, {3.780685854084345*^9, 3.780685856585513*^9}},
 CellLabel->"In[17]:=",ExpressionUUID->"cf6c9338-bb3e-4af9-9264-3ad2a0b76b2f"],

Cell[BoxData[
 TemplateBox[{GraphicsBox[
    RasterBox[CompressedData["
1:eJzVlllQlGcWhnEFlJigDYJIEAQCCBKRTUbzRhIFgriAIZEdTBSRRUwERAem
WUQI6KBoxIlIAJVWQAVlKYU0S9MsDTaxEYgs3XRD093//ysuiLS2w1TN7X9h
1XgxF1/VV6fOxfc+dd73fMZhMd4/zlNTU1v83/Of+zWtMd8zWW2getdvH9bl
4oVl7shkmBwOYZrm/emtUD06QIp5TRguTWka6JVBmtoSJB7m4A+NT/yNIxrh
Wcbe9FWpDGyGiTL8Fw4KjcXa7Fo25lQEK+NzZWibW1DXeJiDB8pbRwPT2HAX
jN+4nyUD/6l+wgo/DlS9SaKZHWycmokKmJMmQ2vmzTiGtAVUjwG1uqYBj4t4
C/N/+N/VEwX751X6PkKcdF1cpO0QvmERGc8SSPy/c0gJZSoi+3g43MZ8O9+Q
j2rzsIOZpxW0eo+75WiuWy5CFleu1Om7i8K37tr6vpwPzmFjWUafXykX2wfH
n9g6cqAnGnxibSZH7Vdk1TZOO96cl3ddrmrHWoafRFQrR8kRvdtfjsy+577G
664OLtp+WL5BO5G+Lr2SE1sQKsWLM0qjkRQFxFNF0Qcz6fWuaAjSLkmSwTNW
enQ6mkB6tqdPehjxwTms/1nTW2bXBdfE8SKnJD5WvF0Qm1aqgB5XZ2Xm2EPo
tkTXXGYOQMVbw9BaSSLe4ciqiGQ+WF+n53WECWDSadHccJHAbxrEmKFAjigX
3+Q9DwlwP5++6R2twODu5Cp9pgjOxQ+HHLfU4bg5mSeNbaXVe/zBg/KMvn40
BefbH0wUwinulYdN//v7ojL+i0DJfB7O6fMfVSR248fwiVYtXwVi5w4kRLR0
49ClRrMOiz9h6W7gYa5LQLB1ut5XJYCetqP6NYvHeHOn6KfWLSSaddadL/N6
jAPJk8vOG4zCYmd2v/tSChHHnWJLv5bAO4qN19oyBNhWTxcaU/ieyTwUmK7A
9G3BroVnCHSf1FoSuldO20+nt8wlqchBxMVT9axpVQUHXnfSrKvs5e/N4Ypn
lAtZ0IXJ2BPK10/5SFGtlcxtVWAqx7qSxeOjooIMtOoTIOeq25ENVwmsdEiN
Shjqh278mTuSJCHav7mw9eMBEl9wTmMDWwhRMaXYzBqDhXfTorNeFPL/yMjO
miGQGdoYcoArwzbtuaKbZ8ewbEZX+ZsjgRRLH9OqnbN8hasiY76nzwc6vfUt
HulGYxy8vJT9KiS+Eb4+wctesWS0HPJCbrGjnvXihbFBUPCFQRDcYSutCBK8
5/U/Lfj9MU4ZGVgEeY7i9vTf9PfpzPJnBnuqiofRZqhM8VsgQd7K2g57Owov
1UeYXRlCUP7hdrnhY/CxW8Ty96BgvWPJ8L/qRdC52Cvido5jmXtARkoIRev3
xL9n5W637oPZX4OxLrHDyCcvtt26QNLmJ53eu+/EZ63ErXjmvXja9mwz/pz3
zOjbJzJYmdQxgl4Own216tyxJWI0GZawDE0odE7qFrqgB5IRzU1Nqb1IcnLu
Rg0BVeTGnkE3CdxGHTYXMGToMb9Zaj47h0Yor/5yqQx1+vcrboDA6OJFbfmX
CBxW+v+eUDoOU52TZUOLFPgseHLXgVYSwo8j9BpyxYivnvHzSZrADvs3XV4b
KVxfbiJYWjqKjnwP86R6KXbvdUkwDaZoc4OOA51eOj50+6X4Xcs/Pq2UIEzP
8rPtkTLYluz5ZIc2hV80f3WsbpiAjZ7OPUcDAgOBexmrOwkw1Lqd9h+Vo2Hr
UfG+QQKV4tZ3vQMK1GZmSuoax3DLTdP28DY5usqCwvgTJNbGlKfm241gj79N
isF3EpDrr46edKLXS7cv3nce6Pp7D5VsVdrJEX5P+OuNegL7GlIvO6sRMGDF
FI60EzDlC6t2f6SA1m7Xu6GuUhRp1Bd+myzDp/yQqS0xBNKa8rNMZ3O4psZy
jtmucQT1bHjCa5JDpTDbF/2QxNJA6/v/tBHjZbsr79qaCVy4fi5gkyeFojgT
1/L0EZSXq0/dOyHBpgCLU8Uu1Af/R9HVK7014hnqcoTcqfMMHx1Gc8YxpjPr
L1oOazbPX3V91v8F1wibt0MTWD+k4bVgDQWd77ZlTeT0Q9y55+qUqxDnh0JP
b+wiYfVRtga1cADPd1LBRgVCnNx87JjzCAk0d554njyA+Y9S9N1fC5F4JW+/
/SS93z90/d8oDQlE
     "], {{0, 0}, {11, 11}}, {0, 1}], Frame -> True, 
    FrameLabel -> {
      FormBox["\"True Alda Score\"", TraditionalForm], 
      FormBox["\"Observed Alda Score\"", TraditionalForm]}, FrameStyle -> 
    Directive[
      GrayLevel[0], 13], FrameTicks -> {{{{10.5, 
         FormBox["0", TraditionalForm]}, {9.5, 
         FormBox["1", TraditionalForm]}, {8.5, 
         FormBox["2", TraditionalForm]}, {7.5, 
         FormBox["3", TraditionalForm]}, {6.5, 
         FormBox["4", TraditionalForm]}, {5.5, 
         FormBox["5", TraditionalForm]}, {4.5, 
         FormBox["6", TraditionalForm]}, {3.5, 
         FormBox["7", TraditionalForm]}, {2.5, 
         FormBox["8", TraditionalForm]}, {1.5, 
         FormBox["9", TraditionalForm]}, {0.5, 
         FormBox["10", TraditionalForm]}}, None}, {{{0.5, 
         FormBox["0", TraditionalForm]}, {1.5, 
         FormBox["1", TraditionalForm]}, {2.5, 
         FormBox["2", TraditionalForm]}, {3.5, 
         FormBox["3", TraditionalForm]}, {4.5, 
         FormBox["4", TraditionalForm]}, {5.5, 
         FormBox["5", TraditionalForm]}, {6.5, 
         FormBox["6", TraditionalForm]}, {7.5, 
         FormBox["7", TraditionalForm]}, {8.5, 
         FormBox["8", TraditionalForm]}, {9.5, 
         FormBox["9", TraditionalForm]}, {10.5, 
         FormBox["10", TraditionalForm]}}, None}}, GridLinesStyle -> Directive[
      GrayLevel[0.5, 0.4]], ImageSize -> 350, 
    LabelStyle -> {FontFamily -> "Times"}, 
    Method -> {
     "DefaultBoundaryStyle" -> Automatic, 
      "DefaultGraphicsInteraction" -> {
       "Version" -> 1.2, "TrackMousePosition" -> {True, False}, 
        "Effects" -> {
         "Highlight" -> {"ratio" -> 2}, "HighlightPoint" -> {"ratio" -> 2}, 
          "Droplines" -> {
           "freeformCursorMode" -> True, 
            "placement" -> {"x" -> "All", "y" -> "None"}}}}, 
      "DefaultPlotStyle" -> Automatic}, PlotLabel -> FormBox[
      StyleBox["\"Joint Distribution over True and Observed Alda Score\"", 
       GrayLevel[0], 13, StripOnInput -> False], TraditionalForm]],FormBox[
    FormBox[
     TemplateBox[{
       FormBox[
        StyleBox[
         StyleBox[
          PaneBox[
           GraphicsBox[{
             RasterBox[CompressedData["
1:eJwVl3k0VW0bxk0pFVJJNFAS0VsiQyWXEKVIKQ1CoYEGU+mVIRn6pIRKSsrU
gIRCVMgQHfPsGI7pTM45e58TkjTQd94/nvXstZ6199rrvq77d1/PKhfPA6fE
RUREaoVLVLj+e665meu3eOQzBK3LBKpFZehLa5B85MZFHMt60WhUNcbV96z7
VFSOs74DP+zjuDi+g8yt31AD8nSkA7moEt/NRjmLy7hQfxK192VbDUaeV0cr
elUhdLFYbxuPi/EpDW6o3xfQmWLlFg2fIctaVB+rwEPZwS8RTkoU0FRNxn01
apBUqFZiY87DzbxTq7eWUUB1CVqTGv4F624YvJ7vzcPB+RKf5F1q0Zb6wb5p
iIJ39ruf1j3hQflsmsPYrDo0DP2I/G1UBzN1h5jIOh54VSZTDZl1qFHW+6jx
qB4tP86HWPzgoVB58H6GdT0qnXz4h743wJES7C2xhkBIQNCm8LF6lDzJVQ7b
3wTew1iXSlsCe6jLmpzjG1BEI/fnvW7GFfc0u5AgAkt0P3hs29KIbmn5SkF4
CyS2FpgbZxGg3zkyW6G/EfavdR1m6bYibm6N3p8uAtm8yfTxkCa07z0wsWy4
FSv7qGs/iJP41yLepGlNM2xJr2idmDZkveIq/KtNwjxNtz+T0oymWzFrd29v
h2Hg7zn6jiRm/+WUmOq3YI9Wzidnoh2f90r/+naTxHG+YR69sAX7DE/86Sno
wGCHYKIrjURc468tWWjFMHHO0SO8E/pp1a62RSSqX5dUede2wjf5Stkvuy5E
eya11daT+BUdbL3Frg2SdmHKt1SpYBj57jAbIrHxoglVpL8NDyVjQpZ9o2Lr
XKu8kgkSbjZiJymn26H5IXH4VWU34qgqyvpSfDzc8JkXM9qO0gsvTI3u9oDz
7Ed07go+GmVuXDp8tQO2q96mN5zshbFP0x8NHT7EvlrOrJToBL2jVMJxUx/i
8fxcmgUfBs1SkezoTlyOrD3FF6GBnB/Yu8yBj3O59XI5Cl2QNOqsCWqhwbT3
wO54Tz5SYqIfX07twqOvQ+oyKf149HJdsUw4H52e+9S2a1GxPp2MfOo5gNFL
IuqRD/mYayuXK1FIRZn9FHcDBmFhSo0Xfc2HsXa7YYNxNzRmhT53nj2EJ7I5
EgEVfFxaEF95j9KN8YHZXeqeQ5ighftOdPKRMWq/1+FADz4UR0uOdg3BKsuB
foHHB61laddqWg/C7y4yKDYeRuoVnf0jM3yMDwp8dC70QizvfDYrcRhtmVrJ
LCkB3DYY45xYH/xvGN/1Hh0GxenrzL+yAnQFRs97ltCH0eML/p3eSUfZonyn
+fIC7KqnUWnraTijS3e8+ZiOAopfWbKSAO8V1z+Tr6ShX6rATH6MjqygrSt1
VQTQOhvgZXO4HweHItalWjCQojMTVKMmwJN3dUb/I/tR/+6w7D9JDDwYqeg/
qiWA7CwlqfLrAzCNXve9eIyB20kR2/naAly3c++cWjKID66/e80tmQjbv/tJ
iL4A31KLUzdlD0J7a2N5SxIT/pLS04uMBNCZEjcoVBnCywXJL46PM+H5seX4
yx0CnEvWerL/3BBWjnjd5liycMrrfslWSwGeWdiJCwqHEF9q6nPpCQsOakeW
N+0VoJ9/1T1KZBjz7y8+IvKNhf29ywJPHhBgSXxa89o9wwjzYG+/vYsNy5jB
vonDAuwzqtOrih/GL5Ni1aVP2dhunr4t0lGASMbYY+ehYXgrREk9+8aG7s/T
j5e5ClARpSj2R5MODt/h68bdI1iXo/k756wA8wJ504Q3HRc3q800xo6gXFXz
oMEZAZLWq1z1LaDj6Wbm3MIvI7Cy9p63V/j99f2HJn9N0tG0OV0haWYEHX7F
lSfsBCiNvuUTuoWBv5td1oTpceCc8tf/8m4BbIwrBFKBDGzUW7XJ4zwH3FqL
TVEQYFAw6RFXxsAJvaHt+9M58P0WzXmqJ4BX8vqRpaJMxOolWxn2cjC9vDM5
X6iXqK2La4oZExV6ToeV5biItFh+mLJKgLsiDwfVbzAxprfCTXIXFwu9XGX6
FQRQfdPokEthYrU+zYsfzEXSo6zqMWkBCk6Kd+vPY+GA/uOgjkIu1laNBUpK
CLBz4ZaDZdYshOkfi/pIcpFHGm5e9ouPrsqLLTtjWcjXV0xIU+Vh25IQYuMo
H2d8n+1tbGOBqd+dfvMYD9X4kmbO5mNKtZdyUJ6NxQYJeV5xPOxzlzl2lMbH
zQ7ZnbTDbJgb2JcepvDQe/eQ3MU2PpQidla4JrJx2UC+zvgvD24lSZRQCh+v
9AK2EzQ2nht0dKnpExCwGNcSyvhIdQ60ZiuNQG9Fzj0xNwL8erWEH7l8/Lky
ZlS+V6jfx+aWKn8Cq+wkjtbf5+Nw7On1icEj2HNsTDoihsChXrpSsj8fbzP6
ll3KGwF1auEei+cEok5W0Hyc+JCusJ1nQx+BS8LmyNkfCZRxkp9amPFxtqf6
l/piDvh69tWUFgLjnsEnlDT4+Dy2lSdqwcG/HVfEotgE1H8cXy2Yz8fKuXk9
fVc4kPB9hD1/CDgEb2NWjJG4ulqttjCTgxi5j4HzF5KInaX0Ir6LRMfWxOKY
Pg6U8mjvG9VJfL49dcb9o5DPdrIZ7tJcPLeZmbyzncTPRdR121NIRJ0LTzAD
F5v4yptt7Uj887iQWBBBghX288YKby5Kbu3wlnMn4bL6/mumcDdJuuj3I40L
S03XnLZgEg8yfTyLbUg8LmCcau3goo0STty7T6JOe/+m27okJhuOHHolyYPT
mRcah7JI/C3a+M15KYn9rEbzCEMeuLMop5aUk9CFTKHutHAOTptudvbg4dIz
bhq1k8TZGtJvNp3AhtBCFatEHqafr/HM5JAo2yZFda8moGci83XgHQ8XIhzb
VAZIeMzEnnJKJGA0c7rUt50HmtsDvYftJBQqlk4c8CRgVvLp1pxRHvaaNz+U
rRXWJywl1NKcgNXVpceezCfwUXXOnxtlJLwsNOSMFAkcMPTW0FlHQEt8h/NM
PokVUnnJ2gIejk7WTtbsJJBI96+8nEmitt5gg1oVDycKVlc7uBCYW/lWjf+U
hN+dTyWKD3k44xNwbzSYgH8qEekmrM/q/ZZ7ZC7w4KndcTLiMQFuyBqyTzin
mxc194iZ8uAnWK+tVEzgyAnHfXbXSAR02Z/9sYSHoOyImZwOAhQ8eFt3iYTG
o4FJguAi3GOgwWyMgKFys7yph9AHDqcjhsq5uK1h8LhbmsTLmdn+751JXF8p
WNQZz8U9doz7BU1hXQZMaNqHhLoPX06r9eAi8RnHQMySxI1Sf2RYkehNn9Yu
E/ojzWWHZIKrUM+kt2nKJsLz0xGf3i7mIlMlsUMrhMSpQGJWgh4JnXXSNi+5
HOQNjKeVJ5HodFjjLqNFYpC4T3tcxsGhhcE27GckHOb7O49KCOs2LJidcJOD
NcUTNJFXJKbDbTctoBGYvSCOdteOg3HHc+eWvSGRPK0urp1PYKex7ps7Kzio
EKf/1BPmFDO/vx37ogiEn++MiBoZQUzmkUjbUqF/BV0vPE8SqEi8cuzGmxE4
7Wtecq6KxP/O5PwbY0jgL0VxY2jACP75vvN5hNAHmkMRVrmyBLb/+CgevHME
fxJLdFOaSTQccVzezObhqppTt7/sCOpMdCs/CH15sXWzQFDKQ7GdyOvLPWw8
YmfadvaRWGA1v1wmnofJ62nXvdPZOHtbZfDrMIn8SkbchvM86OaZ21+4wIa+
TsKFuUIfH9r20dXGjAfvAbamuwEbs7ql/6wRkPiRf1fvohIPOfNv/nUTZaMj
KDwKwjyVuN5j9p0xLsitWh0n6llIU/299NgvEkbPd/S8pnCh6d6YcTyeBe9a
75eXRPgYWKH4qjGZizMJnkFHnFkw8eToxUjycf3BaCDfT8iDarkDB9exICPv
/DlTyBtVWYqNtA0XjG/5a22/MZG2X3r7MXE+AnQGet/+Ny/sBi63v2ei/HQs
31T4P9TO+ttzmzjIr/59V+oaEwMBi55qsYT97P/e2CWKg0EDxTyYM/E79oHN
YiGfYpa/HH0v5Ny8LP3Gy1JMKL5Q/PunhgTx6X6anDgHBssP8l41MWDwMSmX
JdTX0jX0oPsnIUfveM+m32PgUIvyiaYMEumSXpIVQv3uiMSsWXqUAR9W2oKi
R0K+ZDoWLzUcwQef7B02KxmI/aVWkRwl9Jv1Hg+vCTZYzFqncAYdObKZ3pEB
JIpGDZdT8tiQOzwS8CGDjoY161d7nyex+P7aJmWhTsa1Eo9GL9DB25LbdlSY
r70MFodcWceGx7bV79bq0jFnn06YqZB/Db2iOs0sFh68RvvxqWGouRXqakHY
n8FfGWvTWKhQdhy9WzoMM39D5iJhfg9f1R8f7MQCP+6qdG3oME7e+Xj/jwqJ
oc91ll1KLChKPNT8azmMa+nGO1lyQn3PFv/8h8qEuV+hpZ70MJKKK743ipF4
OO/Fq4h7THhx2tzOtQ3Bvf/V7/NcAhnWYdi3kwlqyds16QlDGN9Sscv/C4Fn
xhmy1gIGFBk3d9COD+Hqg674COHcSt7YOGiVwICD1Ekn+dVDEP9G0OPChHxT
Gc/dZcLAFmevyaSmQdzaJ6r9VNhX8XIKIRZcOkpfrdSWPTqIxdlLgrJAIFbM
yNb8Lh07phrcrzMG8GTO+rp3Kwjc+nZCxXQbHTXmAenfLgxA7dQOharfPNxg
RoyCOQyruHX9p6b6kVNh79bcw8P1zqzy7dHDaOqnLukO7Yf+yvNv+op4CKxp
jt2mP4wDmjdsraT78enq9ZkRYb/9WzRxYsvgELr8NkeVJNCwi/pgz4QvD74Z
ipsMIodwrIpetWE1DS262Q9FDvBw8ZGxqN6mIQzIxk2nZPfhaGwFa742D22L
v6SdKhiEy3EYLDLowzDZpaMowwNlcoHZSclBsDP4XhEVvfDYTV5TE+absu5j
jONHBuDx/XHWjz29GH8u2ripjouCD8/CjmT1Q7DDiune1YNAMQUl4wwucpME
qgf/0HDpztQK2okeHGy/6Tw/hIvq9p+a3VY0VLv4/wnjd6NoY4qCYC8Xrc5U
ltW9PpQ88/goFdwNpdvvmpsVuegnClJK+3qRz3a4GiPTjSBOw//esDngXbnr
oL2mF1ka1lvkk6kYNGfgXj4Hk+JeS9LP9yDVw3gqcSMVpqk/f1wK4UA81rpV
vrAbD7M3FqmUd+H5tGyevTUHssu1bkdOU3FHoOL3wrYLc46tPWuoxMGyjDmW
v3dScUN7od764U54vDNSURJyV2MzW/TinS4E+ohPvPHuRONCu+7f+SPYXF5V
MtTVCd+CibcGYp3Q9nSP7Q8Zgcne1Ct2ysL3J1nepXc7cK/+2q5P1iOw7g7W
qTnTgZOGVG0z1Q5Mqj8QSRXmtKNu/91g23HkKuUrJV+4h2cXh46wcXp0S8ar
qTbsK3mfY2Pejo9DlV5uBWz4BCq4rtzRBouZrAsdHW1Yub1Hw+I6G8Fzvq+I
u9mK7SZJ64+dakPIfxdBGzZu3W/rFm9rwebQaGLweysY32c9klrGRoJK3j0/
pRZofg7OOnWjFawFUQvqmSz0rnJcsbizCSlU1elbSq0omBV4KiCFBTmp0I7h
941oVPThSHxqQfivCx+0jrOwe/TFrdynDfjlUN4e5NoCu6/OsjQFFkKo9aZB
YfVQfyrzaXJ2C1SZ+91utzNRVDb60+psHTLL3x8cPNKM8W6z90YxTHx9Lv9m
qXUtJHbaa7WmNqGqUU+Gb8XEP9Fbz7I3UeBaOy5axWvEvUp11yeSTLhdclYu
WPIFpdYx3QW6jXApUiy2rmQgySG86/rvaixt08p9EdiATdnzpGeCGGg3zYze
N/QZPvaUiIfV9RBNnT6ZI7yPzNVsMl9RXSXknNvxKJl6tMR/fef0nQ5TuW+/
eZmVUHcW1Q08XIeUqOF5sm/o8J9SyC++U4HrjCdSF1Nq4Xmt/cSn83TkDRp5
3PAtB+3M1iFnLgXGl6oLPTXoaI6uMs3IK4M+2fVuvw4FMu5Fc1WEXDA+Lv3G
7GoJYr18o80CvqDfMdO5JXkY2ZqHlQfNPoCYkHXT+1yD7AOPC0IchqH0MyX6
qnQxLPyzt6pL1yDQMlpqk8Iwor7wfstTC5EyvUtO0b4a/wcoGcVy
              "], {{
                Rational[-15, 2], (-175)/GoldenRatio}, {
                Rational[15, 2], 175/GoldenRatio}}], {Antialiasing -> False, 
              AbsoluteThickness[0.1], 
              Directive[
               Opacity[0.3], 
               GrayLevel[0]], 
              LineBox[
               NCache[{{
                  Rational[15, 2], (-175)/GoldenRatio}, {
                  Rational[-15, 2], (-175)/GoldenRatio}, {
                  Rational[-15, 2], 175/GoldenRatio}, {
                  Rational[15, 2], 175/GoldenRatio}, {
                  Rational[15, 2], (-175)/GoldenRatio}}, {{
                7.5, -108.15594803123159`}, {-7.5, -108.15594803123159`}, \
{-7.5, 108.15594803123159`}, {7.5, 108.15594803123159`}, {
                7.5, -108.15594803123159`}}]]}, {
              CapForm[None], {}}, 
             StyleBox[{Antialiasing -> False, 
               StyleBox[
                
                LineBox[{{7.500000000000001, -108.1559480312316}, {
                 7.500000000000001, 108.1559480312316}}], 
                Directive[
                 AbsoluteThickness[0.2], 
                 Opacity[0.3], 
                 GrayLevel[0]], StripOnInput -> False], 
               StyleBox[
                StyleBox[{{
                   StyleBox[
                    LineBox[{{{7.500000000000001, -63.875630484327374`}, 
                    
                    Offset[{4., 0}, {
                    7.500000000000001, -63.875630484327374`}]}, {{
                    7.500000000000001, -12.9787137637478}, 
                    
                    Offset[{4., 0}, {
                    7.500000000000001, -12.9787137637478}]}, {{
                    7.500000000000001, 37.918202956831784`}, 
                    
                    Offset[{4., 0}, {7.500000000000001, 
                    37.918202956831784`}]}, {{7.500000000000001, 
                    88.81511967741135}, 
                    
                    Offset[{4., 0}, {7.500000000000001, 
                    88.81511967741135}]}}], 
                    Directive[
                    AbsoluteThickness[0.2], 
                    GrayLevel[0.4]], StripOnInput -> False], 
                   StyleBox[
                    LineBox[{{{7.500000000000001, -104.59316386079104`}, 
                    
                    Offset[{2.5, 0.}, {
                    7.500000000000001, -104.59316386079104`}]}, {{
                    7.500000000000001, -94.4137805166751}, 
                    
                    Offset[{2.5, 0.}, {
                    7.500000000000001, -94.4137805166751}]}, {{
                    7.500000000000001, -84.2343971725592}, 
                    
                    Offset[{2.5, 0.}, {
                    7.500000000000001, -84.2343971725592}]}, {{
                    7.500000000000001, -74.05501382844328}, 
                    
                    Offset[{2.5, 0.}, {
                    7.500000000000001, -74.05501382844328}]}, {{
                    7.500000000000001, -53.696247140211455`}, 
                    
                    Offset[{2.5, 0.}, {
                    7.500000000000001, -53.696247140211455`}]}, {{
                    7.500000000000001, -43.516863796095535`}, 
                    
                    Offset[{2.5, 0.}, {
                    7.500000000000001, -43.516863796095535`}]}, {{
                    7.500000000000001, -33.337480451979616`}, 
                    
                    Offset[{2.5, 0.}, {
                    7.500000000000001, -33.337480451979616`}]}, {{
                    7.500000000000001, -23.158097107863718`}, 
                    
                    Offset[{2.5, 0.}, {
                    7.500000000000001, -23.158097107863718`}]}, {{
                    7.500000000000001, -2.799330419631892}, 
                    
                    Offset[{2.5, 0.}, {
                    7.500000000000001, -2.799330419631892}]}, {{
                    7.500000000000001, 7.380052924484037}, 
                    
                    Offset[{2.5, 0.}, {7.500000000000001, 
                    7.380052924484037}]}, {{7.500000000000001, 
                    17.559436268599946`}, 
                    
                    Offset[{2.5, 0.}, {7.500000000000001, 
                    17.559436268599946`}]}, {{7.500000000000001, 
                    27.738819612715876`}, 
                    
                    Offset[{2.5, 0.}, {7.500000000000001, 
                    27.738819612715876`}]}, {{7.500000000000001, 
                    48.09758630094771}, 
                    
                    Offset[{2.5, 0.}, {7.500000000000001, 
                    48.09758630094771}]}, {{7.500000000000001, 
                    58.27696964506362}, 
                    
                    Offset[{2.5, 0.}, {7.500000000000001, 
                    58.27696964506362}]}, {{7.500000000000001, 
                    68.4563529891795}, 
                    
                    Offset[{2.5, 0.}, {7.500000000000001, 
                    68.4563529891795}]}, {{7.500000000000001, 
                    78.63573633329541}, 
                    
                    Offset[{2.5, 0.}, {7.500000000000001, 
                    78.63573633329541}]}, {{7.500000000000001, 
                    98.99450302152728}, 
                    
                    Offset[{2.5, 0.}, {7.500000000000001, 
                    98.99450302152728}]}}], 
                    Directive[
                    AbsoluteThickness[0.2], 
                    GrayLevel[0.4], 
                    Opacity[0.3]], StripOnInput -> False]}, 
                  StyleBox[
                   StyleBox[{{
                    StyleBox[{
                    InsetBox[
                    FormBox[
                    TagBox[
                    InterpretationBox["\"0.01\"", 0.01, AutoDelete -> True], 
                    NumberForm[#, {
                    DirectedInfinity[1], 2}]& ], TraditionalForm], 
                    
                    Offset[{7., 0.}, {
                    7.500000000000001, -63.875630484327374`}], {-1, 0.}, 
                    Automatic, {1, 0}], 
                    InsetBox[
                    FormBox[
                    TagBox[
                    InterpretationBox["\"0.02\"", 0.02, AutoDelete -> True], 
                    NumberForm[#, {
                    DirectedInfinity[1], 2}]& ], TraditionalForm], 
                    
                    Offset[{7., 0.}, {
                    7.500000000000001, -12.9787137637478}], {-1, 0.}, 
                    Automatic, {1, 0}], 
                    InsetBox[
                    FormBox[
                    TagBox[
                    InterpretationBox["\"0.03\"", 0.03, AutoDelete -> True], 
                    NumberForm[#, {
                    DirectedInfinity[1], 2}]& ], TraditionalForm], 
                    
                    Offset[{7., 0.}, {7.500000000000001, 
                    37.918202956831784`}], {-1, 0.}, Automatic, {1, 0}], 
                    InsetBox[
                    FormBox[
                    TagBox[
                    InterpretationBox["\"0.04\"", 0.04, AutoDelete -> True], 
                    NumberForm[#, {
                    DirectedInfinity[1], 2}]& ], TraditionalForm], 
                    
                    Offset[{7., 0.}, {7.500000000000001, 
                    88.81511967741135}], {-1, 0.}, Automatic, {1, 0}]}, 
                    Directive[
                    AbsoluteThickness[0.2], 
                    GrayLevel[0.4]], {
                    Directive[
                    Opacity[1], FontFamily -> "Times"], 
                    Directive[
                    Opacity[1], FontFamily -> "Times"]}, StripOnInput -> 
                    False], 
                    
                    StyleBox[{{}, {}, {}, {}, {}, {}, {}, {}, {}, {}, {}, {}, \
{}, {}, {}, {}, {}}, 
                    Directive[
                    AbsoluteThickness[0.2], 
                    GrayLevel[0.4], 
                    Opacity[0.3]], {
                    Directive[
                    Opacity[1], FontFamily -> "Times"], 
                    Directive[
                    Opacity[1], FontFamily -> "Times"]}, StripOnInput -> 
                    False]}, {}}, {
                    Directive[
                    Opacity[1], FontFamily -> "Times"], 
                    Directive[
                    Opacity[1], FontFamily -> "Times"]}, StripOnInput -> 
                    False], "GraphicsLabel", StripOnInput -> False]}, 
                 "GraphicsTicks", StripOnInput -> False], {
                 Directive[
                  AbsoluteThickness[0.2], 
                  GrayLevel[0.4]], 
                 Directive[
                  AbsoluteThickness[0.2], 
                  GrayLevel[0.4], 
                  Opacity[0.3]]}, StripOnInput -> False]}, "GraphicsAxes", 
              StripOnInput -> False]}, PlotRangePadding -> Scaled[0.02], 
            PlotRange -> All, Frame -> True, 
            FrameTicks -> {{False, False}, {True, False}}, FrameStyle -> 
            Opacity[0], FrameTicksStyle -> Opacity[0], ImageSize -> 
            NCache[{Automatic, 350/GoldenRatio}, {
              Automatic, 216.31189606246318`}], BaseStyle -> {}], Alignment -> 
           Left, AppearanceElements -> None, ImageMargins -> {{5, 5}, {5, 5}},
            ImageSizeAction -> "ResizeToFit"], LineIndent -> 0, StripOnInput -> 
          False], {FontFamily -> "Times"}, Background -> Automatic, 
         StripOnInput -> False], TraditionalForm]}, "BarLegend", 
      DisplayFunction -> (#& ), 
      InterpretationFunction :> (RowBox[{"BarLegend", "[", 
         RowBox[{
           RowBox[{"{", 
             RowBox[{
               RowBox[{
                 RowBox[{"Blend", "[", 
                   RowBox[{"\"ThermometerColors\"", ",", "#1"}], "]"}], "&"}],
                ",", 
               RowBox[{"{", 
                 RowBox[{
                   FractionBox["1", "759"], ",", 
                   FractionBox["133", "3036"]}], "}"}]}], "}"}], ",", 
           RowBox[{"LabelStyle", "\[Rule]", 
             RowBox[{"{", 
               RowBox[{"FontFamily", "\[Rule]", "\"Times\""}], "}"}]}], ",", 
           RowBox[{"LegendLayout", "\[Rule]", "\"Column\""}], ",", 
           RowBox[{"LegendMarkerSize", "\[Rule]", 
             FractionBox["350", "GoldenRatio"]}], ",", 
           RowBox[{"Charting`TickSide", "\[Rule]", "Right"}], ",", 
           RowBox[{"ColorFunctionScaling", "\[Rule]", "True"}]}], "]"}]& )], 
     TraditionalForm], TraditionalForm]},
  "Legended",
  DisplayFunction->(GridBox[{{
      TagBox[
       ItemBox[
        PaneBox[
         TagBox[#, "SkipImageSizeLevel"], Alignment -> {Center, Baseline}, 
         BaselinePosition -> Baseline], DefaultBaseStyle -> "Labeled"], 
       "SkipImageSizeLevel"], 
      ItemBox[#2, DefaultBaseStyle -> "LabeledLabel"]}}, 
    GridBoxAlignment -> {"Columns" -> {{Center}}, "Rows" -> {{Center}}}, 
    AutoDelete -> False, GridBoxItemSize -> Automatic, 
    BaselinePosition -> {1, 1}]& ),
  Editable->True,
  InterpretationFunction->(RowBox[{"Legended", "[", 
     RowBox[{#, ",", 
       RowBox[{"Placed", "[", 
         RowBox[{#2, ",", "After"}], "]"}]}], "]"}]& )]], "Output",
 CellChangeTimes->{{3.777891468145082*^9, 3.7778915008357058`*^9}, 
   3.777892662612875*^9, {3.777892708553989*^9, 3.777892774194282*^9}, {
   3.777892816889443*^9, 3.7778928636480827`*^9}, 3.777893110481797*^9, {
   3.77789555520059*^9, 3.7778956090968237`*^9}, 3.777914647623685*^9, {
   3.777914694532962*^9, 3.7779146982077217`*^9}, 3.778104259115861*^9, 
   3.77810459690377*^9, 3.778104650513905*^9, 3.778104710963435*^9, 
   3.780682730145838*^9, 3.780682868289041*^9, 3.780684410304409*^9, 
   3.780685914459298*^9, 3.780686005304055*^9, 3.780686181888661*^9, 
   3.7806862678992577`*^9, 3.780686363945593*^9, 3.781261268209148*^9, 
   3.7812615095345592`*^9, 3.781261705446911*^9, 3.781262044587372*^9},
 CellLabel->"Out[17]=",ExpressionUUID->"b7623b7e-a7b3-4b80-b722-ecebddb76418"]
}, Open  ]],

Cell[TextData[{
 "We can compute the mutual information between the observed and gold \
standard Alda scores (continuous and thresholded) as follows:\n\n\t",
 Cell[BoxData[
  FormBox[
   RowBox[{
    RowBox[{
     SubscriptBox["\[DoubleStruckCapitalI]", "\[Alpha]"], "[", 
     RowBox[{
      SubscriptBox["x", "o"], "||", 
      SubscriptBox["x", "*"]}], "]"}], "=", 
    RowBox[{
     SubscriptBox["\[Sum]", 
      RowBox[{"i", "\[Element]", "\[ScriptCapitalA]"}]], 
     RowBox[{
      SubscriptBox["\[Sum]", 
       RowBox[{"j", "\[Element]", "\[ScriptCapitalA]"}]], 
      RowBox[{
       RowBox[{"p", "(", 
        RowBox[{
         RowBox[{
          SubscriptBox["x", "o"], "=", "i"}], ",", 
         RowBox[{
          SubscriptBox["x", "*"], "=", "j"}]}], ")"}], 
       RowBox[{"Log", "[", 
        FractionBox[
         RowBox[{"p", "(", 
          RowBox[{
           RowBox[{
            SubscriptBox["x", "o"], "=", "i"}], ",", 
           RowBox[{
            SubscriptBox["x", "*"], "=", "j"}]}], ")"}], 
         RowBox[{
          RowBox[{"p", "(", 
           RowBox[{
            SubscriptBox["x", "o"], "=", "i"}], ")"}], 
          RowBox[{"p", "(", 
           RowBox[{
            SubscriptBox["x", "*"], "=", "j"}], ")"}]}]], "]"}]}]}]}]}], 
   TraditionalForm]],ExpressionUUID->"8f645d32-3184-4d5c-8beb-1419d801dc9c"],
 ",\n\nand\n\n\t",
 Cell[BoxData[
  FormBox[
   RowBox[{
    RowBox[{
     SubscriptBox["\[DoubleStruckCapitalI]", "\[Xi]"], "[", 
     RowBox[{
      SubscriptBox["y", "o"], "||", 
      SubscriptBox["y", "*"]}], "]"}], "=", 
    RowBox[{
     SubscriptBox["\[Sum]", 
      RowBox[{"i", "\[Element]", "\[ScriptCapitalT]"}]], 
     RowBox[{
      SubscriptBox["\[Sum]", 
       RowBox[{"j", "\[Element]", "\[ScriptCapitalT]"}]], 
      RowBox[{
       RowBox[{"p", "(", 
        RowBox[{
         RowBox[{
          SubscriptBox["y", "o"], "=", "i"}], ",", 
         RowBox[{
          SubscriptBox["y", "*"], "=", "j"}]}], ")"}], 
       RowBox[{"Log", "[", 
        FractionBox[
         RowBox[{"p", "(", 
          RowBox[{
           RowBox[{
            SubscriptBox["y", "o"], "=", "i"}], ",", 
           RowBox[{
            SubscriptBox["y", "*"], "=", "j"}]}], ")"}], 
         RowBox[{
          RowBox[{"p", "(", 
           RowBox[{
            SubscriptBox["y", "o"], "=", "i"}], ")"}], 
          RowBox[{"p", "(", 
           RowBox[{
            SubscriptBox["y", "*"], "=", "j"}], ")"}]}]], "]"}]}]}]}]}], 
   TraditionalForm]],ExpressionUUID->"489911a2-504a-4c76-8971-a78ab6d26efd"],
 ",\n\nrespectively. We maintain the hyperparameters \[Alpha] and \[Xi] in \
the notation since they control the level of uncertainty in the conditional \
distributions. Higher values of \[Alpha] and \[Xi] yield conditional \
distributions ",
 Cell[BoxData[
  FormBox[
   RowBox[{
    SubscriptBox[
     OverscriptBox["\[Theta]", "^"], "\[Alpha]"], "(", 
    SuperscriptBox["n", 
     RowBox[{"(", "k", ")"}]], ")"}], TraditionalForm]],ExpressionUUID->
  "50198002-58db-4854-8205-719c8dea60f0"],
 " and ",
 Cell[BoxData[
  FormBox[
   RowBox[{
    SubscriptBox[
     OverscriptBox["\[Phi]", "^"], "\[Xi]"], "(", 
    SuperscriptBox["c", 
     RowBox[{"(", "k", ")"}]], ")"}], TraditionalForm]],ExpressionUUID->
  "962adf07-5433-4229-9c76-88f5c217865e"],
 " with higher uncertainty (i.e they are noisier). "
}], "Text",
 CellChangeTimes->{{3.777893158914014*^9, 3.777894143556086*^9}, {
  3.777894175765267*^9, 3.77789453841136*^9}, {3.777894766530148*^9, 
  3.777895328599084*^9}, {3.777895391406291*^9, 3.7778954875193996`*^9}, {
  3.777895799966761*^9, 3.7778962354171343`*^9}, {3.777896276531292*^9, 
  3.777896351961046*^9}, {3.77789641671552*^9, 3.7778966650487843`*^9}, {
  3.7778967556510897`*^9, 3.777896877447837*^9}, {3.777897020345479*^9, 
  3.777897275948317*^9}, {3.777897387667469*^9, 3.7778974242754793`*^9}, {
  3.777897465282795*^9, 3.77789747381785*^9}},
 Background->RGBColor[
  1, 1, 0.85],ExpressionUUID->"f014f491-a8f2-4be6-baa4-219f4751d294"],

Cell[BoxData[{
 RowBox[{
  RowBox[{
   RowBox[{"Pxy", "[", "\[Alpha]_", "]"}], ":=", " ", 
   RowBox[{"(", 
    RowBox[{
     RowBox[{"Q", "[", "\[Alpha]", "]"}], 
     RowBox[{"Table", "[", 
      RowBox[{
       FractionBox["1", "11"], ",", " ", 
       RowBox[{"{", 
        RowBox[{"i", ",", " ", "11"}], "}"}], ",", " ", 
       RowBox[{"{", 
        RowBox[{"i", ",", " ", "11"}], "}"}]}], "]"}]}], ")"}]}], 
  ";"}], "\[IndentingNewLine]", 
 RowBox[{
  RowBox[{
   RowBox[{"Px", "[", "\[Alpha]_", "]"}], ":=", " ", 
   RowBox[{"(", 
    RowBox[{"Total", "@", 
     RowBox[{"Pxy", "[", "\[Alpha]", "]"}]}], ")"}]}], 
  ";"}], "\[IndentingNewLine]", 
 RowBox[{
  RowBox[{
   RowBox[{"Py", "[", "\[Alpha]_", "]"}], ":=", " ", 
   RowBox[{"Total", "[", 
    SuperscriptBox[
     RowBox[{"Pxy", "[", "\[Alpha]", "]"}], "\[Transpose]"], "]"}]}], 
  ";"}], "\[IndentingNewLine]", 
 RowBox[{
  RowBox[{
   RowBox[{"Jxy", "[", "\[Alpha]_", "]"}], ":=", " ", 
   RowBox[{"J", "[", "\[Alpha]", "]"}]}], ";"}], "\[IndentingNewLine]", 
 RowBox[{
  RowBox[{
   RowBox[{"Jx", "[", "\[Alpha]_", "]"}], ":=", " ", 
   RowBox[{"(", 
    RowBox[{"Total", "@", 
     RowBox[{"Jxy", "[", "\[Alpha]", "]"}]}], ")"}]}], 
  ";"}], "\[IndentingNewLine]", 
 RowBox[{
  RowBox[{
   RowBox[{"Jy", "[", "\[Alpha]_", "]"}], ":=", " ", 
   RowBox[{"Total", "[", 
    SuperscriptBox[
     RowBox[{"Jxy", "[", "\[Alpha]", "]"}], "\[Transpose]"], "]"}]}], 
  ";"}]}], "Code",
 CellChangeTimes->{{3.777891559240306*^9, 3.7778916521125717`*^9}, {
  3.777891762815425*^9, 3.777891785582014*^9}, {3.777892511667445*^9, 
  3.777892539140685*^9}},
 CellLabel->"In[18]:=",ExpressionUUID->"41709bb9-b7f5-47a0-b7f6-5109f9c63cf8"],

Cell[TextData[{
 "Letting ",
 Cell[BoxData[
  FormBox[
   RowBox[{"\[Xi]", " ", "=", " ", 
    RowBox[{
     FractionBox["11", "2"], "\[Alpha]"}]}], TraditionalForm]],ExpressionUUID->
  "1ea6f26e-cb93-4192-987a-52d958e3b798"],
 " in order to provide some equivalence between the priors, we can plot ",
 Cell[BoxData[
  FormBox[
   RowBox[{
    SubscriptBox["\[DoubleStruckCapitalI]", "\[Alpha]"], "[", 
    RowBox[{
     SubscriptBox["x", "o"], "||", 
     SubscriptBox["x", "*"]}], "]"}], TraditionalForm]],ExpressionUUID->
  "192ac3f2-0a1a-44ba-b04c-f90ce90aefff"],
 " and ",
 Cell[BoxData[
  FormBox[
   RowBox[{
    SubscriptBox["\[DoubleStruckCapitalI]", "\[Xi]"], "[", 
    RowBox[{
     SubscriptBox["y", "o"], "||", 
     SubscriptBox["y", "*"]}], "]"}], TraditionalForm]],ExpressionUUID->
  "e13e4952-8b71-47a5-bd6e-6005e2b61934"],
 " across increasing levels of uncertainty. "
}], "Text",
 CellChangeTimes->{{3.777893158914014*^9, 3.777894143556086*^9}, {
  3.777894175765267*^9, 3.77789453841136*^9}, {3.777894766530148*^9, 
  3.777895328599084*^9}, {3.777895391406291*^9, 3.7778954875193996`*^9}, {
  3.777895799966761*^9, 3.7778962354171343`*^9}, {3.777896276531292*^9, 
  3.777896351961046*^9}, {3.77789641671552*^9, 3.7778966650487843`*^9}, {
  3.7778967556510897`*^9, 3.777896877447837*^9}, {3.777897020345479*^9, 
  3.777897275948317*^9}, {3.777897387667469*^9, 3.7778974242754793`*^9}, {
  3.777897465282795*^9, 3.7778975552181177`*^9}, {3.777904227531507*^9, 
  3.777904235796556*^9}},
 Background->RGBColor[
  1, 1, 0.85],ExpressionUUID->"4859a581-a2f7-4d80-9256-662aa69a3493"],

Cell[BoxData[{
 RowBox[{
  RowBox[{"AldaMI", "[", "\[Alpha]_", "]"}], ":=", 
  RowBox[{"N", "@", 
   RowBox[{"Total", "[", 
    RowBox[{"Total", "[", 
     RowBox[{
      RowBox[{"Pxy", "[", "\[Alpha]", "]"}], " ", 
      RowBox[{"Log", "[", 
       FractionBox[
        RowBox[{"Pxy", "[", "\[Alpha]", "]"}], 
        RowBox[{
         RowBox[{"Px", "[", "\[Alpha]", "]"}], "\[TensorProduct]", 
         RowBox[{"Py", "[", "\[Alpha]", "]"}]}]], "]"}]}], "]"}], 
    "]"}]}]}], "\[IndentingNewLine]", 
 RowBox[{
  RowBox[{"DiscreteAldaMI", "[", "\[Alpha]_", "]"}], ":=", 
  RowBox[{"N", "@", 
   RowBox[{"Total", "[", 
    RowBox[{"Total", "[", 
     RowBox[{
      RowBox[{"Jxy", "[", "\[Alpha]", "]"}], " ", 
      RowBox[{"Log", "[", 
       FractionBox[
        RowBox[{"Jxy", "[", "\[Alpha]", "]"}], 
        RowBox[{
         RowBox[{"Jx", "[", "\[Alpha]", "]"}], "\[TensorProduct]", 
         RowBox[{"Jy", "[", "\[Alpha]", "]"}]}]], "]"}]}], "]"}], 
    "]"}]}]}]}], "Code",
 CellChangeTimes->{{3.777891679731372*^9, 3.777891730744508*^9}, {
  3.777891787559143*^9, 3.777891818928259*^9}, {3.777892545439501*^9, 
  3.777892555916561*^9}},
 CellLabel->"In[24]:=",ExpressionUUID->"709ec2d1-df29-4b6d-8a6a-13fcfa9ed3ae"],

Cell[CellGroupData[{

Cell[BoxData[{
 RowBox[{"mitotalaldafig", " ", "=", " ", 
  RowBox[{"Plot", "[", "\n", "\t", 
   RowBox[{
    RowBox[{"{", 
     RowBox[{
      RowBox[{"AldaMI", "[", "\[Alpha]", "]"}], ",", " ", 
      RowBox[{"DiscreteAldaMI", "[", "\[Alpha]", "]"}]}], "}"}], ",", " ", 
    RowBox[{"{", 
     RowBox[{"\[Alpha]", ",", " ", "2", ",", " ", "10"}], "}"}], ",", " ", 
    "\n", "\t", 
    RowBox[{"PlotStyle", "\[Rule]", "63"}], ",", " ", 
    RowBox[{"Frame", "\[Rule]", "True"}], ",", " ", 
    RowBox[{"FrameStyle", "\[Rule]", 
     RowBox[{"Directive", "[", 
      RowBox[{"Black", ",", "15"}], "]"}]}], ",", " ", "\n", "\t", 
    RowBox[{"FrameLabel", "\[Rule]", 
     RowBox[{"{", 
      RowBox[{"\"\<\[Alpha]\>\"", ",", " ", "\"\<Mutual Information\>\""}], 
      "}"}]}], ",", " ", "\n", "\t", 
    RowBox[{"PlotTheme", "\[Rule]", "\"\<Scientific\>\""}], ",", " ", "\n", 
    "\t", 
    RowBox[{"PlotLegends", "\[Rule]", 
     RowBox[{"Placed", "[", 
      RowBox[{
       RowBox[{"{", "\n", "\t\t", 
        RowBox[{
         RowBox[{"Style", "[", 
          RowBox[{
          "\"\<\!\(TraditionalForm\`Raw\)\>\"", ",", " ", "Black", ",", " ", 
           "16"}], "]"}], ",", "\n", "\t\t", 
         RowBox[{"Style", "[", 
          RowBox[{"\"\<Dichotomized\>\"", ",", " ", "Black", ",", " ", "16"}],
           "]"}]}], "}"}], ",", " ", "\n", "\t\t", 
       RowBox[{"{", 
        RowBox[{"0.75", ",", " ", "0.75"}], "}"}]}], "]"}]}], ",", " ", "\n", 
    "\t", 
    RowBox[{"ImageSize", "\[Rule]", "350"}]}], "]"}]}], "\n", 
 RowBox[{
  RowBox[{"(*", 
   RowBox[{
    RowBox[{"Export", "[", 
     RowBox[{
     "\"\<~/Desktop/mutualinformationaldascores.png\>\"", ",", " ", "\n", 
      "\t\t", "mitotalaldafig", ",", " ", "\n", "\t\t", 
      RowBox[{"ImageResolution", "\[Rule]", "500"}], ",", " ", "\n", "\t\t", 
      RowBox[{"\"\<AllowRasterization\>\"", "\[Rule]", "True"}]}], "]"}], 
    ";"}], "*)"}]}]}], "Code",
 CellChangeTimes->{{3.777891821229322*^9, 3.77789184626357*^9}, {
  3.777892560726324*^9, 3.777892568608961*^9}, {3.777894635123386*^9, 
  3.7778946667320747`*^9}, {3.777894709900478*^9, 3.777894710080015*^9}, {
  3.777895544325265*^9, 3.777895544436726*^9}, {3.7778975613643303`*^9, 
  3.777897643987397*^9}, {3.7779147938856792`*^9, 3.777914798531176*^9}, {
  3.778010592696405*^9, 3.778010677595372*^9}, {3.7782277871603003`*^9, 
  3.778227797116825*^9}, {3.77822789119459*^9, 3.77822793147313*^9}, {
  3.780682953779367*^9, 3.780683026102219*^9}, {3.7806844895222197`*^9, 
  3.780684513102819*^9}, {3.7806858601480627`*^9, 3.780685864145204*^9}, {
  3.7812616232862387`*^9, 3.781261645502543*^9}},
 CellLabel->"In[26]:=",ExpressionUUID->"33218f2f-edcc-4b39-bcc0-4b5fa37cf0b8"],

Cell[BoxData[
 TagBox[
  GraphicsBox[{{{{}, {}, 
      TagBox[
       {RGBColor[0.73, 0.24506099999999992`, 0.1971], AbsoluteThickness[1.6], 
        Opacity[1.], CapForm["Butt"], LineBox[CompressedData["
1:eJwVj3s0lAkchidyL8Nk3JOZL5IUJ5fKbPv7cUq6rlzWbdkaZCsa1Gmco1w2
Ki1SLnVCppStKJXoG8SgXCbGIGZcQlNrU47RhdrB2tk/3vP885znnJfB5nhH
qFAolL3K/c8ewQRdCWRsEIdvCZLBJfVhrroaBQu3NuQE+8nAa49oYJk2BROv
PLRI9pKBSPK4yMSAgnoe+m5iDxm0TyVYOdpQcCgi40yGowwE5rrOh7woOPKX
OPz4chk8iN/o28GjYCBZ6DTV9AbSHRIuX3VbguXypCiW0xuwW/eV/uN1FWTO
3IvuNx6Dt5D9se2tKopep9vJ/Edgdy5LMc1UQ/P8NXnRlcPAOy6iWp9WR1du
+0gJfQg0o1O5KNDAhLp3wWNVAxDyiTEeaaGF1p90BLsCpRBeJcq0O6mNv+3Z
5axqKYHEnOvn+qt18JTAJ/garR/S5v3OZ9KW443oMPHFpX1QnOQwtNZfFzkJ
L8uWmr2Co+6mkWF5VDzQXPz94fZe0G+bmffl6iGDls5XPdYD3+Y48iPG+uhi
5j5i/7gbfGZCIjRa9dEq6USY5IsYzmf1cuPiaJgVMiq13S6G1idBjl60FXiY
LVx1MKALTvH84p40rEDDrZfjAixFwDJhB/1x0AD7U4cl63U7IcZf9uK9Hh3D
M4uyHWZfQqLzh06DZ3QUz2+cdPkihHyealJliCF21/ZY1+oKYXV3dqVUxwgp
t6M8WavboS7L/lLMAyM8yb7fKPJtg/WTfjqSvcbozadOns5pBQPqtOZzhTH+
GlZ/h9XRAmoNBRVEoQlaqYy6xJq1QJRT7YDWblN8HCifZ0a8gPKdbF79rCnW
Nfy06XPNc5j9aKo3nm+GT9sTsy4Qz6HaZ4dq7jZzJKbZ8ZKzzZDsmVb8ZNwc
KYP2Q7ZzTcB8vUtakrYSr7wtt6XGNwFrU2quyUYLHMlg2k3KGyHEouufJb0W
yNm88N37ZCPMCjNlMSmrsCdE4aj/XQB7VOxd19Is8Y6Q32pyTgDa8qD9S9iW
KOvTOlRtLoAz9XivkLREu06/heHgBkjxrfCP1WKg6c3BPs+8enDtlHhoHWSg
j5OxOKPlGYzSt6VqPmVg+CnNnRWqz0DLaouhmwYTH2pwgpt962DK8P3ED6FM
PPH0Zo399VoI6FpFi6tg4j4bmSdVUQMV/gXndReZuCAvXtsRWgONTWI85keg
YkZxI6iODwFfs/ZqlBLYZCN5t9qWDy0idwfOnwSm57ofK1nDB6e7szTJHQIb
R/WCmFZ8oIaGSkvLCMytPBPAsFT6revDPB4R2P/69ynCkA/OBR3xaXUELuct
RLFU+EBz176l2kvg7fAqq8pBEpLN688efUXg2MB871YpCVOzsYd7+wiMTLWQ
tfWR0F42sKFESmDnS97KMbHSp9/lu48Q+PnCCeqKVhLk73d0pUwQaLBDrfNC
JQm/NM89mvig/HPtFsfsEQnCoorc/ZMECkVvYsofkFDqbRTEkBN4lft3Vtdd
EkLrxt8JvhKYEjjvYsojoSP/WqvNLIHqBpEd94tIcI3ddy/7G4Fl3N4GtwIS
6NbVnAMKAkuTwwRH8kn4nXLEu22OwGU/H+hczCFhenCls8MCgTec9DfnXVL2
q7qNrv5L4JpGNmXdRWX/YppicZHA4ttu1o0ZJPwH5CU7TA==
         "]]},
       Annotation[#, "Charting`Private`Tag$4594#1"]& ], 
      TagBox[
       {RGBColor[0.1971, 0.5022473119339774, 0.73], AbsoluteThickness[1.6], 
        Opacity[1.], CapForm["Butt"], LineBox[CompressedData["
1:eJwV0X0w1AkYB/DFeVvvm/Wyty32d5wO2Sum85LnSS7tybXeoq1VyBGdl22K
SXnLSt0kpM6wSZcRargOJW+56kKtl/x+21JdTetOyEWNtqLL/e6PZ77zmfn+
8Z15HGJTQ+O1GQxGMH3/52jvNJsO5MW6bWnYoYRSvScZeroM/Puw3ZvDtEVb
hsaNmQxct6+zQkR7SPXbOVtLBqbcmH/xTqyEgVdZjmudGVhVKyreRLuXa+r5
g4iB9vvVixNRSmjKXBOuqGFgYvXaMLttSjguyCqr2KCFCu2O5Z9FSnB1WWD7
VWtjUEpOcG2AEiag5GX/hA5yflHlFnopIajcZ3Ger4uZHOlU42ol1OwfMnM6
ooeZD00C5/hKMPixIAN79dG1navWs1GC5LXDZALPEM+3ZMWjsRL2tA2ddD3I
xM1xwrouhhKyT1cfe3jNCN93KA4aaiiQfYwoOskyQb0BddGhGQrO5wger4o0
RZnvpfsdzyhI9uckxJ0xw+0nykx8lBRY9L/9GJ5hjvW58tHnAxS8W0qdS7Kx
wIutuzDiJgVhbyXx+n0WmD7GN37dQkFRMZkhlbJQ/ilxx2A9BX2t4rUi1grc
fedK3/5qCg7XREhbb65AUXfOSMBpCnxsY8U/xViic4t//dMiCtIi1X9MmbNx
JqxytvYIBdmeM4OW3Wxc94w80iil4GyNTk6LxAo3d6fEHEyk4IsHJS1jRtbo
1GEzkSahoKvYvTStyRq9Rsk0QRgFbrMRRqpgG9R1OtfjKqTA0mze4M6iDXam
Mu9u96NA92ZVMyG3xQu3KrKFHhTs8+gcNwzioJtnypXkVRRcEcbW9Gg42OYb
Yn2fR4HmJcd88uznWCIvpWYsKbgWFqhTHsDFMeG39sCkIHez7HzrJBe7sqKO
hTIo4P/53dhF2Ur0mw7urtGQ4LOuoNx2DQ+z+4wLHWdJkPCGP2iRPEzK57sk
qEnQ3DupTsuzw+yWfKPnKhK2aLt7r2LZY5LRZxVWQyQw58QhWrH2WBjl/kJ2
h4SjPdgob7dHpvdCknsHCXnhzZHphg70fyGx7FcSvAdVmwxjHFBoesbr6zoS
nrEDCgyuOyD3wO2NTDkJho5eVhv0+VhsblhaWUbCK6upad9oPrLetzckFpEQ
NWzHkjbzsUEumJjNJqE5sqrIdJmPe6TXzRsOkPD7rRFMiSCwOK/1n9pkur9Q
HKxfR6DfHq/R8FgS7g75C1IvEXho496tLrQ9GjQsVT2BI3rrB7Vom0VHj9Vd
JtDZZeReUwzd73OL23SVQGNZ7aABbc8qRaasi8AvQ7TfdO0igeXPrNUhCRTM
ZrY5SkjI5fYUJlME5gfyAj/upPdr0veSSgKXWAnjo7QHLo+vvjhG4JOX6uUc
2rnshhv+Twn8Co+GP9pBwtxU4HDeNIEnhHHcU2ISdt5eujo9Q6Dk7fr2eNr3
zjWXh8wSWKDqDPelXRdqLXaYIzBGcOHU9HYSorsm/+pdIFA8bGESQFtxtrLP
WUOgol+3iUPbO/37xpJ3BHY8lm99HUUC2+la6u5FAiugtbyadj4jKbR/icBt
xz2+OUB7/tFKT8G/BHKfRj4Joh3d9sC64hOBUd68PD5txSnZ4vIygUmVx5w+
RJLwH2DRM/A=
         "]]},
       Annotation[#, "Charting`Private`Tag$4594#2"]& ]}, {}}, InsetBox[
     TemplateBox[{StyleBox["\"\\!\\(TraditionalForm\\`Raw\\)\"", 
        GrayLevel[0], 16, StripOnInput -> False],StyleBox[
       "\"Dichotomized\"", 
        GrayLevel[0], 16, StripOnInput -> False]},
      "LineLegend",
      DisplayFunction->(FormBox[
        StyleBox[
         StyleBox[
          PaneBox[
           TagBox[
            GridBox[{{
               TagBox[
                GridBox[{{
                   GraphicsBox[{{
                    Directive[
                    EdgeForm[
                    Directive[
                    Opacity[0.3], 
                    GrayLevel[0]]], 
                    PointSize[0.5], 
                    Opacity[1.], 
                    CapForm["Butt"], 
                    AbsoluteThickness[1.6], 
                    RGBColor[0.73, 0.24506099999999992`, 0.1971]], {
                    LineBox[{{0, 10}, {20, 10}}]}}, {
                    Directive[
                    EdgeForm[
                    Directive[
                    Opacity[0.3], 
                    GrayLevel[0]]], 
                    PointSize[0.5], 
                    Opacity[1.], 
                    CapForm["Butt"], 
                    AbsoluteThickness[1.6], 
                    RGBColor[0.73, 0.24506099999999992`, 0.1971]], {}}}, 
                    AspectRatio -> Full, ImageSize -> {20, 10}, 
                    PlotRangePadding -> None, ImagePadding -> Automatic, 
                    BaselinePosition -> (Scaled[0.1] -> Baseline)], #}, {
                   GraphicsBox[{{
                    Directive[
                    EdgeForm[
                    Directive[
                    Opacity[0.3], 
                    GrayLevel[0]]], 
                    PointSize[0.5], 
                    Opacity[1.], 
                    CapForm["Butt"], 
                    AbsoluteThickness[1.6], 
                    RGBColor[0.1971, 0.5022473119339774, 0.73]], {
                    LineBox[{{0, 10}, {20, 10}}]}}, {
                    Directive[
                    EdgeForm[
                    Directive[
                    Opacity[0.3], 
                    GrayLevel[0]]], 
                    PointSize[0.5], 
                    Opacity[1.], 
                    CapForm["Butt"], 
                    AbsoluteThickness[1.6], 
                    RGBColor[0.1971, 0.5022473119339774, 0.73]], {}}}, 
                    AspectRatio -> Full, ImageSize -> {20, 10}, 
                    PlotRangePadding -> None, ImagePadding -> Automatic, 
                    BaselinePosition -> (Scaled[0.1] -> Baseline)], #2}}, 
                 GridBoxAlignment -> {
                  "Columns" -> {Center, Left}, "Rows" -> {{Baseline}}}, 
                 AutoDelete -> False, 
                 GridBoxDividers -> {
                  "Columns" -> {{False}}, "Rows" -> {{False}}}, 
                 GridBoxItemSize -> {"Columns" -> {{All}}, "Rows" -> {{All}}},
                  GridBoxSpacings -> {
                  "Columns" -> {{0.5}}, "Rows" -> {{0.8}}}], "Grid"]}}, 
             GridBoxAlignment -> {"Columns" -> {{Left}}, "Rows" -> {{Top}}}, 
             AutoDelete -> False, 
             GridBoxItemSize -> {
              "Columns" -> {{Automatic}}, "Rows" -> {{Automatic}}}, 
             GridBoxSpacings -> {"Columns" -> {{1}}, "Rows" -> {{0}}}], 
            "Grid"], Alignment -> Left, AppearanceElements -> None, 
           ImageMargins -> {{5, 5}, {5, 5}}, ImageSizeAction -> 
           "ResizeToFit"], LineIndent -> 0, StripOnInput -> False], {
         FontFamily -> "Times"}, Background -> Automatic, StripOnInput -> 
         False], TraditionalForm]& ),
      Editable->True,
      InterpretationFunction:>(RowBox[{"LineLegend", "[", 
         RowBox[{
           RowBox[{"{", 
             RowBox[{
               RowBox[{"Directive", "[", 
                 RowBox[{
                   RowBox[{"Opacity", "[", "1.`", "]"}], ",", 
                   RowBox[{"CapForm", "[", "\"Butt\"", "]"}], ",", 
                   RowBox[{"AbsoluteThickness", "[", "1.6`", "]"}], ",", 
                   InterpretationBox[
                    ButtonBox[
                    TooltipBox[
                    GraphicsBox[{{
                    GrayLevel[0], 
                    RectangleBox[{0, 0}]}, {
                    GrayLevel[0], 
                    RectangleBox[{1, -1}]}, {
                    RGBColor[0.73, 0.24506099999999992`, 0.1971], 
                    RectangleBox[{0, -1}, {2, 1}]}}, DefaultBaseStyle -> 
                    "ColorSwatchGraphics", AspectRatio -> 1, Frame -> True, 
                    FrameStyle -> 
                    RGBColor[
                    0.4866666666666667, 0.16337399999999996`, 
                    0.13140000000000002`], FrameTicks -> None, 
                    PlotRangePadding -> None, ImageSize -> 
                    Dynamic[{
                    Automatic, 1.35 CurrentValue["FontCapHeight"]/
                    AbsoluteCurrentValue[Magnification]}]], 
                    StyleBox[
                    RowBox[{"RGBColor", "[", 
                    
                    RowBox[{
                    "0.73`", ",", "0.24506099999999992`", ",", "0.1971`"}], 
                    "]"}], NumberMarks -> False]], Appearance -> None, 
                    BaseStyle -> {}, BaselinePosition -> Baseline, 
                    DefaultBaseStyle -> {}, ButtonFunction :> 
                    With[{Typeset`box$ = EvaluationBox[]}, 
                    If[
                    Not[
                    AbsoluteCurrentValue["Deployed"]], 
                    SelectionMove[Typeset`box$, All, Expression]; 
                    FrontEnd`Private`$ColorSelectorInitialAlpha = 1; 
                    FrontEnd`Private`$ColorSelectorInitialColor = 
                    RGBColor[0.73, 0.24506099999999992`, 0.1971]; 
                    FrontEnd`Private`$ColorSelectorUseMakeBoxes = True; 
                    MathLink`CallFrontEnd[
                    FrontEnd`AttachCell[Typeset`box$, 
                    FrontEndResource["RGBColorValueSelector"], {
                    0, {Left, Bottom}}, {Left, Top}, 
                    "ClosingActions" -> {
                    "SelectionDeparture", "ParentChanged", 
                    "EvaluatorQuit"}]]]], BaseStyle -> Inherited, Evaluator -> 
                    Automatic, Method -> "Preemptive"], 
                    RGBColor[0.73, 0.24506099999999992`, 0.1971], Editable -> 
                    False, Selectable -> False]}], "]"}], ",", 
               RowBox[{"Directive", "[", 
                 RowBox[{
                   RowBox[{"Opacity", "[", "1.`", "]"}], ",", 
                   RowBox[{"CapForm", "[", "\"Butt\"", "]"}], ",", 
                   RowBox[{"AbsoluteThickness", "[", "1.6`", "]"}], ",", 
                   InterpretationBox[
                    ButtonBox[
                    TooltipBox[
                    GraphicsBox[{{
                    GrayLevel[0], 
                    RectangleBox[{0, 0}]}, {
                    GrayLevel[0], 
                    RectangleBox[{1, -1}]}, {
                    RGBColor[0.1971, 0.5022473119339774, 0.73], 
                    RectangleBox[{0, -1}, {2, 1}]}}, DefaultBaseStyle -> 
                    "ColorSwatchGraphics", AspectRatio -> 1, Frame -> True, 
                    FrameStyle -> 
                    RGBColor[
                    0.13140000000000002`, 0.3348315412893183, 
                    0.4866666666666667], FrameTicks -> None, PlotRangePadding -> 
                    None, ImageSize -> 
                    Dynamic[{
                    Automatic, 1.35 CurrentValue["FontCapHeight"]/
                    AbsoluteCurrentValue[Magnification]}]], 
                    StyleBox[
                    RowBox[{"RGBColor", "[", 
                    
                    RowBox[{
                    "0.1971`", ",", "0.5022473119339774`", ",", "0.73`"}], 
                    "]"}], NumberMarks -> False]], Appearance -> None, 
                    BaseStyle -> {}, BaselinePosition -> Baseline, 
                    DefaultBaseStyle -> {}, ButtonFunction :> 
                    With[{Typeset`box$ = EvaluationBox[]}, 
                    If[
                    Not[
                    AbsoluteCurrentValue["Deployed"]], 
                    SelectionMove[Typeset`box$, All, Expression]; 
                    FrontEnd`Private`$ColorSelectorInitialAlpha = 1; 
                    FrontEnd`Private`$ColorSelectorInitialColor = 
                    RGBColor[0.1971, 0.5022473119339774, 0.73]; 
                    FrontEnd`Private`$ColorSelectorUseMakeBoxes = True; 
                    MathLink`CallFrontEnd[
                    FrontEnd`AttachCell[Typeset`box$, 
                    FrontEndResource["RGBColorValueSelector"], {
                    0, {Left, Bottom}}, {Left, Top}, 
                    "ClosingActions" -> {
                    "SelectionDeparture", "ParentChanged", 
                    "EvaluatorQuit"}]]]], BaseStyle -> Inherited, Evaluator -> 
                    Automatic, Method -> "Preemptive"], 
                    RGBColor[0.1971, 0.5022473119339774, 0.73], Editable -> 
                    False, Selectable -> False]}], "]"}]}], "}"}], ",", 
           RowBox[{"{", 
             RowBox[{#, ",", #2}], "}"}], ",", 
           RowBox[{"LegendMarkers", "\[Rule]", "None"}], ",", 
           RowBox[{"LabelStyle", "\[Rule]", 
             RowBox[{"{", 
               RowBox[{"FontFamily", "\[Rule]", "\"Times\""}], "}"}]}], ",", 
           RowBox[{"LegendLayout", "\[Rule]", "\"Column\""}]}], "]"}]& )], 
     Scaled[{0.75, 0.75}], ImageScaled[{0.5, 0.5}],
     BaseStyle->{FontSize -> Larger},
     FormatType->StandardForm]},
   AspectRatio->NCache[GoldenRatio^(-1), 0.6180339887498948],
   Axes->{False, False},
   AxesLabel->{None, None},
   AxesOrigin->{2., 0.09589774307246167},
   DisplayFunction->Identity,
   Frame->{{True, True}, {True, True}},
   FrameLabel->{{
      FormBox["\"Mutual Information\"", TraditionalForm], None}, {
      FormBox["\"\[Alpha]\"", TraditionalForm], None}},
   FrameStyle->Directive[
     GrayLevel[0], 15],
   FrameTicks->FrontEndValueCache[{{Automatic, 
       Charting`ScaledFrameTicks[{Identity, Identity}]}, {Automatic, 
       Charting`ScaledFrameTicks[{Identity, Identity}]}}, {{
      Automatic, {{0.1, 
         FormBox[
          TemplateBox[{0., 0.}, "Spacer2"], TraditionalForm], {0.01, 0.}, {
          AbsoluteThickness[0.1]}}, {0.2, 
         FormBox[
          TemplateBox[{0., 0.}, "Spacer2"], TraditionalForm], {0.01, 0.}, {
          AbsoluteThickness[0.1]}}, {0.3, 
         FormBox[
          TemplateBox[{0., 0.}, "Spacer2"], TraditionalForm], {0.01, 0.}, {
          AbsoluteThickness[0.1]}}, {0.4, 
         FormBox[
          TemplateBox[{0., 0.}, "Spacer2"], TraditionalForm], {0.01, 0.}, {
          AbsoluteThickness[0.1]}}, {0.5, 
         FormBox[
          TemplateBox[{0., 0.}, "Spacer2"], TraditionalForm], {0.01, 0.}, {
          AbsoluteThickness[0.1]}}, {0.6, 
         FormBox[
          TemplateBox[{0., 0.}, "Spacer2"], TraditionalForm], {0.01, 0.}, {
          AbsoluteThickness[0.1]}}, {0., 
         FormBox[
          TemplateBox[{0., 0.}, "Spacer2"], TraditionalForm], {0.005, 0.}, {
          AbsoluteThickness[0.1]}}, {0.02, 
         FormBox[
          TemplateBox[{0., 0.}, "Spacer2"], TraditionalForm], {0.005, 0.}, {
          AbsoluteThickness[0.1]}}, {0.04, 
         FormBox[
          TemplateBox[{0., 0.}, "Spacer2"], TraditionalForm], {0.005, 0.}, {
          AbsoluteThickness[0.1]}}, {0.06, 
         FormBox[
          TemplateBox[{0., 0.}, "Spacer2"], TraditionalForm], {0.005, 0.}, {
          AbsoluteThickness[0.1]}}, {0.08, 
         FormBox[
          TemplateBox[{0., 0.}, "Spacer2"], TraditionalForm], {0.005, 0.}, {
          AbsoluteThickness[0.1]}}, {0.12, 
         FormBox[
          TemplateBox[{0., 0.}, "Spacer2"], TraditionalForm], {0.005, 0.}, {
          AbsoluteThickness[0.1]}}, {0.14, 
         FormBox[
          TemplateBox[{0., 0.}, "Spacer2"], TraditionalForm], {0.005, 0.}, {
          AbsoluteThickness[0.1]}}, {0.16, 
         FormBox[
          TemplateBox[{0., 0.}, "Spacer2"], TraditionalForm], {0.005, 0.}, {
          AbsoluteThickness[0.1]}}, {0.18, 
         FormBox[
          TemplateBox[{0., 0.}, "Spacer2"], TraditionalForm], {0.005, 0.}, {
          AbsoluteThickness[0.1]}}, {0.22, 
         FormBox[
          TemplateBox[{0., 0.}, "Spacer2"], TraditionalForm], {0.005, 0.}, {
          AbsoluteThickness[0.1]}}, {0.24, 
         FormBox[
          TemplateBox[{0., 0.}, "Spacer2"], TraditionalForm], {0.005, 0.}, {
          AbsoluteThickness[0.1]}}, {0.26, 
         FormBox[
          TemplateBox[{0., 0.}, "Spacer2"], TraditionalForm], {0.005, 0.}, {
          AbsoluteThickness[0.1]}}, {0.28, 
         FormBox[
          TemplateBox[{0., 0.}, "Spacer2"], TraditionalForm], {0.005, 0.}, {
          AbsoluteThickness[0.1]}}, {0.32, 
         FormBox[
          TemplateBox[{0., 0.}, "Spacer2"], TraditionalForm], {0.005, 0.}, {
          AbsoluteThickness[0.1]}}, {0.34, 
         FormBox[
          TemplateBox[{0., 0.}, "Spacer2"], TraditionalForm], {0.005, 0.}, {
          AbsoluteThickness[0.1]}}, {0.36, 
         FormBox[
          TemplateBox[{0., 0.}, "Spacer2"], TraditionalForm], {0.005, 0.}, {
          AbsoluteThickness[0.1]}}, {0.38, 
         FormBox[
          TemplateBox[{0., 0.}, "Spacer2"], TraditionalForm], {0.005, 0.}, {
          AbsoluteThickness[0.1]}}, {0.42, 
         FormBox[
          TemplateBox[{0., 0.}, "Spacer2"], TraditionalForm], {0.005, 0.}, {
          AbsoluteThickness[0.1]}}, {0.44, 
         FormBox[
          TemplateBox[{0., 0.}, "Spacer2"], TraditionalForm], {0.005, 0.}, {
          AbsoluteThickness[0.1]}}, {0.46, 
         FormBox[
          TemplateBox[{0., 0.}, "Spacer2"], TraditionalForm], {0.005, 0.}, {
          AbsoluteThickness[0.1]}}, {0.48, 
         FormBox[
          TemplateBox[{0., 0.}, "Spacer2"], TraditionalForm], {0.005, 0.}, {
          AbsoluteThickness[0.1]}}, {0.52, 
         FormBox[
          TemplateBox[{0., 0.}, "Spacer2"], TraditionalForm], {0.005, 0.}, {
          AbsoluteThickness[0.1]}}, {0.54, 
         FormBox[
          TemplateBox[{0., 0.}, "Spacer2"], TraditionalForm], {0.005, 0.}, {
          AbsoluteThickness[0.1]}}, {0.56, 
         FormBox[
          TemplateBox[{0., 0.}, "Spacer2"], TraditionalForm], {0.005, 0.}, {
          AbsoluteThickness[0.1]}}, {0.58, 
         FormBox[
          TemplateBox[{0., 0.}, "Spacer2"], TraditionalForm], {0.005, 0.}, {
          AbsoluteThickness[0.1]}}, {0.62, 
         FormBox[
          TemplateBox[{0., 0.}, "Spacer2"], TraditionalForm], {0.005, 0.}, {
          AbsoluteThickness[0.1]}}, {0.64, 
         FormBox[
          TemplateBox[{0., 0.}, "Spacer2"], TraditionalForm], {0.005, 0.}, {
          AbsoluteThickness[0.1]}}, {0.66, 
         FormBox[
          TemplateBox[{0., 0.}, "Spacer2"], TraditionalForm], {0.005, 0.}, {
          AbsoluteThickness[0.1]}}, {0.68, 
         FormBox[
          TemplateBox[{0., 0.}, "Spacer2"], TraditionalForm], {0.005, 0.}, {
          AbsoluteThickness[0.1]}}, {0.7, 
         FormBox[
          TemplateBox[{0., 0.}, "Spacer2"], TraditionalForm], {0.005, 0.}, {
          AbsoluteThickness[0.1]}}}}, {Automatic, {{2., 
         FormBox[
          TemplateBox[{0., 0.}, "Spacer2"], TraditionalForm], {0.01, 0.}, {
          AbsoluteThickness[0.1]}}, {4., 
         FormBox[
          TemplateBox[{0., 0.}, "Spacer2"], TraditionalForm], {0.01, 0.}, {
          AbsoluteThickness[0.1]}}, {6., 
         FormBox[
          TemplateBox[{0., 0.}, "Spacer2"], TraditionalForm], {0.01, 0.}, {
          AbsoluteThickness[0.1]}}, {8., 
         FormBox[
          TemplateBox[{0., 0.}, "Spacer2"], TraditionalForm], {0.01, 0.}, {
          AbsoluteThickness[0.1]}}, {10., 
         FormBox[
          TemplateBox[{0., 0.}, "Spacer2"], TraditionalForm], {0.01, 0.}, {
          AbsoluteThickness[0.1]}}, {0., 
         FormBox[
          TemplateBox[{0., 0.}, "Spacer2"], TraditionalForm], {0.005, 0.}, {
          AbsoluteThickness[0.1]}}, {0.5, 
         FormBox[
          TemplateBox[{0., 0.}, "Spacer2"], TraditionalForm], {0.005, 0.}, {
          AbsoluteThickness[0.1]}}, {1., 
         FormBox[
          TemplateBox[{0., 0.}, "Spacer2"], TraditionalForm], {0.005, 0.}, {
          AbsoluteThickness[0.1]}}, {1.5, 
         FormBox[
          TemplateBox[{0., 0.}, "Spacer2"], TraditionalForm], {0.005, 0.}, {
          AbsoluteThickness[0.1]}}, {2.5, 
         FormBox[
          TemplateBox[{0., 0.}, "Spacer2"], TraditionalForm], {0.005, 0.}, {
          AbsoluteThickness[0.1]}}, {3., 
         FormBox[
          TemplateBox[{0., 0.}, "Spacer2"], TraditionalForm], {0.005, 0.}, {
          AbsoluteThickness[0.1]}}, {3.5, 
         FormBox[
          TemplateBox[{0., 0.}, "Spacer2"], TraditionalForm], {0.005, 0.}, {
          AbsoluteThickness[0.1]}}, {4.5, 
         FormBox[
          TemplateBox[{0., 0.}, "Spacer2"], TraditionalForm], {0.005, 0.}, {
          AbsoluteThickness[0.1]}}, {5., 
         FormBox[
          TemplateBox[{0., 0.}, "Spacer2"], TraditionalForm], {0.005, 0.}, {
          AbsoluteThickness[0.1]}}, {5.5, 
         FormBox[
          TemplateBox[{0., 0.}, "Spacer2"], TraditionalForm], {0.005, 0.}, {
          AbsoluteThickness[0.1]}}, {6.5, 
         FormBox[
          TemplateBox[{0., 0.}, "Spacer2"], TraditionalForm], {0.005, 0.}, {
          AbsoluteThickness[0.1]}}, {7., 
         FormBox[
          TemplateBox[{0., 0.}, "Spacer2"], TraditionalForm], {0.005, 0.}, {
          AbsoluteThickness[0.1]}}, {7.5, 
         FormBox[
          TemplateBox[{0., 0.}, "Spacer2"], TraditionalForm], {0.005, 0.}, {
          AbsoluteThickness[0.1]}}, {8.5, 
         FormBox[
          TemplateBox[{0., 0.}, "Spacer2"], TraditionalForm], {0.005, 0.}, {
          AbsoluteThickness[0.1]}}, {9., 
         FormBox[
          TemplateBox[{0., 0.}, "Spacer2"], TraditionalForm], {0.005, 0.}, {
          AbsoluteThickness[0.1]}}, {9.5, 
         FormBox[
          TemplateBox[{0., 0.}, "Spacer2"], TraditionalForm], {0.005, 0.}, {
          AbsoluteThickness[0.1]}}, {10.5, 
         FormBox[
          TemplateBox[{0., 0.}, "Spacer2"], TraditionalForm], {0.005, 0.}, {
          AbsoluteThickness[0.1]}}, {11., 
         FormBox[
          TemplateBox[{0., 0.}, "Spacer2"], TraditionalForm], {0.005, 0.}, {
          AbsoluteThickness[0.1]}}, {11.5, 
         FormBox[
          TemplateBox[{0., 0.}, "Spacer2"], TraditionalForm], {0.005, 0.}, {
          AbsoluteThickness[0.1]}}, {12., 
         FormBox[
          TemplateBox[{0., 0.}, "Spacer2"], TraditionalForm], {0.005, 0.}, {
          AbsoluteThickness[0.1]}}}}}],
   GridLines->{{0}, {0}},
   GridLinesStyle->Directive[
     GrayLevel[0.5, 0.4]],
   ImagePadding->All,
   ImageSize->350,
   LabelStyle->{FontFamily -> "Times"},
   Method->{
    "DefaultBoundaryStyle" -> Automatic, 
     "DefaultGraphicsInteraction" -> {
      "Version" -> 1.2, "TrackMousePosition" -> {True, False}, 
       "Effects" -> {
        "Highlight" -> {"ratio" -> 2}, "HighlightPoint" -> {"ratio" -> 2}, 
         "Droplines" -> {
          "freeformCursorMode" -> True, 
           "placement" -> {"x" -> "All", "y" -> "None"}}}}, 
     "DefaultMeshStyle" -> AbsolutePointSize[6], "ScalingFunctions" -> None, 
     "CoordinatesToolOptions" -> {"DisplayFunction" -> ({
         (Identity[#]& )[
          Part[#, 1]], 
         (Identity[#]& )[
          Part[#, 2]]}& ), "CopiedValueFunction" -> ({
         (Identity[#]& )[
          Part[#, 1]], 
         (Identity[#]& )[
          Part[#, 2]]}& )}},
   PlotRange->{{2, 10}, {0.09589774307246167, 0.5735136956222427}},
   PlotRangeClipping->True,
   PlotRangePadding->{{
      Scaled[0.02], 
      Scaled[0.02]}, {
      Scaled[0.05], 
      Scaled[0.05]}},
   Ticks->{Automatic, Automatic}],
  InterpretTemplate[Legended[
    Graphics[{{{{}, {}, 
        Annotation[{
          Directive[
           Opacity[1.], 
           CapForm["Butt"], 
           AbsoluteThickness[1.6], 
           RGBColor[0.73, 0.24506099999999992`, 0.1971]], 
          Line[CompressedData["
1:eJwVj3s0lAkchidyL8Nk3JOZL5IUJ5fKbPv7cUq6rlzWbdkaZCsa1Gmco1w2
Ki1SLnVCppStKJXoG8SgXCbGIGZcQlNrU47RhdrB2tk/3vP885znnJfB5nhH
qFAolL3K/c8ewQRdCWRsEIdvCZLBJfVhrroaBQu3NuQE+8nAa49oYJk2BROv
PLRI9pKBSPK4yMSAgnoe+m5iDxm0TyVYOdpQcCgi40yGowwE5rrOh7woOPKX
OPz4chk8iN/o28GjYCBZ6DTV9AbSHRIuX3VbguXypCiW0xuwW/eV/uN1FWTO
3IvuNx6Dt5D9se2tKopep9vJ/Edgdy5LMc1UQ/P8NXnRlcPAOy6iWp9WR1du
+0gJfQg0o1O5KNDAhLp3wWNVAxDyiTEeaaGF1p90BLsCpRBeJcq0O6mNv+3Z
5axqKYHEnOvn+qt18JTAJ/garR/S5v3OZ9KW443oMPHFpX1QnOQwtNZfFzkJ
L8uWmr2Co+6mkWF5VDzQXPz94fZe0G+bmffl6iGDls5XPdYD3+Y48iPG+uhi
5j5i/7gbfGZCIjRa9dEq6USY5IsYzmf1cuPiaJgVMiq13S6G1idBjl60FXiY
LVx1MKALTvH84p40rEDDrZfjAixFwDJhB/1x0AD7U4cl63U7IcZf9uK9Hh3D
M4uyHWZfQqLzh06DZ3QUz2+cdPkihHyealJliCF21/ZY1+oKYXV3dqVUxwgp
t6M8WavboS7L/lLMAyM8yb7fKPJtg/WTfjqSvcbozadOns5pBQPqtOZzhTH+
GlZ/h9XRAmoNBRVEoQlaqYy6xJq1QJRT7YDWblN8HCifZ0a8gPKdbF79rCnW
Nfy06XPNc5j9aKo3nm+GT9sTsy4Qz6HaZ4dq7jZzJKbZ8ZKzzZDsmVb8ZNwc
KYP2Q7ZzTcB8vUtakrYSr7wtt6XGNwFrU2quyUYLHMlg2k3KGyHEouufJb0W
yNm88N37ZCPMCjNlMSmrsCdE4aj/XQB7VOxd19Is8Y6Q32pyTgDa8qD9S9iW
KOvTOlRtLoAz9XivkLREu06/heHgBkjxrfCP1WKg6c3BPs+8enDtlHhoHWSg
j5OxOKPlGYzSt6VqPmVg+CnNnRWqz0DLaouhmwYTH2pwgpt962DK8P3ED6FM
PPH0Zo399VoI6FpFi6tg4j4bmSdVUQMV/gXndReZuCAvXtsRWgONTWI85keg
YkZxI6iODwFfs/ZqlBLYZCN5t9qWDy0idwfOnwSm57ofK1nDB6e7szTJHQIb
R/WCmFZ8oIaGSkvLCMytPBPAsFT6revDPB4R2P/69ynCkA/OBR3xaXUELuct
RLFU+EBz176l2kvg7fAqq8pBEpLN688efUXg2MB871YpCVOzsYd7+wiMTLWQ
tfWR0F42sKFESmDnS97KMbHSp9/lu48Q+PnCCeqKVhLk73d0pUwQaLBDrfNC
JQm/NM89mvig/HPtFsfsEQnCoorc/ZMECkVvYsofkFDqbRTEkBN4lft3Vtdd
EkLrxt8JvhKYEjjvYsojoSP/WqvNLIHqBpEd94tIcI3ddy/7G4Fl3N4GtwIS
6NbVnAMKAkuTwwRH8kn4nXLEu22OwGU/H+hczCFhenCls8MCgTec9DfnXVL2
q7qNrv5L4JpGNmXdRWX/YppicZHA4ttu1o0ZJPwH5CU7TA==
           "]]}, 
         "Charting`Private`Tag$4594#1"], 
        Annotation[{
          Directive[
           Opacity[1.], 
           CapForm["Butt"], 
           AbsoluteThickness[1.6], 
           RGBColor[0.1971, 0.5022473119339774, 0.73]], 
          Line[CompressedData["
1:eJwV0X0w1AkYB/DFeVvvm/Wyty32d5wO2Sum85LnSS7tybXeoq1VyBGdl22K
SXnLSt0kpM6wSZcRargOJW+56kKtl/x+21JdTetOyEWNtqLL/e6PZ77zmfn+
8Z15HGJTQ+O1GQxGMH3/52jvNJsO5MW6bWnYoYRSvScZeroM/Puw3ZvDtEVb
hsaNmQxct6+zQkR7SPXbOVtLBqbcmH/xTqyEgVdZjmudGVhVKyreRLuXa+r5
g4iB9vvVixNRSmjKXBOuqGFgYvXaMLttSjguyCqr2KCFCu2O5Z9FSnB1WWD7
VWtjUEpOcG2AEiag5GX/hA5yflHlFnopIajcZ3Ger4uZHOlU42ol1OwfMnM6
ooeZD00C5/hKMPixIAN79dG1navWs1GC5LXDZALPEM+3ZMWjsRL2tA2ddD3I
xM1xwrouhhKyT1cfe3jNCN93KA4aaiiQfYwoOskyQb0BddGhGQrO5wger4o0
RZnvpfsdzyhI9uckxJ0xw+0nykx8lBRY9L/9GJ5hjvW58tHnAxS8W0qdS7Kx
wIutuzDiJgVhbyXx+n0WmD7GN37dQkFRMZkhlbJQ/ilxx2A9BX2t4rUi1grc
fedK3/5qCg7XREhbb65AUXfOSMBpCnxsY8U/xViic4t//dMiCtIi1X9MmbNx
JqxytvYIBdmeM4OW3Wxc94w80iil4GyNTk6LxAo3d6fEHEyk4IsHJS1jRtbo
1GEzkSahoKvYvTStyRq9Rsk0QRgFbrMRRqpgG9R1OtfjKqTA0mze4M6iDXam
Mu9u96NA92ZVMyG3xQu3KrKFHhTs8+gcNwzioJtnypXkVRRcEcbW9Gg42OYb
Yn2fR4HmJcd88uznWCIvpWYsKbgWFqhTHsDFMeG39sCkIHez7HzrJBe7sqKO
hTIo4P/53dhF2Ur0mw7urtGQ4LOuoNx2DQ+z+4wLHWdJkPCGP2iRPEzK57sk
qEnQ3DupTsuzw+yWfKPnKhK2aLt7r2LZY5LRZxVWQyQw58QhWrH2WBjl/kJ2
h4SjPdgob7dHpvdCknsHCXnhzZHphg70fyGx7FcSvAdVmwxjHFBoesbr6zoS
nrEDCgyuOyD3wO2NTDkJho5eVhv0+VhsblhaWUbCK6upad9oPrLetzckFpEQ
NWzHkjbzsUEumJjNJqE5sqrIdJmPe6TXzRsOkPD7rRFMiSCwOK/1n9pkur9Q
HKxfR6DfHq/R8FgS7g75C1IvEXho496tLrQ9GjQsVT2BI3rrB7Vom0VHj9Vd
JtDZZeReUwzd73OL23SVQGNZ7aABbc8qRaasi8AvQ7TfdO0igeXPrNUhCRTM
ZrY5SkjI5fYUJlME5gfyAj/upPdr0veSSgKXWAnjo7QHLo+vvjhG4JOX6uUc
2rnshhv+Twn8Co+GP9pBwtxU4HDeNIEnhHHcU2ISdt5eujo9Q6Dk7fr2eNr3
zjWXh8wSWKDqDPelXRdqLXaYIzBGcOHU9HYSorsm/+pdIFA8bGESQFtxtrLP
WUOgol+3iUPbO/37xpJ3BHY8lm99HUUC2+la6u5FAiugtbyadj4jKbR/icBt
xz2+OUB7/tFKT8G/BHKfRj4Joh3d9sC64hOBUd68PD5txSnZ4vIygUmVx5w+
RJLwH2DRM/A=
           "]]}, "Charting`Private`Tag$4594#2"]}}, {}}, {
     DisplayFunction -> Identity, Ticks -> {Automatic, Automatic}, 
      AxesOrigin -> {
       2.`15.954589770191003, 
        0.09589774307246166917817475905394530855`15.954589770191003}, 
      FrameTicks -> {{Automatic, 
         Charting`ScaledFrameTicks[{Identity, Identity}]}, {Automatic, 
         Charting`ScaledFrameTicks[{Identity, Identity}]}}, 
      GridLines -> {{0}, {0}}, DisplayFunction -> Identity, 
      PlotRangePadding -> {{
         Scaled[0.02], 
         Scaled[0.02]}, {
         Scaled[0.05], 
         Scaled[0.05]}}, PlotRangeClipping -> True, ImagePadding -> All, 
      DisplayFunction -> Identity, AspectRatio -> GoldenRatio^(-1), 
      Axes -> {False, False}, AxesLabel -> {None, None}, 
      AxesOrigin -> {2., 0.09589774307246167}, DisplayFunction :> Identity, 
      Frame -> {{True, True}, {True, True}}, 
      FrameLabel -> {{"Mutual Information", None}, {"\[Alpha]", None}}, 
      FrameStyle -> Directive[
        GrayLevel[0], 15], 
      FrameTicks -> {{Automatic, Automatic}, {Automatic, Automatic}}, 
      GridLines -> {{0}, {0}}, GridLinesStyle -> Directive[
        GrayLevel[0.5, 0.4]], ImageSize -> 350, 
      LabelStyle -> {FontFamily -> "Times"}, 
      Method -> {
       "DefaultBoundaryStyle" -> Automatic, 
        "DefaultGraphicsInteraction" -> {
         "Version" -> 1.2, "TrackMousePosition" -> {True, False}, 
          "Effects" -> {
           "Highlight" -> {"ratio" -> 2}, "HighlightPoint" -> {"ratio" -> 2}, 
            "Droplines" -> {
             "freeformCursorMode" -> True, 
              "placement" -> {"x" -> "All", "y" -> "None"}}}}, 
        "DefaultMeshStyle" -> AbsolutePointSize[6], "ScalingFunctions" -> 
        None, "CoordinatesToolOptions" -> {"DisplayFunction" -> ({
            (Identity[#]& )[
             Part[#, 1]], 
            (Identity[#]& )[
             Part[#, 2]]}& ), "CopiedValueFunction" -> ({
            (Identity[#]& )[
             Part[#, 1]], 
            (Identity[#]& )[
             Part[#, 2]]}& )}}, 
      PlotRange -> {{2, 10}, {0.09589774307246167, 0.5735136956222427}}, 
      PlotRangeClipping -> True, PlotRangePadding -> {{
         Scaled[0.02], 
         Scaled[0.02]}, {
         Scaled[0.02], 
         Scaled[0.02]}}, Ticks -> {Automatic, Automatic}}], 
    Placed[
     Unevaluated[
      LineLegend[{
        Directive[
         Opacity[1.], 
         CapForm["Butt"], 
         AbsoluteThickness[1.6], 
         RGBColor[0.73, 0.24506099999999992`, 0.1971]], 
        Directive[
         Opacity[1.], 
         CapForm["Butt"], 
         AbsoluteThickness[1.6], 
         RGBColor[0.1971, 0.5022473119339774, 0.73]]}, {
        Style["\!\(TraditionalForm\`Raw\)", 
         GrayLevel[0], 16], 
        Style["Dichotomized", 
         GrayLevel[0], 16]}, LegendMarkers -> None, 
       LabelStyle -> {FontFamily -> "Times"}, LegendLayout -> "Column"]], {
     0.75, 0.75}, Identity]]& ],
  AutoDelete->True,
  Editable->True,
  SelectWithContents->False,
  Selectable->True]], "Output",
 CellChangeTimes->{{3.777891824933798*^9, 3.777891848705188*^9}, 
   3.777892571717935*^9, {3.777894643256639*^9, 3.777894671029448*^9}, 
   3.777894714493823*^9, 3.7778955466707573`*^9, {3.77789763926369*^9, 
   3.777897646413519*^9}, 3.777914800878024*^9, {3.778010605663739*^9, 
   3.778010680040778*^9}, 3.778104722751398*^9, {3.7782278967341413`*^9, 
   3.778227935341663*^9}, 3.780682947954773*^9, {3.780683027722814*^9, 
   3.780683035376355*^9}, 3.7806844217948437`*^9, {3.780684493977742*^9, 
   3.780684517052121*^9}, 3.780685928401716*^9, 3.780686009306299*^9, 
   3.780686185830658*^9, 3.780686271807625*^9, 3.780686367873596*^9, 
   3.7812612819499407`*^9, 3.7812615137047443`*^9, 3.781261709517353*^9, 
   3.781262048477313*^9},
 CellLabel->"Out[26]=",ImageCache->GraphicsData["CompressedBitmap", "\<\
eJzVvQVUVNsXPz4Sgj679anY3a3P7m7BVuzuwsbuFruwsQskBAQEAUFKGgSU
7m4+/7PPDQbfoO/7W//1D9aaGWbPvffE7n322Wec/qZli1frb1q+UL/RiA36
65YtX7ix0fC1GxhIvYxCUWauQqFIaKSg/8H+Fd/43zx6E7/8D//b8A8tZCT+
xKvnz/DqrRUSkpPhamcOU1tX5LFfLwuXWvOPcshNjcDEf5pi6IyVuHv7DqYO
64e/tMpDb948GF01QwG76lLJWwJsbkGtrDbefI3ijX97fxvVKtWBS1AEbC3t
kJX/yy1a8LO+Ce2KFWHmHSkMMCsag5tWxOiFBxVXlC/VRvIPV/a0sth310G4
FDnQH9cFaopaMDZ3+6X7YB08vXYS2g1ehGzx+rmj+mLytJUYN3gqfCLTpL7Y
iLfkZ8Vj1ZzpWLPjHN49u4MmlevjhoU3ru1fg53n7qKIXWUk3GIr9gn5mbB5
/QQXjYzw7K0D8oqo4TykpKbT5Ub/Z9j6f+v/DvxDHT9CvPHs+Qu8evVSoYbn
z58z2PMXL+DkGsSvGCpelxDih7cWdsjIL1IM4TBNIDcNZs+McfnSFbwws0c+
gwq/aeD7NxfcvHYVV65eg+Unj4EcXBbx0d/x9OlTvHjxEi9fPMeb91ZIzylU
E++KD/PHnRvXcPPWbXgEhpdV7qs2Qr5aomUNBdTLKlClUkX8Vb4Cypctg+ot
B+FHar7UVdOjG6Co2BGBSfmKwRymhezUKMydOAgjZyzBO9M3mDGiB+auOYmc
AigGide8v3saDeq0wO5zd2D59gnG9W+HtXuucurvz6+piJTEaLxk19XQUqBm
qwmw+vQFWZwSgO/upujZrhG2HL6Ap3fPoHu7DjAy86SJolF0FJvxczDGsN49
YeXyFRHh4QgN9sf5Y7tw3/KLPNsWZ7ZBq1ZPfE8rErvH6I9R2fn101G2RneE
pRbyJmO8X+Mv9Uq4Y+E7ULwVOYkY0aEOJiw/pVATYZ7mF6BdrSm8YzIVA6Tr
kIG+XXTQZeZh+TrkJWNqr6boPmWLDLu+ax6qtx+ImKxChiA+kk4iMj8/OocJ
I/URnSb0BoV5SE5NHyh2+N7l/ejUqRPat2/PXzp1aqCMejm0aN0We27aSh3O
Tw1HjxplMWHdCbnR/ORQdC6nDv0dVxXFA4vFwNa1sf6UiXzdnaPrUKZiTTh+
Ty0eWEEi+nRqiE7T9snXBdk/R2U1NZx95izD/CzuQatMBTz84CsNrLP4093j
OzFowlYk50CkIG3cPr4GbTp3x92H92F85w6W6o6EmpYODp6+ik9fv0u9TI34
gtrseZuPvpJbyoryQn3GfnO2nVBIk4OiApxZPQM6fXWRnJ4OkysHoKWhQMd+
85Cah98NxvLJKdbXsrhn+k2GJXiZo4GmAusuPCk5GPqSh61zB2L6ljMksyRq
z0sJx8KRE/DcTZDGNhd2QrtWb/zIkjiCmP4TKpRRYNKqA3JLTy9sIx0Fw6sW
4nVlmRTMxD79kWjSvDk01BRo22s4vobGDvzNIF4ZbWGPqYKnn77LsEQ/CzRk
jDV3311pEF2knvhZo1612rhv4y9ipCyC3N9j2JjxiM7IxYdzBtCu0RPBSfkS
vxSkR2BQ4wpQL18FsxYaYOuauSivpYnugxYjIjlvkCjE0uOCMWVIOz6mytqV
sebUK3n8qjr+7vZedq0W7pn7Fs++rwUasI4vOHBP6ngHcZrDQ8IRl5wL+S8v
Fi0a18DoDZdkOfry1Gbob7yA95cNpUHIQompHeycP5g9sQx2Hb+F508e463Z
B6TmFChdU4gDiyawazSw/+IT+H82R2edJthz2ULxOxw4vjJiGlUdxu+8ZViI
3TNUYFNxwNji16FYGp/BjsOP5JGkB39G3araGLTkdLFKKEzHrmUjMb5PH9T8
uy8fymCREGMDHKBTszw6DZ/P1DmGyEInCYM71cWIxTvlXtzaPBb1+y1Erix6
NVBYSFImlQstNgrp0vTvn5n21sDi40/l2x3uHYK6Vh18+Jbw6yCy4wMwolsH
bNh9Ai8f3cb4Hs34vBkafxSlrwbj4W9o37Ai1Or8QwOQVJqb1QPUq1kZ4+du
RkxqliQYUJSHbbo9MUhvM3KoiwWZWD+iI7pM3EwaUep+iKcL9m3ahDqV1dFx
2n416W6GuyPLx6NqkyEIZvKmMCsBup10MFR3J/KLIPa+o0jyoe5vMWZQd9Sr
UR0NmrTC8j2XkZlbOEwct8cbI3TrNxnfU/LEwWgiMtgDq/WnYeTkWTh05hq+
x2fIfJv64yuWz56JdVu3w2DJfIwYPxVugZEDJMnBZFSguyO2zZ2GWVsuqot3
5aTHYPvC2Zg+fz0M1upDd946/EjOEtVcJwmtRfmIiY5CfGKqYqQIS2FmaEER
15YKqc8xESFwcHBEdGq2QiKJyIgwhIRFcFNVgmVlZUmEp1CXBEZcFCJj4sV+
4Xf2TjvxFl1dXbRr1w5t27Zl34R3Uk4SrPL/A7BKIoy+i3D5uv8VptzG/xdg
GkowfX19JXTJKGAX4ObNm3Bzc2PfhHcdHR3cvn2bf6sswho0aID79+/zb5VE
mKurK+rVqwcTExP5us+fmRyqW5cbrxLM0dERtWvXxps3b2SYvb09atasCTMz
Mxlma2vLYRYWFjLM2tqaw9inDGO/c9jHjx9lmKmpKWrVqsWo10GGvX79mrfr
5OQkw549e8b75+zsLMMeP36Mv//+G1++fJFh9+7dQ8OGDUvMwa1bt9CoUaMS
sCtXrqBp06YlYBcuXEDLli35Nw0Rdu7cOXTv3l0VCjp27EhNl2CmDh06wN3d
nX+rLMKaNGkCLy+vEjBClb+/fwkYoSokJIR/qyTCSF43a9YMkZGR8nW5ubl8
KmJjY2VYZmYm6tSpg8TERBmWlpbGYexThrHfeX+YIJBhMTExnBzy8vJk2I8f
P/jUsvZlWHBwMO+jcp8DAgLQunXrEjBPT0/eZ2WYi4sLn1plGJESkbEyzMbG
Bj179pRkJ4dZWVmhV69epaGAKFcZBc2Z/cQop8RjN2zYgO/fv5eY2iImQ9et
W0dDla8rKCjA2rVrER0dLcOys7P59LD7ZVhOTg5WrVqFpKSkEiggWEpKigxL
Z0YpwdinDGPP5mhRvo7Qsnr1anquDIuLi8OaNWtKoCUqKor3j/VThhFpETmx
8cgwGuvGjRtLzEFQUBA2b95cAubr64utW7eWgL1//56TsTIKCC2loKBLly5o
3LgxdV9GATVDzdE3yRtjw+DDiY+Pl9UWmwI+bKJGCUaUt379ej4cCUZD3LFj
B/8mebkkYB4+fAgDAwP06dNHo2SvyGW6wxyM0NBQQYO1Em/z8/PjFHP27FkV
txE9kXSkb/y2Nv+NBiV6K3EPTeQv99QRe/HF5i3OnT+PyzcfIDQ+Q/i1HNxt
n+LG/edIZzobRTl4/+4l7t29iwcP7uP+vfvwDo6UUfK/NFuLf1QD2UkPj26B
Tuu+MH5ljvMHN6Jt98HwCE+F8JeLpb3+ZiaeDpwiMrn54ePxGUvHd2RPKY+j
V14iMi6l1C40EMdBrJWbnIS04EAkuDgi0vQ1gm9cgpehAT4vmYNU/2/yOErt
bgXE+FijTlkNHLlfHMCa0bUhhi47DtFZRoiHA15b2iOzoEj2im7tZiNoDpfw
LDFsUNxVoip+n9BGFWadFSAnPg6pft8Q62CL8OeP4H/uBNy3rIbDrImwGTMQ
VkN64n2fDjDr1grmfTvBduIwODJzLsXH8zcMUkv8csdwNtRqtoZXVI5sW1/b
qYcKDbsiKKVAtLmYT3h1OzPAmuJTUIrYbQ3OXKS5SMSSHKE/QX7VQhFTDTmJ
CWwyfRFHPX/6EH6nj+LLhuWw1xsH61H9YTmwG8x6toVZ91awZKOwnz4OrqsW
ckQEXb2AyHevkOThhswfEchNSkRhbq7QRU18+PCBGw70IhHBmEVyA6SR7ZvR
FuUas1EkFcoje3ljDxRlauLd16jfjowYlHQ1sXZYWBgfmTb/rSbyM9KZRxKC
BGdH/Hz9HAEXTwn4mDkB1qMHsFF1x3s+qtawGtabwSfiy9ol8D60GyF3riHa
2pxIDFkxUchPT2NkXMQDnDQsUljE4fQ6zziwd+/e0rBqil0jMlvRsyVqtumN
n5mQRvbitiG7qByefwz6zchUyBDhATU4VxDCUnx9EGtrhe/3b8H74C58XjQT
NuOHwGpoL4HMCFnMPyEkuq5eBO8DOxFy+yoblgVSA/yQHRvNpiijhtieCtFU
PJJCGIxvg/ICkqSRPL/JGETxF559DPnjSCT+zpcGwaguOy4WyV5fEW1pxtna
Y8dGxiuTOG4siOJ6tMH7Xu1gM3YQH9zX7RsYDk/j59uX/L6s6EjkCXip9ycp
oI4TywdCq0FnBCUUyFRmfEQfZSo0hhPr7X8dQSZ/r06tCmjw8UK01Xs+gq/b
18N+BqOukf1g0b8Lpyzzfzri45SRcFm5QEDBneuItbNGemgwv5/xiqLxn7qv
Dbvnp6HOBM3rz2GiyCqCwbTeaNx1EtLyRd+U9beoEPkFRXh5c+dvR5HC36sh
PzODi9dYextOSMTRn+ZO5VxvMaArw4EwArspozgR+Rzei+8P7iD+swPj9nDk
MdXLcNnyTwPQQmFaFMb0qI1B+puRxaRlhOs71KpSFSceO4k91ERRdjKunDiP
CQM7MLprDIfAkr3/9OkTF71xYu8JB0RFSV+/MKp4Af8zx9g868OWsYHl4B4C
d7MXsYXz8nls/ncg9N4NxDkySR/Bep+aQs9oX7r0rc0/yiI2yAHzdcdjvcEO
zNKbhr1GJuQRlxU5JCMpjomscxg1ega+hKVIfSa5S17EypUrFTyyp6iKQmbA
0MzFO9kj7NFdNuPb8WnOFHwY2Zdphc6cbUlTkGYgegq8fI7TV3pIEJetTNPI
4URLS0vcZYp9y5Yt+Oeff0QBVFdsPZ7NTGoGX4QR5RYbVGE+s/oKZcaWZvbB
gweIiIhQcOJiZFaYl4uMsFBOF6HG1+HBeM9OdywTLr3xvnd7NrNtYDNuMFxW
zIfPoT0IM7nHsUBCpSArS7K8yXojP+bixYskIn9jJgWJDRfl5zPUhHFVFHL3
Bp8Cu2mjBeXZqy0XCB8njYArE9Skpn4y2yY10E+amv7io2lm/oOh5Seil4go
wcUJ4Sb3OQvYTx9PclSNmmM/f5w8Al/WL4P/+ROIsjDlvJuXkizZpCqoXlVj
gutWic1PJtcrke/fsCEcgdPCGfgw4h/OZ8RvJO9cGK/Rb1HsGsI847NR/601
yY9xF1vLYUOL//yJ0f1Nrv3I6rAUOZt4xGnhTIbB3Yh4/hipTKXwiSwqGvff
WmP+NvcinMXWigrykc7oJvqDOZutk/i8eJYwNqaQCH12U0fxXgRdu8g4wIHT
C5OAk0vnQGUHgdzGFStWKD5xWEUUMv8pjamySNNX+HZ0H9fgNCYzRp00Rid9
Pa4aI14+QVpQAOP3VMU0kTQpikCm/aZNm5R4R3lsFBcgh/mj2FoBa43w9vPN
M3jt287HIslIq2F94Mx4wf/sMcQwpZwV9ZNdn62YIbZGDjk5tEZGRqUwArm2
9O2DNDYmJ9IC/fHjzfPi1kinsNasR/WD67qlCLxyjuM2m1meJBfm/W/Ub87f
K3BlnBH+nZP2t2P7OfVLAyNF8IU1RWZegutn5CYmLPrfyN6Uv/9Fd3LBSwLN
ccF0AVFMxVsN6cWFdqDRGW6qsesUy/43Wn8tDoRRElK+MUvw8T24bVzJO0/S
iqxtJ9ak76nDHDvZsTFs0AUr/1srFGDIz89XvBAHQsKCnuJ78hA3riz6deaa
xo5pec/dWxHx4gmfzsLcHMVa8TkU2/oNYdevXx/Lly9XPBGbIHcijUm18CcP
4MYM8Q/D/+FNkD1HcxV0/SI3gfLSUhXrRRKjUVCIihx21QT95MkTHpJ4JLZC
BjLhNPDKeTjOm8Zw3oWzDpkrRHLkb5GRRaS1SWyFQgLe3t64fPmyEiHTmIoK
EBMbTx4VXwbhIaaMNCQmc6dQoaOC1u/z9/Jc5sR+tIbPEUPYThrOzNf2XBoS
zgIunEKimwsNdXvp5M1VWyr2bjdEdGaxM0QGgsX98zh//52ikQraNBY7QCZ+
1Pu38Ny1hZufNNekcUjok7mTHhpExLWrdIJh1EcG/5oB3dCx9yDMmDkDc+fr
Y87sWZgxYwamT5+OmbNmQ3fMSFStoIXDD9+r6s8t/l6OiY9Irtnct6zhooX4
hIxK0oY/Xz9jWIlSGP6hM7lYzfAppLFoYvjMFXhn5QBf/wD4+X7jOPTxdMPO
pSNx7PZL5c5IXHVduTPM5nbfvJo7F9QZW6b7iUSircwZw8YrDvymM8Jy+Q8/
N2xaOR861SvyTlWp3xzLd52AZ0i0ZI6nhHvhKxOSv5LLx48fefjqitihnIQ4
RJm/w9dt67hBwjvETDyv/TsQY2NJqllxuHTGEz60EBvmhzNb16Btoyq8R+rl
amDGwo2wc/FQNPmFOZctWybmoJTjVmPMxw/cUCAJQ82Tf0/zQQ4ZNX9EZBcz
MzMeX6fIYTFTaoo9SE/8AWOjY+jboy3vgZqGJoZOmIWvIZElyPX58+c8THte
7AFZZ8QTJM9sJwzlPfjAyITII8r8LfGT4rjYg/DwcB6fu3r1qhLDChyqCSez
+2hauzp02nTDur1nEB6fVqJliVPP8ndt7iuQPUgWK0lW0kjEJKRhmVQ9UzqH
Cg2XZR5HCt4/uwS9CSMwePgEXLz9GAnp2U2UGpW44ZQ4XIoB0bC+rFvG9RIZ
Eo7zdRF86wp38MkxP1c6AaqJLafEReCW0VGM+qcPxurOweM3DrQoKK94B/vg
k4uPKBGE6SHP1+b1Axw+ehTHz16Gd0Si+DgtTtSf3t7Eqct3EfkjGDeNzvF8
pHPnzrJrzp49y55588ELZFAUDpCdTuURHhdHSPI+ycMdfgyhZFaT5iXE+p44
yM1qZugoLv6B3wtgcm4/mjWoiYpVG8Pw1CWYWdnCwd4O1tYfmHv/ARbmZlg5
dyIO3H4lDJB5sWwGru1YhoZtB+OVrRPunN+D5u16Mo84EcJfLlb8o8MMkhZw
9A/FvAl9+YzWraeDunXroV6dOux7NTz+6C+HbZVlyFGRbkhnRrx4zPz4WdwW
JJ1JdEMqJjcl+fJvxqbJO7Goa0vOIhqa5aCpqc7QqeBS/4SJpdhRYQWXggs/
v5qhuqYGzj5zFX/Kx/zejdFPfz8lEPG/yEBPfPz8lQgABcw1nTt9EvYaWyA9
gxnnzKn1sn+K/efv0/VSqJjGReKEVj9zc3MPirgjHUO6mHAliIPW3CwgrUqm
O1Hn1dKlEddVmVgzejAWbN6D8+fP8cWiM2dOq+H06dOs3dNnzuLMuaMYO6QH
Dhi/KS/efWOXLtRrt4VPTK5MWzf3zkb5+p3gn5QvO84Z0QGYPGUEHtpJmQXa
yMnMQRGK/0jM0ToNrekwUbdfvIxhhmOITA7zfwSsuW1axa37gszMqyKX0OLb
9evX+Yti7kzQScEwHpLIwO17t5EntpWZnCr3Lc7XFWbWLtJMcpihnopw4E1K
9KiOt24/Zd0e5WOOkT27w9orQg4HEopevnxJriytEBiKrEpCggxY8n3IvyZ/
jqKBTJopboiDoAUDWkqjFw1EKaKnLj6dpMHlbfNw7IoxLS6q4dWrV+zHZy+e
wy0gQmkQQvBveY8WqNWmNyJVB/8kI8n24Sm0bj8MgTEZJVxySfTuEZFBVnri
F2d47TXgduD73u2Y+63PnR9mHBmLt5Jfo1L0quPU4n4oU0YNZcuWVQjv6lBX
U6BszcZ44Rqk1Pki7JjURsBCYnG878YukKh5bhcidp7SEtIxrVsDTFtziQhK
WQRIMm6X2H9yeynUR32mvpN9RSo00d2V5N+90kWAhviEtKRYBAYE8OArvQKD
guDh8hGD2lTF4kN3JcY4tWootBgTBMYXR/ruHJoHtUpN4RKaJsup1OhQ+Af9
4N+k6w7pt0XDToORXACFqsHsECkqJymBR8opXknx/I+MsojCMn+EKx6WPhJ1
+Ush/B0ceTqjhJ2tukNx+e1nJTLShuObi1BnzuBTh2CRewqxcUJ3tOilh4xC
cbq1kRz8iVmca5AgZdxmx2N81zqo33EAEvKgSjAbiAOhkH3wdSMeIqNw5afZ
k7nXwVhf8fhPAynHO3R61SSs2XWIRBZOnTrFPs9gz8aF6NauDz75hYvKVAtF
mfHQHdgQvfVWIJnJUH9bE1SvWhNGb9xlFJMaO7R6KnqN1MPxCxehO6oPF/t6
a07TZCmPhFbusrOzFVslJg8N5iETbhEy+53ojDxacsOfSLz2b/krTf+ZlYMg
5XyricqFxFdZ9Uq4+8GduUvgVkTyj69Ys4DydLZhzqxZOH3PjHweTfHnvIwE
HF23BJ06tEGLNp2wdJMhYtLzpFZI0NIq8NKlSxWbxY6nMi+fohfE1OZ9OsJ9
61rEM0eY3K4nIp+9e/cO165d4yvNxXakNGs5GckUqVB6RSH6RwhO7NyLkKT8
imLjGWlpyMkvlKeaYHk5WcjMyuHflEOtlDxBWQAbxXGlfPOGN7OvyeAzZ2rA
Y+cmJHm6Pxf79/PnTx7sI1u32MpUJncTo2v44h+j4CvmCkpJKOJLGXSFssXp
7CzEktaLDdOKmtfebdyHJ+OPrOwUX+/X4i0qxJ209JSTFosj6xeiLMNq7YaN
eTKMGtq0acMubN2qLUZPmQfXwAiVjuFasXWKwHgf3M01nyXz7XwO7yF8vS2d
M4TWyzMD4gUWLZiHjq2aYcj46Vi8cCEWLFiAhfQ5bzYaVSqL5SceqGp8tdg4
UTTFY2jY1AEaemqAn2npjUtkdnrrSlh5JfBvckIxs3W26k/FZTNXhSp3b6XY
Knn8/hdOMnLswZ1w8okZ9t//SRjQexECPTwpobAYlpeMl8ywzC0qiWZaF6T1
+uUS3zBTg0KU5EiRfe/OHLNkT3eL0hlXWStfMZiHQxdvUHqPGuW0sx8fP3kC
j8CIEvSlzH1LxYYpqkferb3eWJgy2+Dz0rmId7S3EJ/+9u1bnuRD6RL/ZrzT
SwdCXUMD2tra0NLSghb71NAoA41qDfHUOUB5wPSg5ORkxRKx3TgnBx4dNe3W
ksctI81eU/DbUmyXUjQoaEiJWMUMJbWbkZKI76Eh/Ap6hX4Pw7evjhjavhoW
H7yrip8WSRTNPDiPXZt5oMdm/GB8f3iHVoFsSucnZS72/ShsLZAIbYvuMFwz
FVrQUUHKC8RWcxMTEcj0IwX9SIT4njpEsd+PfyKqcpyoTq2cgOXb9uLYsaM4
cuQI+zyG7Wvmoguzrhx8w1Ry8HyxZXKtIs3e8EUEU6bgKJyW7ONp/2cmOrtq
CNTKlNQIZdQYojUq4571V5VMNE9slRZYKQIpYZdWcJi4c/hTq9rISktGXHw8
4ijKGBPD/k9EWnIsLh06gtDkAuVGycvOzMxUzJF4KDUFQTeM+HI9cS9NeF56
mqN4i4rguhSISEmIQ2KyYD1kxIbjhckjWNl/AVMWJZiH8sWWLFmimM1hmoj7
9JFbDKbMBKKEgVR/X4WjSMFv3rzhUULK1vk353xj/lWDmhUxcPxe1noYxrZq
DE1miyrUq+O2mafyMMm9oCynmeIwSUB579/JKdh20jC+8seMYyexXZo0SgUw
Njb+lyoqx/Nh9syfgq2GB/HByRNX96zAzGUn8dXZBn3+roqNF5+pVEczxBGT
RWE7cSi3YH2O7WOObYzC9U+8w5otTMGBNTuRTN9T/bBk81YIiej52DZnKizc
VVOxnthsZuQPeO7Zxk00oqd4J3uF239hnjzsmT4G/wyZBN3RA6DTdQDWrF2D
GaMGo2XjvvAITVDZ7DSJeZiCJsFE4T5y28m+Ypah+5/JON7PFStm6WLIkGEY
NWI4Bg8egqFDB6NmOU0cNjZXNcVTxbHS2gmXUIyoiLgSnB0VHqW3KHwiIzWR
7yCSQ79sfg/PXoR3nwJLDJGQRHl0U8TWKJL3ceJwnjLhf+44D6l7ls4x/PmF
OL9rHd57hDG6TKbsPSQlJ6tz8c7cCgZ6e/U8rj18r5J3JokNE7fSCibZqnbT
xpDSERvW4NbXpUuXeFZbMe8oaINOKDrqVIOijBpjWw0NDbJSmYw6+khYzNFR
GinNFSVtThQbTPb2hON8PS6TyPHKiYsV1yQ1eJYgOc20mlwirJ8ZG4Cju7dg
8+ZNbOibNm0iob9lC2aMHIiTd16r5JXxYoMkeil6TgLfemRfilwrfEvnFcl/
y/oeBHc3v3+NRyLOceLjs2OiuZlg2rUlEz7LaL1aXNBVSSe1xdvINX9y7TTW
b9qCTdsNYf8tQrSRBGXz7tZBrN95FEmZ2TB9YITly5Zg9fqNOHX7GRKy8lWm
U4wVn53A/HPCJa1S0xInLQH5l96l4oS6HBxbposm3SbA3sMX7+6fQZOm7WDp
KWzoJDZeO6gFFNXbwzU4GIO7N0WXgaPx5PU7PH9wBf3HzYNzYLxy9EDCxWgJ
F4WF+M7sK7IjKVYea2+jCPxTzyoh1OkFKqmXxbV3XmJPCrGM9aSH3jYeOqO/
xKhQePmHIJ8JCwqd5RXK8Y67B1ahz/hlyCyUnqwhk2ZCQgKR50ixg5Q9R04F
UafrmsXIiAgTkwJU86Fg0Eb8iCqx4pSTloK4hBQZnQS7vGUcNOq2h29cXnE8
4IA+tOu0h098ruwKeTy7iCo1W+NrbI7cWYlxKXuOMe8IsbPMAeFimFRQgNEZ
FGRnKaz4bw25zCxgzk1eQSH3trLzCpCZW4D0nHykZecjMSMX0SnZCEvIQEB0
Grx+JMP1eyIcAuPxwTcWpl5ReOH+E4+cI2D86TuufQzBBasgnDIPwJF3ftj3
6ht2PvPGxkceCI5N5yh4+PChGllGrN/kYzCR8etcFaZi56ZtiEjJkefK4dFl
XDJ+U2KuDHXbSmlexcG3WxS0qorXLhHFcZ/cVKyf1AeaddrBKzZXGbfE2UwS
IiMjY7gIjrI05Rl2H4b3pdihEKpqjcLfzFRqdh4S0nMQlZxF22Tgx2bKIyIZ
LqGJsAuIh+W3GLxj7PHsyw88/ByOW/bfcdkmGOcsA3HivT8OvvXFnpc+MHjq
hQ1splbdc8Pi266Yd90Z0y85YfL5Txhz2g7Djtui/2Fr9NpvhW6Gluiy1wKd
9pij425zdNptznDNvqmj8x4LNked2Y90Qfd9lujJbvjn4Af0O/QBX8O5XudJ
yWrkC7NZo4RHJklL4IEYNBerGQu27dwT48eP18DYsWMV9D4O48aOQoNqlXD0
4fviQFw2lnZvwVMIS4kiSnGHQG9HGGzZgFH9e/IwRr95BsgqLBEwkUTCMEkk
MPEcdN2Iu1ukZ8l4E5bNWvLgMHno+Qw1uUqoyeBEnIfkzFzEMCIOT8hEYAwR
cYpAxEEiETPUvHD7iYfO4bjj8B1XbENwzqoYNXtLQ81lhpoLDiVQ07MkatgM
M+Ro8H9bMsSYE3KEl4ieroYW6MFQ1OuAFX/AsBO2GHfGHlMvfsKsq5+x8KYL
Vtx1Y41/5Z0wZBxFnHXaIgBG1kG4bheKu45heMw4kAZBdEb09tE/Dk7BCXAL
S4I3GzBxL9FmJKPR+LQcpGTl8QmiiWK0LTsS5ubmKsUXrdB2ZT5jecZW5cuX
ZzBNTQ0ceyT4ntoyERRh95S2KNeoRDT22fUd7DkV8dw+VM6fy85MwZtH19BF
pwqa9pmN0JQ8lYne0n40WljzZMrdtGsLHnViMlgMPrTgFFDAKaCoBAVw5mQD
JTEWxSjgOxNj/mwiPBlzOnPmjOOT9cYjEk8Zc953CsMNNqFG1sE4zUTYUVN/
7H/9Dbuee2OLiSfWPviKZcZfsOCGC2ZdceJIGn/WHiNOfsTAIzbozZDYbZ+M
fY584krizz3Fr86cMBgVqNGVrP/KRNDvFyKYzYnAFSs5EXhgu0gER039cMYi
EJeYILlpH4p7jAhMXCPwkoljMyaWrXxjYM/G9zkkkfP8t8hUBDERTFxAIp3m
JD1bIIAsNl8k1HILhIzMAh7vQv3SdS6ZlkVp2Lt4Hb6GxSI1NZW90pixmqZO
XxTCVpxX14/h7N03srV0dsNolK3XAQGx+bLEvn1gDtSrMpxGZCik1e6iIinX
XfhL8P2Arp06wsozVCWNSLtIKQjltGAGXzcJMDrNTRrBUm/OBXh+YVHpEiL1
3xLCnqk5KyXh/YAJb5rrS4w+aO6PMRwQfeyU6cOd04c+o4+ZVz4z/DliHKOP
4Sc+YsARa4E+lKSDOhGIukAqJLVbyWKBXnQlyZM+THIPOmqDUac+YtJ5B8xg
cmf+dRcsu/OFU+TWJ55cfRxisuoko9qLHwSxYPxJhVgIEMSCOxMLPj9T+GhJ
uZPqIhVGs0Ezk/0LRQgRUPT6A0XkwsfBW163jPB0wqv3LhLG/Cye4vYDUyUd
rg13ixsoy+jjvo2feFM+lg/vgHb99ZFdBIkgCjKicPLsGaRJj86OQosGVbDk
xBOFKktS2jpM69G2E4bxFG3mevfl4GYCLZTQFvklZUVytqDIo1K5Iv8ckgBb
JlDNvaPxivGXiUsEn10yd86LmuKQrMQ9sZ4Ja+LXRbdcMYfxr66RIyacc8BI
hkHCJOliJTrgZKAmUoSSkiBnjMmHZioowU6mBH2miYjm1jFK2MYogbTVYVIQ
5gFcjpE847LBRZIN0VzrkQlHMpDG58vGSeZZRGImYhkfED8Qb2SJlEDzRIYP
yQU2d1NLpwLJpb61fyn+qtQYw4aPwLChQ5k7PRQjRgxDq0Z1ceyBmbTMgpwU
LB7fCh1HzWSTziymV1dRpfrfuGvrLz5Ki6eJX9m3FCOnLcHrd++wSnc0txqO
PbIpgXsp9DJIxD2FsWgDCOUoJLh+bvobOSDhPknJ3JX1BMM9KVNznxi8+hop
4J7N51UR98fNig24bU+8sJ7hYQXDBylukt2yjjhBOkKQASTvidPJcOuwW7QS
/kUADPVqIgH8aiWQQCHBQoQ195ozljCTZM19dyaEPLDrhQ/vULEoCMFdEgWs
42Srk81OQo2Ug7OoHHwjiwmABGGSCgLIFwmA+QxSpqAKX0d5se3Fya2oXqcq
Bo6fghl6enwP9YwZ09GnQ3McMX4rLlNpIjMhBIe2r8Mmg+1YunwlHrz/LIZG
yjIRnoYbR3ZixIC+aNupO7Yevsjs7QLlNSopWDFAfBzP4Hp4Bx/+aQ+XuVOQ
GxYsNtWMyzHJhCetlyE6OmQOxTP59zMpk08EyUa370myjShpgPtO4bhhL1gI
5OQQp5E2Jq28UbIPGdcTUn7l+j4Hi6W/iPk/IL4pu15AfG8R8WRp0DP1Ljly
G3TpLzrgsGgaklVwi/WT+vvE9QdeM8p9z6SXjV8sPgUl4Asbm9cvZqEq+a/E
9XKeGG1BPHz4MN+m/WuwVB1m17Zjzf5LfLlYsugT/LzwWUxXqiDC8nLltA7Z
qy3Iy0VObp6MR4m1ab8PBY97qJDfv2IxIT0XEfHpsL1ujGsjRuPWwhWw+uSD
DwEJeOsRhadsNshgvk6uKmOPE2bFspvkJ8nR5cZuWHCTbDyBf8cyW4xsMsHC
t0RXJcerJBZbljDuJQO/u8i6fZn/NZR5CvS8aey5pBvIm1jNWHczsx92v/Dm
fTllLhj33K5jNukTZteVxGA8w2Aid8clDBZr8FLltphCqsH33tKiDe2k+DXs
rCHo4D7tsOboHWRl5ajxfEbazZqLb9amMLNRvSYn7IRsQWbCvwWsiBzBEM+i
DaBc6ZAZ4sjMEWs/IZbw3K2YxUh2nTT3ZyQtuGDbGIutf/iVe0MkXGddVTaw
ROQc+IDuR+zR9bAd2m19jXbb3qDjXkt0MrQS8NOC40fGDbeyGIft/5XD7BmH
kZUl6FZqVnC+fLjNR447eYl3Pn3noY/nooVFYtXuF7EaEpeOH0lZiGNOF+mY
TNW4sRZnVIX/pSxSz6+YwpWfTuNWfPJp13LHDu1QlTljR+6ZqgyQC5zU9F+a
ryTXkOzLkmWfZP1K3hF5FqRErpJvzEZ/zKzY8t3MlA4pnyW3v3CZRLJpopLc
631Q1Hh7RLm3q4TGa1HSH+YsYykLvX6itptwlgk9I0HokeFLbEoo2feOqV8T
V2xctBubZ66D0QNrPOKaLpJTFAlvGgjFYkid+0WlceoTBF6uzC45spaT3Z/f
xGclYVeQk4wbF09g06aNbEhCxHnbNgNMHNmfoeOtSnQIj6jIxS+JbxIAxeqi
2JkkgSFFeDrwaXsvTBsTMqIXKRNzV1HQ/Goojj5thykXhEgCGaOrmXoSBA1T
FUzQkKqgSNQth1Du3Dz78pMLSclVIMNXmZB/KhFyyVmTbAPIKQ0FSQnwWLcE
H3q2xo9bRlTlSxH75ymN+xGFAkExyPojldJdnYV1FR2lKZXMfXVRAH1mooQi
MVNE2SqZRVtFu/go045nf+FdySSSbGJXLlcFzRim5CsTt6jSivVEqZkdHcnX
yCkdP8zkfnzpI5X4OTcnC3vnzYGJhT+vpJCRkcFe7DM9Ffb3rsJYaVFGWpWn
6gvq4gQTP/8q4aXddrSng/KeKRPy55vnCaUbbIJCRoyPPZZMH4/2bZqjkpYG
qtSohUY6OrzMgk6DRmhQvxbU1BQ4/shCVYZCL7HdtOAA2OuO5WkgUZZm8SKY
FM2hQ4d+MRlY0/lp0VijOw7rtu5gFxhiULsOmD5vAw4c2Ie9e/dir+FeHDp4
ALqjB+Ho3be/ZmVQTpW0fy/Vz4cnTVLaf6y9bYIIphUvWmZ99OiR8mpRWcT7
mmPSjEVIEpM9j6zVh5mnvDAR7WqD16Y2/6I5Sd31kJoN8OXpz7RzLMHFKbl0
Oc6Gm5cYgPb11DB6Jc8Bh7+3O5KymBGTmoTvoaEIDQtnBo0Q/CgsKlQlPrpL
Mx0UwDcX0pYL5t6klE5vCiHbxcH0Hl7ZuMsp5mZ3T6B1w9pSIhk69hqKt/ae
jVW02U1sk1KEP04ZxbdBxTs7pv6Jm7Xh/OYCGvxdByu27MKZ06ew22AjuurU
QflqTWDvE6tqRa6r1Nj3EL4+RWkY8U72aX9iKHovgOGqGbht/U2G5abFY9Pi
aVh25F4JZqJVy4SEBLFQnMAwVCqAEtviHD6ml84wxa1lY9PSubD5niYLr0Sf
91h39GIJolFmE4k9aZsKpWMSm8TaWaf9wibz589XkYZweesUtO87Fm8/eSA1
LQMFBflIjgqD4ZJJOHTjjfLoqNtUWKWT+ODc5ERehYLEQYy1RboIpmIktJpK
uwf/nbiTFOqOzo1rceJo0Lg5u6IH6lUoj45jF+Nneq4qG7Cj+GDaqu22aSXP
L//x6llW6UwhZXXEhXvj2N4t0J0yGXoz5uDEpTtM7OahsKBApRaVirXQHlzK
NaOwcOjdG9l/JslYHzscuvZE4LHCQhSJXoj3+0d49Mr6d435nT3GG6K9tUVF
hb9pTDkj6NHRVdDU0ELnLt3Rs2cP9OjRg382qKWNow/MVO5haS+2SEUQaM3Y
68BO2mWZ899afHVhP+rqNMLk2UuxZfMmvs1u65ZNGN67I0nREi2+ePGCaEDc
fKeBiBcmfI+O2+ZVlAad+ydGEIL+twzmotfMHcp51THun2Bu5fgvXqDcfdqi
1Fa8nfJyKHfPeekcytfIEcG0JnXw4MFfeEHZR9k4pAda9RmBhHw0VxoQpd/l
5uYq2oiXUhIZ7ZOjpKrMyJ+5IphC1rSsa2Ji8i/ap8KfL7Dh1C2l4arjp6sD
LMUNADpKDUrE31p8MlVKoLoEFHxK8vpaUDrxS629vbQTNRu2wphx45h4HjNm
DIONGz8O7Vs0xOG7qrcDStV9CpkfTeshtLwbZf6u8M8M8NZoA2rWKo+B46ZA
T3capk2bhunT9dCnXSscu/tWisoU5afj+klDrFy7HqvWb4Wpi79ciYhckafn
t0F/9Q5EpxVIMxTpboc163YjKDFbZZy+lQgj/jHt0oLqUCiK/tRhRnuPj2Dd
3oslQgpJft5w/OwlEz0PLBRlYc/s0WjeWw9fg8Lx8dU1NG7YHK9cwiH85WHz
yA7QqtcZX6KypUd9NTnHGqsHu9B0lZsaWipxBmVdehoaoDA//zcdV04y3Ty2
G3YYPZOf/NPdCR/s3JQ6ro5Au8f4S10bxpZ+8raXNcNbo/PE9ZBKgKYnRiMk
PJJZiKm0T06NF+fSwNuLhtDUaoDHH70Qk5SuvLhN9eNCmVHBrJ/mIjjB+RPP
qvjMeI2XIxHap/T0Uojl/NKxKPfXXxgyfAwmTpqECRMmYPLkSejQuhEO3X0n
rexc2DASmn93hH988crO3cOLULZWG3jIOQraeHLNENrly6NO3Tq83l2lSn+B
SpRWrlIdMwxuK6cy0FZGqqnGZEUzEUzFFigh5OOk4fR/oUipJCoOHDjAX6K4
UPyiy1KjXNGmeXMMHD0R0/V0oaurxz6nol2dmjh6753ybpK9U9qifJNuCC6u
HiNkFVTBK+dweSSe1vfRu1sPuPgGIzgoCI/O7IamZn3cM3NBZEySMiLs7Ox4
+bS8vLymIjg/KwsuqxbwdKNEN5cicSS0aMZTtNiLyl0zpCh+kUyWxoexZocR
z2yV6CzaxwU2Th5iz6ShiOvxrUst6SOtrpDddHHzaiw9KhRp9XlxCVpazeAY
llmCISRB10yEBVw4ydVh2KO7QtkfqT+lBjGExNwtw7pi95W38rNjvb7A1t69
BEvsmSasIgcmFid3PL22nT2pEl44fC/eopkRhwUT++GlQwD83l5D2bJNYRek
sl6XNPdRVu+5tPTcs5WbD8o9/43YPLOkP9Q1a2Dk+ImcAyYxbpg6dSq6d2jJ
OOGtzAlbJkCzTnv4xRRn8NzcNwsa1VvC82eWvP79w+09Ro+fi5c3zuIv7WbU
aZUys4nYa1rb/DCyHzcbc5O4d4PfFBSTep0c7ofDOzdiyuSJjHcnYuLEibzn
HZvWxrF7Iv9qw9vmLrQYKdyy8Ibwl4uFA5kEGrqM0uGl2jHmN7ajfcMGqFy5
LexLzrIkLRtLFM68WWdmHlPlKtpySH+apfdXmr5Efzd8sP+iRAuMPvMzsH5G
F7QeNBHBkVGwvncKVWs3wdPPocVJPoU52DBzABRqDWEXmKzcMyolEBUVJVcu
8jt1hNtU4c8eCWQrpWGqEIOSeRrs64WAYF7LB5E+zjjO/NPbJu+phru8jJGb
FokLh3dj285dWLNhM946eMvknBXphbUrNuBbVLGOkaqEUDGFRuIwKPub8ma9
D+ziOS/FWNbgtcNIxM2bN0+Fd+D40giVy6mh39idiAn3RK96dVClgjbI1T3/
7LO0r0Y2d0EVbIoniQpHUHEUHbExKqhDeZCOzJDJS0n+IN9eyMSYUBlLQhkF
hqVHSs44xTLIuyAdxKb0X4nNWdi9YBau3DPBt6AwnNqgj00HHiMyPABjW/6N
bZdfqgwxNxSfTvVGaEcuSc9kb49rcncK8drkJlYsWcy3rsybOxdLly/Hwnlz
sevAMby3/YTktDyBKyciO/EnzuzYikXzF2DBgmU4dsaEtoMgJykC+7Zv4Ew+
a/4mfA2lMEYeHl09jiUL9NmjF+DMPWv4OLxkymkpu3chDPYfR2IOneuQjquG
26DL7Cn6bcmW/Tw6L/wVwcnSBDP0pkF/3T78ELfA+Tq8x/wpE7Fg0WIs0F+E
m294wj+iw79h2+YNWMDaW71+E+xdnHH/ynEs1tfHokXLcOHaO3x8fA8rl1If
FmHnwUM4feYIlixZCP2Fi7Dv1GU4O35gw5+PxeyazVu2YPOmTVi+ZBHWGuxC
KpFXQS4eXNyJCWNHY+TosTh6+T6yJXQW5OHFrVOYNmkCxk+eBaNr17FnpwGb
xs+ISUyRqOd3EeuiFOxdthk/2UBzo1ywyGC3UMUwOwkb58yEU0CMStu2oQij
hFxSMMwLEve+zkJachwuGsznXmmnoZPxjjVvcvsmNq9aiIbVK6NJmwF4YCHI
m6LCAkR+c0TbqmVQr9cs/IhLRXZyBGb804Tf37xrX4wdPRwtuveDc2AUEn9+
Q8/GFaHVtD+CY1ORl5OCzdN7cx567BDErL5UrJ8zDGoVauGBuRPS0xJhuHIy
2vYeifBEiiNlYeLgtlD81QQ7d26hUh7wsnuKOlXK8TNSopNS4ev0Fi0bMKvj
tgXj8Dx8enkVdIjLkv1GyMnNRVzoF7StXQ5VO05BZEIGsjOSsHVSF8biVWHu
8xPJcWEY06EBNKu0h1tEAlJ++KDT3+VYm9Xx9IMLvDw9YP7sDv7p0w9Babm4
b7BMqGFRtzGWr16Doe3bYdoKvkMRJkdWQpNWE/pPwbnzFzB/Yl9+bbv+o2Hh
4isLiN+6mwU4vmgymrXqgp5ME1Zt1BqjRo9C73YtUbdme9h7/1CJ4gYiK1PU
TqgUs4B2P0q1OWghmvJUnEMSFRX5uzoPRtOKFwWZpbzQENfnvMfLD18Wu/Q3
fga6onebWlAv1xDPnUNFWk7F2G5/Y+AS3gKsb23h942evw7JWYIN4G5xCWt3
neT/643qgroDV8l5w0/2TUOl2vUQxijZ2+wSNNi9CwyviBr+L6SHO6N+WQU2
nn7NqX5w+1roPmOP0HRmHPR6NkHZ6s3hG58r77o7uXgoKtbugUgmHhK9LFGD
TceZh5/FFrMxpn9rNBu1VWri1paRqNawGcJFabJ9dB/otJiCTPEGt9fMkFAr
g3HyAR5V8Mb4KiwdbNCtrjbqtxwD7wgh+bOAWU071y3FQ5OnjODLoVrzoQhM
EQKhSb6WqKehjlMmTlVLx7+kdrLjInBm3w4mFBdj+dIl7HMRFi1egMaVy+Hg
7RKFY6TyafVF1NMm689LZvNNsGlBAQfFSylxpcmWt2izw4yhnt7V0cLAlC+a
5hcWyagPdHnJUbh43zmxN38hwPYGKpVRoG3/hbTnmJ8RMLpLPQxYsI+P7fyS
sdD+qy4+/5SSzSogLjaRT/e0ER1Rt+9y2eF6uGcKKtaqi9Ashv79U5ixWREv
v/yQ0IHMSAxqXQntZu5mzTCMt6uJUauPC7iLcke7agr0mrOXnwgk3FMH5lc3
MdKtijffEpHsY4nqNNx7jmKD6RjVtyWajtgkV3q9vnEEqjZoitA0QWlvG9kL
DZtPQpqsw/NhuGQwN+ivvHaXzM3vn16gEpuT4yZOcsCkMDsNzm/uoI6GAnMO
GkuXpgbboGk5TVx74an4I7bZk319hUq9Ss7HzV1H4RHCS3CUCItQwJ3Si6Us
wqBrFwSz6+lDxSERRkk2tLxo6hXFcE3v6nwhlRZRldk80OXFv3CNvHiM6VYX
ZcrVglN4Ot+2pIzriytHo1bdYUjKR/E9Mp5XyHh+tLcYz48NJ7LLasA+MFlm
05yYb+hcQwNNJ21HYa6A6JErj/F7syK/oF1VBSZsPC9MR3Xc264HRZlKeOQW
ixQRx2fuO4mNZWB0v9YlcbypVByLXajMSO0bujWujMpN+yE4TjjPIMzxBSqz
dg5dfsM4y5kJ1s/46uEJ3+BwpvOs+KkuhreKD5NJCbJBk3IaOGfiKmNahcEr
0ctXiydoX7sBJs1djl27dqkxfbaT/bjdYDuMbj1FSlZuiQ1DVDmSqt39Ld6e
6O7Cg3q056UoL+92qXik5bM8zJvEFE+Zinj8JYrjaBwT1QMW8JIYsLu3F1Vr
tEJwukj1+Zm4cfo48/h8OANMG94Rdf5ZJtcIub9rKirUqIVgJiftbu1gvWGU
5RkrodPb/AbXebN3XuPlPoa0r4nRawSpX5j2AwOaVMI/c/fJbM4umd67JRQV
m+BbXAHS/GyYoFbH8XsOYntpGN6tARoP2yiz+c11o1Dl70YySncySc1RCjr0
Ix3fowRH4vOzk9Bk0mrUoiOcHDJ/eqFVtQqYPHc1M+RO4+SxvWjRoBK06reF
W6Af61pVzDS4ImE0LdgOjbQV2HH9uVjJXPAR9u/f/4uPII/d/ilzV1vhr3Ja
qFK9JurVrcvrstehz1o1oc7mZef118pCm4omUkV8aZmT9j5/mjOZ733O/BF+
p1TEUpnEHMwa05XdVRWvnAPhaPEALWuoYaDIoHlp0RjTpx3m7DrPD0ULcnzM
n6G7nS+gYPqkntzh3nPiMrw9PmNkp4YoX78nonJI4EZgaMdGGD5/D9Ipkzcu
GOO710eFOo3h8C0eKfFB6NuyOtpPM0BCYhJfJ319cTfKV26C9+6hvMz3m2t7
uB6fv9kI+YyxrxzcwNtv2XMwnpo7wOzxFVRhXFSLefPHL9+Bh4sVBjephr/b
jkVyXiE8HSzRn3krfzebBFpRyY//Bv1FmxEcnYSczBRs0usjeF9PSacX4tS2
RRgxh/U3i1mln81Q/y81tB22hAui12d3MiHUAU5BMXzsL6/s51S65+ZzCbW0
RExBayqwVexSSajNykhFemoyts6fhscfg5DNrs5kTlhmVhYy0xKwfvIA7Lxp
qsoUkwoSU4Uuim8yH1Rh/Bu85sT4oUv1ctCs3BhuoZEwf3kfK/V1obftrMyE
iVFBWL94OhatWgu9sX0wcto8eIUncWbXHdUV1dsNw/aNC9GksQ4aNG6Bffet
5HvjInyxQn86Zi5chllTRmDYhBmw9wzgv93YtpTXSChXtSnGs2fafosGmaDP
bp3EyHGTsXrVUvTo2gm7T11DZgFFDmJgcuMsJo/sh52Hj2PNAj2+rN1xwHQ4
u3rg5NZFaNWkETOk2uHSWxeOJ0fTl8w4WoTx4xeAL3FmRGHuuAkYOX4GFi5a
hOnjRqN3r54YOdOAyhmzIaXiwu5t0Js4C8O6dcJ4vUXwCZVqUuXh9rkdGDF+
IvO91mHIsH586/Dem8//g7r9YvkK7kF8X11xaYTsWOzZcxhuwbEqDeu6IrnE
uzjxrX20OFZUWCghNMj11S8I1cBN0Z0aNme/cpGx/Pw8OUNPIrP42GjExicr
FWQSFGq9AWv4t4yMNKRnZEmBnuSEeCQkpSg9QhM5KVFYPqQr6g1ZhoycHEpd
kAeXl5XB7LE4ZGZLm0GEdE6pOaJq2uctXZ+TnYXsnHyluSvPT5MrFG/gVflz
c5DF7svJFcIphQUF9DzpERmMaVLSpBVRocn0lARERcchLsAWTf9iEvba899Z
R7RjoSAbznYf8FXAFsI/v8SOAycRGBjIOuvvTxXHAgP88fjsIVy5qzoxSDop
gSJnVDLOZuxgWii+K17qb3tPwNz+i/Ie0KSY7zi9ZTG0Gbxxn6nwjhP22BXm
ZcHV7iMCImKUAsK5mDy4jWTjSgGh5B+eWLHBCNmFKC6iXlQAH7fP+OL5naaq
ujRVTOHoaAkK53fToclMMz80ZnZRr9mCnXRx6wy5CtqxxxYS7ciOvrJ7UEeE
hdwSlj5/vHwqiqO/OC34u9liyZRBKFeuHFp27k3r6likPw8DerZHk2Y9sO3w
BYQlZsg0khrgjHpsfgYu3S+XEiS7weTWMehUK4tafZfwKiDSISmkiiWyryFN
SFYUejaviBo6esyEQzURnBwRAIN5ulyLGFwx+f2cgJHIm+eP4ezNz7vBp3d0
cuatW7fUqHAGu5Aq/BosmI4zzGqT6IPODJDqXdcWW00LCuRJEa5rl1IkzFik
Bep1kI87bO3seTDW6ZMDX7W1tbGHb1AYsvMKZcGSlxaP26dPwtThq0wfqUkx
cLB6i1sMP4yjpCUj5jng2d2ruHnfmmIG0tALC/IRGRaEl8Y3YPPFTxo6JeWU
EtnNj4mEv993/k1HhJHpSBlGVHS8lvhkCntS7gDt2aCDHuivkvibZN7MnTv3
XyUqyyI9LgzHd23CxAkTMHHyFJy+8gAZ+VDOaKHznaimj1RpnwqX0i7eoGsX
hViwpG2pcB4dZUPL48XaVvJ6E8O/YGCHOqheuy4aNKiPWjWqct7sP3ER4tIL
VHG3xFtUz5fyhSg7Ky9NWIL7D372RYPZmLPhECIT0/j2qNSkWFg8uoGWjRri
wB2VWQs1Rdi3o4Y8K43qMPDmqpXenHJyy+YVS+AaX7w10Nv6LhM+F0ogULk9
iVmoMDJpHqrULVZN+nOTwpry3sUjsOnMPeXdoK5PzsDg5K1/tSqJi+ri7QXZ
2XCiYyXGDqKSs7zV6qW3Ks3rlxcXmUFRBp36DceOPQdw8+ZVbJyriyatOsHM
47syH1K9AVp0lZ4a8dKEC6gwk3vCvErHU6hgAnkzCxvkk6sH0KJ+DV6Ip2Kl
ymjVoQce2vrI6xPSCSirVq1SSOxGOQW06kmlj/MzM5XmVIP3a9++fb8whTTA
9PgYJCRnMNWaimAmOb6H/RR8z5xM/IyMV0U4ErICL5/lW+libT8olOZTg58P
Reboq1evVDCHufEx9B08D/cePuJBANov8OjhfWycNxmnjN+qarGq+OD00BBY
De7J+V9ampPI+A+V3c6v1uUsqF2pKqpXq4Zq7FWjRnVoqiuogrFKjVtFIj1G
pZ5i3S7aLk9/tUpvVhqo+zsjjNKbD1f/YIR9/84X28PDw2B+6yIevLCW1oXy
sxJwYvdGLF65BouWrcKjD25KRRwKcOfgckycuxYh4d9huGwuhg4ejJlzF2Dr
4RMIiUlTWcRBiswmun7mvOZ7/ICAotp/mi1hCXbX1P44ct+2WCHER8LbN1Tu
FSeCgjRsnNAfbQfpIzAyHm4fHqJxPR08tOO1DkC27c5JvVG9zRBY2rxB/zY6
GDVrDVw9fGDx9Az69hmNj16xyktxEtNKUpaKAzsvn89rkWZF/TTh4Pq8hy8e
XsGc2TOhp6eHaTPnYf9RY2SK4dhAFwu+ij95yixcf23PjFpbzJ04HqMnTMEr
azc8v3oQE8dNxG3TL0qWah4uXjwFn2hpNaYAt6+ch09UxsT/QmH52DCgE+o2
64gtBoZidaejOHbkMPQG9MbJu+9kRffNyhja6uWZGxYsZ3NsHNsebUcvR47Y
neyMZETHCT5Cfl6+hJqru2aj98Q1dBq5LBdJ9FBlLTqbIiQkRDJT6Bwj0lyh
d28qnnLY38hMjcfBZaM4H4zU347IeOGQq6wYXwxtIWTyzVt7EfGpCZgzpA3o
RJylW/bAYNkc1KxYFlU79MeJG6+RKwan0sM90Khyeaw6L6TLZcR4o3nNSthx
w1IhTZqKs3gkjAe7WaB/jw74++/6bCIaNGigEE4BrPiXNg49MCveFrxmCDTr
d0KA0nE3948tg2b1VnCLylIqenEJjRp3pbiKPDudO3fmZ7HRqXqrV6+uKIKp
Gqy97hhe+IJp2fPiE/gxIXbWdGKHoiJ/V+fHhlCBaqp9qyUyl/vrs3yyDl3m
C5/MJknHCr0BHDZ+8Ra+TEjlRCf1bohqbecLs5Ufi8FtqmHw0sNSjsjTs6u5
i16ny1jE5wGWdFIUe0SbvvORXgCpEoskwJWEuKKEaaPF1+JS09K4SUKvzMws
OJs+xhMz2xKlUHdPaou/mnZDcHJx8srtfexBlfHSKUyeyXObZ6JC424ISSmU
xYLyQqtEZFTljogsysJUcUGE+TMmetuhEWkGNof0rg7TLs14ri6T2eIcasPl
xRk+2H0XeLkf3Nm1lH9vPHA2fqbnS2nIVvdOoU71xjj7lOLg2ZjQswEG6u+T
BWRWEoZ1qI+Wo5Zh++w5OHL5PuYObIUmg6ZDd/IYPHAIkCva0CmRZLfRi/J7
lbJnlA+6WtpDzIrJkM9P+/dBV5rMoEjHw6tHUV5TgS6jFtB6Qom5kkSxRHKk
osmwozxbJtek6coICyEFyovYVOTv6pwEqTxuMclpydN15JoN3KyNUU1bAZ1W
Q/A1REov1kSo10esXTgPyzesR6Oq5TBs6UHZM/ezusHcwDI4+dgZSUEO6NKo
Duu6Bo4/cobry9PQW3qIZOH40mWdpPH26raF9i+pN0+ubBWI6FOYnHrjaHoP
m9YvQ58ubXjPy9drg1dfQlUlsUjOJh1VRqWyYm2txCMqaODn+AJot75D0aGl
Dn/UJP2NCPoZL/asGuyfXoT+ku1IYQogyNsenRpXxZBFQhiRBPmGGX2gVa8H
vqfwNW3oD+2IsjVaIDApH4UpEZg6aAzcItP/w+AvbZ8KzVpt4RtVXKn6xp4Z
0KzZmqmObBkVJmeW82JWOs3bYf5yA3wJ+qlSUVeQqCM+ju9EJm3HnLYXMpMI
gmbl7svwcv+CxzcvoE+7ejyOef6po5rIjXd2zuChRPc4Nr7MH+hSXxsLDHlN
a8T7O+DvsgoMXy342kkhX9C8giYGL9kvDcBoyxSsPC7Ean9zWI50fpe/w2OU
Y61dfucuznA2ZvVuhp5j1lFlbAn/2bFeGDJ0AD4F8G0ePLBSUARl/EtnxUqb
PoNvXhYsSsYGL0WYRPgHjKzkCHqI43NUZbDqbfWQLO7PSE/8iW0rdDF/2Ros
mT8DPUbPgc/PVH5u9tk9y5gGaIfJ+qvhHxqO4xtmcY0wbtocOHpEIC8lEltn
j0P3CXMRkpT9xznQ4t76riX90Kz3cHgEMj/XyBDVG7SBqedPeW/yTcNlaKjT
nOmgTvwc47mrD1OylCQkSHFTjdmgoCAxR0iD15a3HjuQL3cX5edJc+D6UiCD
/Rfeyzm2WREeaEKHy9ceiugs8alVkRQfjWjh7BLxr4hOfOH/5efl8ROzpIyc
fPaZT0V0mcOYm5vPnfbComIaUKG7pcpjhdmJuHvpJPbs249tu/fho4dUSJuO
/w7GuWNHcPjIERw/fgQrVxnAJzRdGjepZDpneO3ateK41XmBMcprivtkp3jF
YeXw6cFBPui9F4WAEAncm/sXcli/mXupNpdYo7I0H6eV2KHCgpL1QsTtJPKk
x0TDenR/flAV01AC75XnM+f28S0m922DypUro3PvwTx9dPKY4WjeRAeT565C
YFzafPEpdJorZXFSrchip0fVKUKSXUNHHtEOiHgnB5HahXPbg/284fLFnZ9r
4u7uxne+fHH3QHR8yqLSKVNVS5LqJ4eXzlyh048kv6nB/8mj1HndFCrzl+Di
KHgUDf/bcyRWl8JJWZE/+VFAXzaskDPZ/sOjiGmoeDSFTLXlLp3hXWIqU+iS
jvjDb86OIiKkY5HXrVsn5wjS8WLWYwbw46ikLkl5KBKBzZkzp5QTiaQER2lN
mhneXJbF2dsqT5QG50YyRWi/3u8JRUqrpPKKH6eO4idHUj4//Un+6n9En5TD
+OPlE26xRZq9Fnr1m/MaVT1HOp2gIDuLh6gcZkzgZy/9D4+SKEFShzHWFkzp
t6STroQuNfnzc4gMqCCrr6+vvExB2VwuqxbyDPAcMQNWepSKEo3KlNCiRQs6
1kb2TKguDB0JE3jpjPIsafBCrIaGhr8hA8mFlR5F9b4pGpsRHlbyUXSwNpEC
lUP/PRlIvgwdRke1cKngpeS3Nv3f0CfJYDp7lFgmycNN6FWz/+05khIianRZ
tYjPuyRY/uOj3NzcSnSJDs6icqn07b8+h8iAzmNkkrLkic9/wHerVq1o01PJ
c7D/jFuJckvcRnvECJdUX+b3eCzRw/840X+6R1oUCvN1wxMTE7wys0FSdqHk
YYZ++wQLW0fkSIlqyIWdlSkePngAW0cfVRbpn1oULIBqsDI+jZZteuDYlTvY
sX4Beo+agdCEHLmZpb3qMbGjA+ef2SjIisPWmSPwz7DFePjIGGPZI1cfu0Pr
CMou068kQRsjfHyEuiDSWey0ZEHnmijDyE6RDleXYEQBFHBThtFoqDKsMozQ
RucMKMNIMtOeYGUYRSrj4+P/BaOtGMowimZSZrMyjFZo0oRYfgkYZUErw2ij
CjmnyjBa0iCz4leYaNPJMFJQBYLSKgGTziX4zQ4GyaZNCnVG0wplsfWiqYDE
olSMbV0HU7Zdk91IN4unuHjnCVKZJX97x2xUqsOkZIKgK4M/PUDl8lXw3DFU
OThFcprSxxnW5IJ/z57JsQSps7TJVCIA5QnxFE9Rk2DEpnRkvTKMzOjg4OAS
MDr4RjxGW4ZR9ftfkU1F2GNjY0vAqHwNFUFRhtHG218RSxsQKdyiDKMUfAqA
K8NoTYrsQ2UYWRMkO36FiX8yjETS72ASYlUka0lOq8nxZShTtRncIjJlp9Vo
80RUadYHERnFIZ7C1DB0rlcJI5edkq8rSPRH87rlMe/gQ1kRtWvXDtK2cCZO
1cjQYj/u2LGDH5pC3yqLsG3btvEzoJRhmzdv5lJbGUaHyhGhKMPogBDCojKM
KrDTyZDKMDoGnqhCGUaGOlGPMoySnohllWHkMNAGkF9hRKHKMFIKtNanDJs9
ezaPIynDZs2axcXHrzASM7/CiBWLYRocRmKLzFbWBzX069ePXdqmTRv07NlT
FWL3z27PQzHKJW5fXNvFPurgvXesjNjUYAc0qKKBDZfeyddl/XBFQwYbbXBD
RiztimCN8hdTgWq0F1mNqKpKyf/YDVQPlnpF3yr//whGu6v/BOvTp8//LTB1
dO/enb1TP6j8uRIGiwOOuVjdpxVqtO6NH5kqA44SEuO+vUXdcgqM2XRZRuLr
KwY8OLb7pqWguHv8+vgCbB7dGhWadENIccz3xa29fOX92cdghWQqFCQFoo1O
FWhXqIktzKPft2UNqmqpo8OAKQiNz1Z+ukR+Rxf1hrZOFwQrRQLvHV/MntYQ
H30TFfIGwqIcrB7RA1TiYuehi7hx2Qi3779ATFK20OueJZ/7/t4BlFGvCcuv
UfJz988bhHrthiMpt0i2+MO/voGOFuOTqdvleEdv5UdpITchBL1bVMSkjUL0
KzXkMxpWrYTtRu9l98rm1mnUqlYOs3eel6NJghyVz0wPcnmKkYP7wWD/QcyZ
Oh6Ldp6lCL2ULxLiYY65o0dgou5sGN18jJjkzBLokHJWCnMyEciMl7DIWDn0
Eezlhjev3iI6Mb3EPYoy/xct46/f\
\>"],ExpressionUUID->"0595ec00-b0d5-4bd2-98dd-9e88c46b8c4b"]
}, Open  ]],

Cell[TextData[{
 "We therefore note a whole set of conditions after approximately ",
 Cell[BoxData[
  FormBox[
   RowBox[{"\[Alpha]", "=", "3.5"}], TraditionalForm]],ExpressionUUID->
  "b20f419c-34d6-459e-a01b-3d08e2a482d4"],
 " in which discretization is more informative than the continuous \
distribution.\n\nBut why is this the case? The plots below show that \
asymmetry may be the culprit."
}], "Text",
 CellChangeTimes->{{3.777893158914014*^9, 3.777894143556086*^9}, {
  3.777894175765267*^9, 3.77789453841136*^9}, {3.777894766530148*^9, 
  3.777895328599084*^9}, {3.777895391406291*^9, 3.7778954875193996`*^9}, {
  3.777895799966761*^9, 3.7778962354171343`*^9}, {3.777896276531292*^9, 
  3.777896351961046*^9}, {3.77789641671552*^9, 3.7778966650487843`*^9}, {
  3.7778967556510897`*^9, 3.777896877447837*^9}, {3.777897020345479*^9, 
  3.777897275948317*^9}, {3.777897387667469*^9, 3.7778974242754793`*^9}, {
  3.777897465282795*^9, 3.7778975552181177`*^9}, {3.777904227531507*^9, 
  3.777904292571136*^9}, {3.780683068989543*^9, 3.7806830793090487`*^9}, {
  3.780684434672913*^9, 3.780684436904839*^9}},
 Background->RGBColor[
  1, 1, 0.85],ExpressionUUID->"15467d42-c23f-4907-8f08-6e7a32726cc2"],

Cell[CellGroupData[{

Cell[BoxData[{
 RowBox[{
  RowBox[{
   RowBox[{"partA", " ", "=", " ", 
    RowBox[{"GraphicsGrid", "[", 
     RowBox[{
      RowBox[{"{", 
       RowBox[{"{", 
        RowBox[{
         RowBox[{"DiscretePlot3D", "[", 
          RowBox[{
           RowBox[{
            RowBox[{"Pxy", "[", "0.0001", "]"}], "[", 
            RowBox[{"[", 
             RowBox[{"i", ",", "j"}], "]"}], "]"}], ",", 
           RowBox[{"{", 
            RowBox[{"i", ",", "1", ",", "11"}], "}"}], ",", " ", 
           RowBox[{"{", 
            RowBox[{"j", ",", "1", ",", "11"}], "}"}], ",", " ", 
           RowBox[{"ExtentSize", "\[Rule]", 
            RowBox[{"1", "/", "2"}]}], ",", "\[IndentingNewLine]", 
           RowBox[{"PlotLabel", "\[Rule]", 
            RowBox[{"Style", "[", 
             RowBox[{
              RowBox[{
              "\"\<Continuous Scale (\[Alpha] = 0)\\n\!\(\*SubscriptBox[\(\
\[DoubleStruckCapitalI]\), \(\[Alpha]\)]\)[\!\(\*SubscriptBox[\(x\), \
\(o\)]\)||\!\(\*SubscriptBox[\(x\), \(*\)]\)]=\>\"", "<>", 
               RowBox[{"ToString", "[", 
                RowBox[{"Round", "[", 
                 RowBox[{
                  RowBox[{"Re", "@", 
                   RowBox[{"AldaMI", "[", "0.0001", "]"}]}], ",", " ", 
                  "0.01"}], "]"}], "]"}]}], ",", " ", "Black", ",", " ", 
              "15"}], "]"}]}], ",", "\[IndentingNewLine]", 
           RowBox[{"PlotTheme", "\[Rule]", "\"\<Scientific\>\""}], ",", " ", 
           RowBox[{"ColorFunction", "\[Rule]", "\"\<ThermometerColors\>\""}], 
           ",", " ", 
           RowBox[{"AxesLabel", "\[Rule]", 
            RowBox[{"{", 
             RowBox[{
             "\"\<\!\(\*SubscriptBox[\(x\), \(*\)]\)\>\"", ",", " ", 
              "\"\<\!\(\*SubscriptBox[\(x\), \(o\)]\)\>\"", ",", " ", 
              "\"\<p(\!\(\*SubscriptBox[\(x\), \
\(o\)]\),\!\(\*SubscriptBox[\(x\), \(*\)]\))\>\""}], "}"}]}], ",", 
           "\[IndentingNewLine]", 
           RowBox[{"AxesStyle", "\[Rule]", 
            RowBox[{"Directive", "[", 
             RowBox[{"Black", ",", " ", "13"}], "]"}]}]}], "]"}], ",", 
         "\[IndentingNewLine]", 
         RowBox[{"DiscretePlot3D", "[", 
          RowBox[{
           RowBox[{
            RowBox[{"Jxy", "[", " ", 
             RowBox[{
              FractionBox["11", "2"], "0.0001"}], "]"}], "[", 
            RowBox[{"[", 
             RowBox[{"i", ",", "j"}], "]"}], "]"}], ",", 
           RowBox[{"{", 
            RowBox[{"i", ",", "1", ",", "2"}], "}"}], ",", " ", 
           RowBox[{"{", 
            RowBox[{"j", ",", "1", ",", "2"}], "}"}], ",", " ", 
           RowBox[{"ExtentSize", "\[Rule]", 
            RowBox[{"1", "/", "2"}]}], ",", "\[IndentingNewLine]", 
           RowBox[{"PlotLabel", "\[Rule]", 
            RowBox[{"Style", "[", 
             RowBox[{
              RowBox[{
              "\"\<Discretized Scale (\[Alpha] = 0)\\n\!\(\*SubscriptBox[\(\
\[DoubleStruckCapitalI]\), \(\[Gamma]\)]\)[\!\(\*SubscriptBox[\(y\), \
\(o\)]\)||\!\(\*SubscriptBox[\(y\), \(*\)]\)]=\>\"", "<>", 
               RowBox[{"ToString", "[", 
                RowBox[{"Round", "[", 
                 RowBox[{
                  RowBox[{"DiscreteAldaMI", "[", "0.0001", "]"}], ",", " ", 
                  "0.01"}], "]"}], "]"}]}], ",", " ", "Black", ",", " ", 
              "15"}], "]"}]}], ",", "\[IndentingNewLine]", 
           RowBox[{"PlotTheme", "\[Rule]", "\"\<Scientific\>\""}], ",", " ", 
           RowBox[{"ColorFunction", "\[Rule]", "\"\<ThermometerColors\>\""}], 
           ",", " ", 
           RowBox[{"AxesLabel", "\[Rule]", 
            RowBox[{"{", 
             RowBox[{
             "\"\<\!\(\*SubscriptBox[\(y\), \(*\)]\)\>\"", ",", " ", 
              "\"\<\!\(\*SubscriptBox[\(y\), \(o\)]\)\>\"", ",", " ", 
              "\"\<p(\!\(\*SubscriptBox[\(y\), \
\(o\)]\),\!\(\*SubscriptBox[\(y\), \(*\)]\))\>\""}], "}"}]}], ",", 
           "\[IndentingNewLine]", 
           RowBox[{"AxesStyle", "\[Rule]", 
            RowBox[{"Directive", "[", 
             RowBox[{"Black", ",", " ", "13"}], "]"}]}], ",", " ", 
           "\[IndentingNewLine]", 
           RowBox[{"Ticks", "\[Rule]", 
            RowBox[{"{", 
             RowBox[{
              SuperscriptBox[
               RowBox[{"{", 
                RowBox[{
                 RowBox[{"{", 
                  RowBox[{"1", ",", " ", "2"}], "}"}], ",", " ", 
                 RowBox[{"{", 
                  RowBox[{
                  "\"\<\!\(\*SuperscriptBox[\(Li\), \((-)\)]\)\>\"", ",", 
                   " ", "\"\<\!\(\*SuperscriptBox[\(Li\), \((+)\)]\)\>\""}], 
                  "}"}]}], "}"}], "\[Transpose]"], ",", " ", 
              SuperscriptBox[
               RowBox[{"{", 
                RowBox[{
                 RowBox[{"{", 
                  RowBox[{"1", ",", " ", "2"}], "}"}], ",", " ", 
                 RowBox[{"{", 
                  RowBox[{
                  "\"\<\!\(\*SuperscriptBox[\(Li\), \((-)\)]\)\>\"", ",", 
                   " ", "\"\<\!\(\*SuperscriptBox[\(Li\), \((+)\)]\)\>\""}], 
                  "}"}]}], "}"}], "\[Transpose]"], ",", " ", "Automatic"}], 
             "}"}]}]}], "]"}]}], "}"}], "}"}], ",", " ", 
      RowBox[{"ImageSize", "\[Rule]", "450"}], ",", " ", 
      RowBox[{"AspectRatio", "\[Rule]", 
       RowBox[{"1", "/", "1.1"}]}]}], "]"}]}], ";"}], "\n"}], "\n", 
 RowBox[{
  RowBox[{
   RowBox[{"partB", " ", "=", " ", 
    RowBox[{"GraphicsGrid", "[", 
     RowBox[{
      RowBox[{"{", 
       RowBox[{"{", 
        RowBox[{
         RowBox[{"DiscretePlot3D", "[", 
          RowBox[{
           RowBox[{
            RowBox[{"Pxy", "[", "10", "]"}], "[", 
            RowBox[{"[", 
             RowBox[{"i", ",", "j"}], "]"}], "]"}], ",", 
           RowBox[{"{", 
            RowBox[{"i", ",", "1", ",", "11"}], "}"}], ",", " ", 
           RowBox[{"{", 
            RowBox[{"j", ",", "1", ",", "11"}], "}"}], ",", " ", 
           RowBox[{"ExtentSize", "\[Rule]", 
            RowBox[{"1", "/", "2"}]}], ",", "\[IndentingNewLine]", 
           RowBox[{"PlotLabel", "\[Rule]", 
            RowBox[{"Style", "[", 
             RowBox[{
              RowBox[{
              "\"\<Continuous Scale (\[Alpha] = 10)\\n\!\(\*SubscriptBox[\(\
\[DoubleStruckCapitalI]\), \(\[Alpha]\)]\)[\!\(\*SubscriptBox[\(x\), \
\(o\)]\)||\!\(\*SubscriptBox[\(x\), \(*\)]\)]=\>\"", "<>", 
               RowBox[{"ToString", "[", 
                RowBox[{"Round", "[", 
                 RowBox[{
                  RowBox[{"Re", "@", 
                   RowBox[{"AldaMI", "[", "10", "]"}]}], ",", " ", "0.01"}], 
                 "]"}], "]"}]}], ",", " ", "Black", ",", " ", "15"}], "]"}]}],
            ",", "\[IndentingNewLine]", 
           RowBox[{"PlotTheme", "\[Rule]", "\"\<Scientific\>\""}], ",", " ", 
           RowBox[{"ColorFunction", "\[Rule]", "\"\<ThermometerColors\>\""}], 
           ",", " ", 
           RowBox[{"AxesLabel", "\[Rule]", 
            RowBox[{"{", 
             RowBox[{
             "\"\<\!\(\*SubscriptBox[\(x\), \(*\)]\)\>\"", ",", " ", 
              "\"\<\!\(\*SubscriptBox[\(x\), \(o\)]\)\>\"", ",", " ", 
              "\"\<p(\!\(\*SubscriptBox[\(x\), \
\(o\)]\),\!\(\*SubscriptBox[\(x\), \(*\)]\))\>\""}], "}"}]}], ",", 
           "\[IndentingNewLine]", 
           RowBox[{"AxesStyle", "\[Rule]", 
            RowBox[{"Directive", "[", 
             RowBox[{"Black", ",", " ", "13"}], "]"}]}]}], "]"}], ",", 
         "\[IndentingNewLine]", 
         RowBox[{"DiscretePlot3D", "[", 
          RowBox[{
           RowBox[{
            RowBox[{"Jxy", "[", " ", 
             RowBox[{
              FractionBox["11", "2"], "10"}], "]"}], "[", 
            RowBox[{"[", 
             RowBox[{"i", ",", "j"}], "]"}], "]"}], ",", 
           RowBox[{"{", 
            RowBox[{"i", ",", "1", ",", "2"}], "}"}], ",", " ", 
           RowBox[{"{", 
            RowBox[{"j", ",", "1", ",", "2"}], "}"}], ",", " ", 
           RowBox[{"ExtentSize", "\[Rule]", 
            RowBox[{"1", "/", "2"}]}], ",", "\[IndentingNewLine]", 
           RowBox[{"PlotLabel", "\[Rule]", 
            RowBox[{"Style", "[", 
             RowBox[{
              RowBox[{
              "\"\<Discretized Scale (\[Alpha] = 10)\\n\!\(\*SubscriptBox[\(\
\[DoubleStruckCapitalI]\), \(\[Gamma]\)]\)[\!\(\*SubscriptBox[\(y\), \
\(o\)]\)||\!\(\*SubscriptBox[\(y\), \(*\)]\)]=\>\"", "<>", 
               RowBox[{"ToString", "[", 
                RowBox[{"Round", "[", 
                 RowBox[{
                  RowBox[{"DiscreteAldaMI", "[", "10", "]"}], ",", " ", 
                  "0.01"}], "]"}], "]"}]}], ",", " ", "Black", ",", " ", 
              "15"}], "]"}]}], ",", "\[IndentingNewLine]", 
           RowBox[{"PlotTheme", "\[Rule]", "\"\<Scientific\>\""}], ",", " ", 
           RowBox[{"ColorFunction", "\[Rule]", "\"\<ThermometerColors\>\""}], 
           ",", " ", 
           RowBox[{"AxesLabel", "\[Rule]", 
            RowBox[{"{", 
             RowBox[{
             "\"\<\!\(\*SubscriptBox[\(y\), \(*\)]\)\>\"", ",", " ", 
              "\"\<\!\(\*SubscriptBox[\(y\), \(o\)]\)\>\"", ",", " ", 
              "\"\<p(\!\(\*SubscriptBox[\(y\), \
\(o\)]\),\!\(\*SubscriptBox[\(y\), \(*\)]\))\>\""}], "}"}]}], ",", 
           "\[IndentingNewLine]", 
           RowBox[{"AxesStyle", "\[Rule]", 
            RowBox[{"Directive", "[", 
             RowBox[{"Black", ",", " ", "13"}], "]"}]}], ",", " ", 
           "\[IndentingNewLine]", 
           RowBox[{"Ticks", "\[Rule]", 
            RowBox[{"{", 
             RowBox[{
              SuperscriptBox[
               RowBox[{"{", 
                RowBox[{
                 RowBox[{"{", 
                  RowBox[{"1", ",", " ", "2"}], "}"}], ",", " ", 
                 RowBox[{"{", 
                  RowBox[{
                  "\"\<\!\(\*SuperscriptBox[\(Li\), \((-)\)]\)\>\"", ",", 
                   " ", "\"\<\!\(\*SuperscriptBox[\(Li\), \((+)\)]\)\>\""}], 
                  "}"}]}], "}"}], "\[Transpose]"], ",", " ", 
              SuperscriptBox[
               RowBox[{"{", 
                RowBox[{
                 RowBox[{"{", 
                  RowBox[{"1", ",", " ", "2"}], "}"}], ",", " ", 
                 RowBox[{"{", 
                  RowBox[{
                  "\"\<\!\(\*SuperscriptBox[\(Li\), \((-)\)]\)\>\"", ",", 
                   " ", "\"\<\!\(\*SuperscriptBox[\(Li\), \((+)\)]\)\>\""}], 
                  "}"}]}], "}"}], "\[Transpose]"], ",", " ", "Automatic"}], 
             "}"}]}]}], "]"}]}], "}"}], "}"}], ",", " ", 
      RowBox[{"ImageSize", "\[Rule]", "450"}], ",", " ", 
      RowBox[{"AspectRatio", "\[Rule]", 
       RowBox[{"1", "/", "1.1"}]}]}], "]"}]}], ";"}], "\n"}], "\n", 
 RowBox[{
  RowBox[{
   RowBox[{"partC", " ", "=", " ", 
    RowBox[{"GraphicsGrid", "[", 
     RowBox[{
      RowBox[{"{", 
       RowBox[{"{", 
        RowBox[{
         RowBox[{"DiscretePlot3D", "[", 
          RowBox[{
           RowBox[{
            RowBox[{"Pxy", "[", "100", "]"}], "[", 
            RowBox[{"[", 
             RowBox[{"i", ",", "j"}], "]"}], "]"}], ",", 
           RowBox[{"{", 
            RowBox[{"i", ",", "1", ",", "11"}], "}"}], ",", " ", 
           RowBox[{"{", 
            RowBox[{"j", ",", "1", ",", "11"}], "}"}], ",", " ", 
           RowBox[{"ExtentSize", "\[Rule]", 
            RowBox[{"1", "/", "2"}]}], ",", "\[IndentingNewLine]", 
           RowBox[{"PlotLabel", "\[Rule]", 
            RowBox[{"Style", "[", 
             RowBox[{
              RowBox[{
              "\"\<Continuous Scale (\[Alpha] = 100)\\n\!\(\*SubscriptBox[\(\
\[DoubleStruckCapitalI]\), \(\[Alpha]\)]\)[\!\(\*SubscriptBox[\(x\), \
\(o\)]\)||\!\(\*SubscriptBox[\(x\), \(*\)]\)]=\>\"", "<>", 
               RowBox[{"ToString", "[", 
                RowBox[{"Round", "[", 
                 RowBox[{
                  RowBox[{"Re", "@", 
                   RowBox[{"AldaMI", "[", "100", "]"}]}], ",", " ", "0.01"}], 
                 "]"}], "]"}]}], ",", " ", "Black", ",", " ", "15"}], "]"}]}],
            ",", "\[IndentingNewLine]", 
           RowBox[{"PlotTheme", "\[Rule]", "\"\<Scientific\>\""}], ",", " ", 
           RowBox[{"ColorFunction", "\[Rule]", "\"\<ThermometerColors\>\""}], 
           ",", " ", 
           RowBox[{"AxesLabel", "\[Rule]", 
            RowBox[{"{", 
             RowBox[{
             "\"\<\!\(\*SubscriptBox[\(x\), \(*\)]\)\>\"", ",", " ", 
              "\"\<\!\(\*SubscriptBox[\(x\), \(o\)]\)\>\"", ",", " ", 
              "\"\<p(\!\(\*SubscriptBox[\(x\), \
\(o\)]\),\!\(\*SubscriptBox[\(x\), \(*\)]\))\>\""}], "}"}]}], ",", 
           "\[IndentingNewLine]", 
           RowBox[{"AxesStyle", "\[Rule]", 
            RowBox[{"Directive", "[", 
             RowBox[{"Black", ",", " ", "13"}], "]"}]}]}], "]"}], ",", 
         "\[IndentingNewLine]", 
         RowBox[{"DiscretePlot3D", "[", 
          RowBox[{
           RowBox[{
            RowBox[{"Jxy", "[", " ", 
             RowBox[{
              FractionBox["11", "2"], "100"}], "]"}], "[", 
            RowBox[{"[", 
             RowBox[{"i", ",", "j"}], "]"}], "]"}], ",", 
           RowBox[{"{", 
            RowBox[{"i", ",", "1", ",", "2"}], "}"}], ",", " ", 
           RowBox[{"{", 
            RowBox[{"j", ",", "1", ",", "2"}], "}"}], ",", " ", 
           RowBox[{"ExtentSize", "\[Rule]", 
            RowBox[{"1", "/", "2"}]}], ",", "\[IndentingNewLine]", 
           RowBox[{"PlotLabel", "\[Rule]", 
            RowBox[{"Style", "[", 
             RowBox[{
              RowBox[{
              "\"\<Discretized Scale (\[Alpha] = 100)\\n\!\(\*SubscriptBox[\(\
\[DoubleStruckCapitalI]\), \(\[Gamma]\)]\)[\!\(\*SubscriptBox[\(y\), \
\(o\)]\)||\!\(\*SubscriptBox[\(y\), \(*\)]\)]=\>\"", "<>", 
               RowBox[{"ToString", "[", 
                RowBox[{"Round", "[", 
                 RowBox[{
                  RowBox[{"DiscreteAldaMI", "[", "100", "]"}], ",", " ", 
                  "0.01"}], "]"}], "]"}]}], ",", " ", "Black", ",", " ", 
              "15"}], "]"}]}], ",", "\[IndentingNewLine]", 
           RowBox[{"PlotTheme", "\[Rule]", "\"\<Scientific\>\""}], ",", " ", 
           RowBox[{"ColorFunction", "\[Rule]", "\"\<ThermometerColors\>\""}], 
           ",", " ", 
           RowBox[{"AxesLabel", "\[Rule]", 
            RowBox[{"{", 
             RowBox[{
             "\"\<\!\(\*SubscriptBox[\(y\), \(*\)]\)\>\"", ",", " ", 
              "\"\<\!\(\*SubscriptBox[\(y\), \(o\)]\)\>\"", ",", " ", 
              "\"\<p(\!\(\*SubscriptBox[\(y\), \
\(o\)]\),\!\(\*SubscriptBox[\(y\), \(*\)]\))\>\""}], "}"}]}], ",", 
           "\[IndentingNewLine]", 
           RowBox[{"AxesStyle", "\[Rule]", 
            RowBox[{"Directive", "[", 
             RowBox[{"Black", ",", " ", "13"}], "]"}]}], ",", " ", 
           "\[IndentingNewLine]", 
           RowBox[{"Ticks", "\[Rule]", 
            RowBox[{"{", 
             RowBox[{
              SuperscriptBox[
               RowBox[{"{", 
                RowBox[{
                 RowBox[{"{", 
                  RowBox[{"1", ",", " ", "2"}], "}"}], ",", " ", 
                 RowBox[{"{", 
                  RowBox[{
                  "\"\<\!\(\*SuperscriptBox[\(Li\), \((-)\)]\)\>\"", ",", 
                   " ", "\"\<\!\(\*SuperscriptBox[\(Li\), \((+)\)]\)\>\""}], 
                  "}"}]}], "}"}], "\[Transpose]"], ",", " ", 
              SuperscriptBox[
               RowBox[{"{", 
                RowBox[{
                 RowBox[{"{", 
                  RowBox[{"1", ",", " ", "2"}], "}"}], ",", " ", 
                 RowBox[{"{", 
                  RowBox[{
                  "\"\<\!\(\*SuperscriptBox[\(Li\), \((-)\)]\)\>\"", ",", 
                   " ", "\"\<\!\(\*SuperscriptBox[\(Li\), \((+)\)]\)\>\""}], 
                  "}"}]}], "}"}], "\[Transpose]"], ",", " ", "Automatic"}], 
             "}"}]}]}], "]"}]}], "}"}], "}"}], ",", " ", 
      RowBox[{"ImageSize", "\[Rule]", "450"}], ",", " ", 
      RowBox[{"AspectRatio", "\[Rule]", 
       RowBox[{"1", "/", "1.1"}]}]}], "]"}]}], ";"}], "\n"}], "\n", 
 RowBox[{
  RowBox[{
   RowBox[{"gridlab", "[", "x_", "]"}], " ", ":=", " ", 
   RowBox[{"Style", "[", 
    RowBox[{
    "x", ",", " ", "Black", ",", " ", "Bold", ",", " ", "28", ",", " ", 
     RowBox[{"FontFamily", "\[Rule]", "\"\<Times New Roman\>\""}]}], "]"}]}], 
  "\n", 
  RowBox[{"(*", 
   RowBox[{
    RowBox[{"totalscoreasymmetrygrid", " ", "=", " ", 
     RowBox[{"Grid", "[", 
      RowBox[{"{", "\[IndentingNewLine]", "\t", 
       RowBox[{
        RowBox[{
         RowBox[{
          RowBox[{"gridlab", "[", "#", "]"}], "&"}], "/@", 
         RowBox[{"{", 
          RowBox[{"\"\<A\>\"", ",", " ", "\"\<B\>\""}], "}"}]}], ",", " ", 
        "\[IndentingNewLine]", "\t", 
        RowBox[{"{", 
         RowBox[{"partA", ",", " ", "partB"}], "}"}], ",", 
        "\[IndentingNewLine]", "\t", 
        RowBox[{
         RowBox[{
          RowBox[{"gridlab", "[", "#", "]"}], "&"}], "/@", 
         RowBox[{"{", 
          RowBox[{"\"\<C\>\"", ",", " ", "\"\<D\>\""}], "}"}]}], ",", " ", 
        "\[IndentingNewLine]", "\t", 
        RowBox[{"{", 
         RowBox[{"partC", ",", " ", "mitotalaldafig"}], "}"}]}], "}"}], 
      "]"}]}], ";", "\n", 
    RowBox[{"Export", "[", 
     RowBox[{
     "\"\<totalscoreasymmetrygrid.pdf\>\"", ",", " ", 
      "totalscoreasymmetrygrid", ",", " ", 
      RowBox[{"\"\<AllowRasterization\>\"", "\[Rule]", "True"}]}], "]"}], 
    ";"}], "*)"}], "\[IndentingNewLine]"}], "\n", "partA", "\n", 
 RowBox[{"partB", " "}], "\n", 
 RowBox[{"partC", " "}], "\n", "mitotalaldafig"}], "Code",
 CellChangeTimes->{{3.777915234074689*^9, 3.777915402998291*^9}, {
   3.7780091325961847`*^9, 3.778009241024522*^9}, {3.7780092928794823`*^9, 
   3.778009409396408*^9}, {3.7780094780771933`*^9, 3.7780095565231867`*^9}, {
   3.778009639981777*^9, 3.7780097058978233`*^9}, {3.778009740135145*^9, 
   3.7780097699827137`*^9}, {3.7780098974501133`*^9, 3.778009905327056*^9}, {
   3.7780099752006083`*^9, 3.778010123560863*^9}, {3.778010158994705*^9, 
   3.778010164239743*^9}, {3.778011194814663*^9, 3.778011196716134*^9}, {
   3.780683645454597*^9, 3.7806836471887817`*^9}, 3.7806837405326242`*^9, {
   3.780684196684005*^9, 3.7806842183406153`*^9}, {3.780684276124693*^9, 
   3.780684280800282*^9}, {3.7806843206007013`*^9, 3.780684327755912*^9}, {
   3.781261612218439*^9, 3.781261647397016*^9}, {3.781261997944787*^9, 
   3.781262000601153*^9}},
 CellLabel->"In[27]:=",ExpressionUUID->"8639e719-84d6-43fc-97ad-2e430fcfef9b"],

Cell[BoxData[
 GraphicsBox[{{}, {InsetBox[
     Graphics3DBox[{
       {CapForm["Butt"], EdgeForm[None], 
        {RGBColor[0.9, 0.36, 0.054], PointSize[0.016666666666666666`], 
         AbsoluteThickness[1.6], CapForm["Butt"], {
          {RGBColor[0.6738567, 0.35971924, 0.416683], PointSize[
           0.016666666666666666`], AbsoluteThickness[1.6], Opacity[0.5], 
           CapForm["Butt"], 
           CuboidBox[{0.75, 0.75, 0.07791660525374307}, {1.25, 1.25, 0.}]}, 
          {RGBColor[
           0.9271715579291214, 0.909031083299199, 0.8316151599875561], 
           PointSize[0.016666666666666666`], AbsoluteThickness[1.6], Opacity[
           0.5], CapForm["Butt"], 
           CuboidBox[{0.75, 1.75, 0.04040273106718548}, {1.25, 2.25, 0.}]}, 
          {RGBColor[
           0.7369352933523865, 0.8431033252504874, 0.9600824458336248], 
           PointSize[0.016666666666666666`], AbsoluteThickness[1.6], Opacity[
           0.5], CapForm["Butt"], 
           CuboidBox[{0.75, 2.75, 0.019203498752785927`}, {1.25, 3.25, 
            0.}]}, 
          {RGBColor[
           0.5814844716202398, 0.6751881341993095, 0.9557526318576236], 
           PointSize[0.016666666666666666`], AbsoluteThickness[1.6], Opacity[
           0.5], CapForm["Butt"], 
           CuboidBox[{0.75, 3.75, 0.008603882595586155}, {1.25, 4.25, 0.}]}, 
          {RGBColor[0.58534459373494, 0.6808733476724791, 0.9568194995046371],
            PointSize[0.016666666666666666`], AbsoluteThickness[1.6], Opacity[
           0.5], CapForm["Butt"], 
           CuboidBox[{0.75, 4.75, 0.00887865229545288}, {1.25, 5.25, 0.}]}, 
          {RGBColor[0.5894952894527364, 0.6856324006921828, 0.95712968126934],
            PointSize[0.016666666666666666`], AbsoluteThickness[1.6], Opacity[
           0.5], CapForm["Butt"], 
           CuboidBox[{0.75, 5.75, 0.009153421995319603}, {1.25, 6.25, 0.}]}, 
          {RGBColor[
           0.45211772899788105`, 0.4643209112070044, 0.8967635998798555], 
           PointSize[0.016666666666666666`], AbsoluteThickness[1.6], Opacity[
           0.5], CapForm["Butt"], 
           CuboidBox[{0.75, 6.75, -0.0019339972894251412`}, {1.25, 7.25, 
            0.}]}, 
          {RGBColor[
           0.45211772899788105`, 0.4643209112070044, 0.8967635998798555], 
           PointSize[0.016666666666666666`], AbsoluteThickness[1.6], Opacity[
           0.5], CapForm["Butt"], 
           CuboidBox[{0.75, 7.75, -0.0019339972894251412`}, {1.25, 8.25, 
            0.}]}, 
          {RGBColor[
           0.45211772899788105`, 0.4643209112070044, 0.8967635998798555], 
           PointSize[0.016666666666666666`], AbsoluteThickness[1.6], Opacity[
           0.5], CapForm["Butt"], 
           CuboidBox[{0.75, 8.75, -0.0019339972894251412`}, {1.25, 9.25, 
            0.}]}, 
          {RGBColor[
           0.45211772899788105`, 0.4643209112070044, 0.8967635998798555], 
           PointSize[0.016666666666666666`], AbsoluteThickness[1.6], Opacity[
           0.5], CapForm["Butt"], 
           CuboidBox[{0.75, 9.75, -0.0019339972894251412`}, {1.25, 10.25, 
            0.}]}, 
          {RGBColor[
           0.45211772899788105`, 0.4643209112070044, 0.8967635998798555], 
           PointSize[0.016666666666666666`], AbsoluteThickness[1.6], Opacity[
           0.5], CapForm["Butt"], 
           CuboidBox[{0.75, 10.75, -0.0019339972894251412`}, {1.25, 11.25, 
            0.}]}, 
          {RGBColor[
           0.9227006692307693, 0.9173561692307692, 0.8460972461538461], 
           PointSize[0.016666666666666666`], AbsoluteThickness[1.6], Opacity[
           0.5], CapForm["Butt"], 
           CuboidBox[{1.75, 0.75, 0.03895862727668801}, {2.25, 1.25, 0.}]}, 
          {RGBColor[
           0.9271715579291214, 0.909031083299199, 0.8316151599875561], 
           PointSize[0.016666666666666666`], AbsoluteThickness[1.6], Opacity[
           0.5], CapForm["Butt"], 
           CuboidBox[{1.75, 1.75, 0.04040273106718548}, {2.25, 2.25, 0.}]}, 
          {RGBColor[
           0.8368277392860187, 0.9128753977737961, 0.9322935421228591], 
           PointSize[0.016666666666666666`], AbsoluteThickness[1.6], Opacity[
           0.5], CapForm["Butt"], 
           CuboidBox[{1.75, 2.75, 0.02742836038667734}, {2.25, 3.25, 0.}]}, 
          {RGBColor[
           0.7603414989044522, 0.8624190443826867, 0.9565927322690692], 
           PointSize[0.016666666666666666`], AbsoluteThickness[1.6], Opacity[
           0.5], CapForm["Butt"], 
           CuboidBox[{1.75, 3.75, 0.020941175046423267`}, {2.25, 4.25, 0.}]}, 
          
          {RGBColor[
           0.7041170867889597, 0.8160204536166566, 0.9649754277547664], 
           PointSize[0.016666666666666666`], AbsoluteThickness[1.6], Opacity[
           0.5], CapForm["Butt"], 
           CuboidBox[{1.75, 4.75, 0.01676707566754446}, {2.25, 5.25, 0.}]}, 
          {RGBColor[
           0.6414535049453636, 0.7452060045288614, 0.9610125221394168], 
           PointSize[0.016666666666666666`], AbsoluteThickness[1.6], Opacity[
           0.5], CapForm["Butt"], 
           CuboidBox[{1.75, 5.75, 0.012592976288665647`}, {2.25, 6.25, 
            0.}]}, 
          {RGBColor[
           0.45211772899788105`, 0.4643209112070044, 0.8967635998798555], 
           PointSize[0.016666666666666666`], AbsoluteThickness[1.6], Opacity[
           0.5], CapForm["Butt"], 
           CuboidBox[{1.75, 6.75, -0.0019339972894251412`}, {2.25, 7.25, 
            0.}]}, 
          {RGBColor[
           0.45211772899788105`, 0.4643209112070044, 0.8967635998798555], 
           PointSize[0.016666666666666666`], AbsoluteThickness[1.6], Opacity[
           0.5], CapForm["Butt"], 
           CuboidBox[{1.75, 7.75, -0.0019339972894251412`}, {2.25, 8.25, 
            0.}]}, 
          {RGBColor[
           0.45211772899788105`, 0.4643209112070044, 0.8967635998798555], 
           PointSize[0.016666666666666666`], AbsoluteThickness[1.6], Opacity[
           0.5], CapForm["Butt"], 
           CuboidBox[{1.75, 8.75, -0.0019339972894251412`}, {2.25, 9.25, 
            0.}]}, 
          {RGBColor[
           0.45211772899788105`, 0.4643209112070044, 0.8967635998798555], 
           PointSize[0.016666666666666666`], AbsoluteThickness[1.6], Opacity[
           0.5], CapForm["Butt"], 
           CuboidBox[{1.75, 9.75, -0.0019339972894251412`}, {2.25, 10.25, 
            0.}]}, 
          {RGBColor[
           0.45211772899788105`, 0.4643209112070044, 0.8967635998798555], 
           PointSize[0.016666666666666666`], AbsoluteThickness[1.6], Opacity[
           0.5], CapForm["Butt"], 
           CuboidBox[{1.75, 10.75, -0.0019339972894251412`}, {2.25, 11.25, 
            0.}]}, 
          {RGBColor[
           0.5520514230769231, 0.6308474076923076, 0.9470049923076923], 
           PointSize[0.016666666666666666`], AbsoluteThickness[1.6], Opacity[
           0.5], CapForm["Butt"], 
           CuboidBox[{2.75, 0.75, 0.006493645629142127}, {3.25, 1.25, 0.}]}, 
          {RGBColor[
           0.7503786575444361, 0.8541973168138735, 0.9580781273519341], 
           PointSize[0.016666666666666666`], AbsoluteThickness[1.6], Opacity[
           0.5], CapForm["Butt"], 
           CuboidBox[{2.75, 1.75, 0.020201533876902655`}, {3.25, 2.25, 
            0.}]}, 
          {RGBColor[
           0.8136476235822996, 0.9027597220723206, 0.944928499580408], 
           PointSize[0.016666666666666666`], AbsoluteThickness[1.6], Opacity[
           0.5], CapForm["Butt"], 
           CuboidBox[{2.75, 2.75, 0.025131738807851987`}, {3.25, 3.25, 
            0.}]}, 
          {RGBColor[
           0.8385282399180792, 0.9136174869481535, 0.9313666376407054], 
           PointSize[0.016666666666666666`], AbsoluteThickness[1.6], Opacity[
           0.5], CapForm["Butt"], 
           CuboidBox[{2.75, 3.75, 0.027596841273326653`}, {3.25, 4.25, 
            0.}]}, 
          {RGBColor[
           0.7470280161027808, 0.8514322360383603, 0.9585776862771472], 
           PointSize[0.016666666666666666`], AbsoluteThickness[1.6], Opacity[
           0.5], CapForm["Butt"], 
           CuboidBox[{2.75, 4.75, 0.01995278231447226}, {3.25, 5.25, 0.}]}, 
          {RGBColor[
           0.6371595546570138, 0.7402827004671806, 0.9606916349512098], 
           PointSize[0.016666666666666666`], AbsoluteThickness[1.6], Opacity[
           0.5], CapForm["Butt"], 
           CuboidBox[{2.75, 5.75, 0.012308723355617867`}, {3.25, 6.25, 
            0.}]}, 
          {RGBColor[
           0.5154376032495965, 0.5756888885551942, 0.9361231939807464], 
           PointSize[0.016666666666666666`], AbsoluteThickness[1.6], Opacity[
           0.5], CapForm["Butt"], 
           CuboidBox[{2.75, 6.75, 0.003868574836062831}, {3.25, 7.25, 0.}]}, 
          {RGBColor[
           0.46815964206592214`, 0.4984078812300792, 0.9142848010962754], 
           PointSize[0.016666666666666666`], AbsoluteThickness[1.6], Opacity[
           0.5], CapForm["Butt"], 
           CuboidBox[{2.75, 7.75, 1.9341907084957776`*^-7}, {3.25, 8.25, 
            0.}]}, 
          {RGBColor[
           0.45211772899788105`, 0.4643209112070044, 0.8967635998798555], 
           PointSize[0.016666666666666666`], AbsoluteThickness[1.6], Opacity[
           0.5], CapForm["Butt"], 
           CuboidBox[{2.75, 8.75, -0.0019339972894251412`}, {3.25, 9.25, 
            0.}]}, 
          {RGBColor[
           0.45612820726489134`, 0.4728426537127731, 0.9011439001839605], 
           PointSize[0.016666666666666666`], AbsoluteThickness[1.6], Opacity[
           0.5], CapForm["Butt"], 
           CuboidBox[{2.75, 9.75, -0.0014504496123011433`}, {3.25, 10.25, 
            0.}]}, 
          {RGBColor[
           0.45211772899788105`, 0.4643209112070044, 0.8967635998798555], 
           PointSize[0.016666666666666666`], AbsoluteThickness[1.6], Opacity[
           0.5], CapForm["Butt"], 
           CuboidBox[{2.75, 10.75, -0.0019339972894251412`}, {3.25, 11.25, 
            0.}]}, 
          {RGBColor[
           0.6474002538461539, 0.7520243538461538, 0.9614569230769231], 
           PointSize[0.016666666666666666`], AbsoluteThickness[1.6], Opacity[
           0.5], CapForm["Butt"], 
           CuboidBox[{3.75, 0.75, 0.0129866419586513}, {4.25, 1.25, 0.}]}, 
          {RGBColor[
           0.5084445947825202, 0.5651539595809344, 0.9340448391902267], 
           PointSize[0.016666666666666666`], AbsoluteThickness[1.6], Opacity[
           0.5], CapForm["Butt"], 
           CuboidBox[{3.75, 1.75, 0.0033672028850003075`}, {4.25, 2.25, 0.}]}, 
          {RGBColor[0.7193365259067287, 0.82858013189063, 0.9627063080114545],
            PointSize[0.016666666666666666`], AbsoluteThickness[1.6], Opacity[
           0.5], CapForm["Butt"], 
           CuboidBox[{3.75, 2.75, 0.01789696656329753}, {4.25, 3.25, 0.}]}, 
          {RGBColor[
           0.8139515238386238, 0.9028923424818932, 0.9447628504154482], 
           PointSize[0.016666666666666666`], AbsoluteThickness[1.6], Opacity[
           0.5], CapForm["Butt"], 
           CuboidBox[{3.75, 3.75, 0.025161848402446143`}, {4.25, 4.25, 
            0.}]}, 
          {RGBColor[
           0.7624087503653517, 0.8641250213940198, 0.9562845184730141], 
           PointSize[0.016666666666666666`], AbsoluteThickness[1.6], Opacity[
           0.5], CapForm["Butt"], 
           CuboidBox[{3.75, 4.75, 0.02109464775897385}, {4.25, 5.25, 0.}]}, 
          {RGBColor[
           0.7076242461218503, 0.8189146990967834, 0.9644525330262799], 
           PointSize[0.016666666666666666`], AbsoluteThickness[1.6], Opacity[
           0.5], CapForm["Butt"], 
           CuboidBox[{3.75, 5.75, 0.017027447115501557`}, {4.25, 6.25, 
            0.}]}, 
          {RGBColor[
           0.6849702639005175, 0.7951009082254376, 0.9642645324057881], 
           PointSize[0.016666666666666666`], AbsoluteThickness[1.6], Opacity[
           0.5], CapForm["Butt"], 
           CuboidBox[{3.75, 6.75, 0.015473719087038776`}, {4.25, 7.25, 
            0.}]}, 
          {RGBColor[
           0.5154376032495965, 0.5756888885551942, 0.9361231939807464], 
           PointSize[0.016666666666666666`], AbsoluteThickness[1.6], Opacity[
           0.5], CapForm["Butt"], 
           CuboidBox[{3.75, 7.75, 0.003868574836062831}, {4.25, 8.25, 0.}]}, 
          {RGBColor[
           0.45211772899788105`, 0.4643209112070044, 0.8967635998798555], 
           PointSize[0.016666666666666666`], AbsoluteThickness[1.6], Opacity[
           0.5], CapForm["Butt"], 
           CuboidBox[{3.75, 8.75, -0.0019339972894251412`}, {4.25, 9.25, 
            0.}]}, 
          {RGBColor[
           0.46013868553190157`, 0.48136439621854177`, 0.9055242004880655], 
           PointSize[0.016666666666666666`], AbsoluteThickness[1.6], Opacity[
           0.5], CapForm["Butt"], 
           CuboidBox[{3.75, 9.75, -0.0009669019351771458}, {4.25, 10.25, 
            0.}]}, 
          {RGBColor[
           0.45612820726489134`, 0.4728426537127731, 0.9011439001839605], 
           PointSize[0.016666666666666666`], AbsoluteThickness[1.6], Opacity[
           0.5], CapForm["Butt"], 
           CuboidBox[{3.75, 10.75, -0.0014504496123011433`}, {4.25, 11.25, 
            0.}]}, 
          {RGBColor[0.4143114, 0.3839874, 0.855471], PointSize[
           0.016666666666666666`], AbsoluteThickness[1.6], Opacity[0.5], 
           CapForm["Butt"], 
           CuboidBox[{4.75, 0.75, -0.006492347029876225}, {5.25, 1.25, 
            0.}]}, 
          {RGBColor[
           0.5554047882733837, 0.6358992340036573, 0.9480016281123305], 
           PointSize[0.016666666666666666`], AbsoluteThickness[1.6], Opacity[
           0.5], CapForm["Butt"], 
           CuboidBox[{4.75, 1.75, 0.006734069083380778}, {5.25, 2.25, 0.}]}, 
          {RGBColor[
           0.6077445475050163, 0.7065564077854231, 0.9584934495270089], 
           PointSize[0.016666666666666666`], AbsoluteThickness[1.6], Opacity[
           0.5], CapForm["Butt"], 
           CuboidBox[{4.75, 2.75, 0.010361494930253365`}, {5.25, 3.25, 
            0.}]}, 
          {RGBColor[
           0.6351426575159475, 0.7379701916536655, 0.9605409120948565], 
           PointSize[0.016666666666666666`], AbsoluteThickness[1.6], Opacity[
           0.5], CapForm["Butt"], 
           CuboidBox[{4.75, 3.75, 0.012175207853689658`}, {5.25, 4.25, 
            0.}]}, 
          {RGBColor[
           0.6550449596897512, 0.7607895254952656, 0.9620282124487347], 
           PointSize[0.016666666666666666`], AbsoluteThickness[1.6], Opacity[
           0.5], CapForm["Butt"], 
           CuboidBox[{4.75, 4.75, 0.01349270977788663}, {5.25, 5.25, 0.}]}, 
          {RGBColor[
           0.674947261863555, 0.7836088593368657, 0.9635155128026129], 
           PointSize[0.016666666666666666`], AbsoluteThickness[1.6], Opacity[
           0.5], CapForm["Butt"], 
           CuboidBox[{4.75, 5.75, 0.014810211702083603`}, {5.25, 6.25, 
            0.}]}, 
          {RGBColor[
           0.7648554569393056, 0.8661441396520506, 0.9559197303786507], 
           PointSize[0.016666666666666666`], AbsoluteThickness[1.6], Opacity[
           0.5], CapForm["Butt"], 
           CuboidBox[{4.75, 6.75, 0.02127629121252675}, {5.25, 7.25, 0.}]}, 
          {RGBColor[
           0.5693928034668746, 0.656972102318931, 0.9521589315853819], 
           PointSize[0.016666666666666666`], AbsoluteThickness[1.6], Opacity[
           0.5], CapForm["Butt"], 
           CuboidBox[{4.75, 7.75, 0.007736956253054813}, {5.25, 8.25, 0.}]}, 
          {RGBColor[
           0.45211772899788105`, 0.4643209112070044, 0.8967635998798555], 
           PointSize[0.016666666666666666`], AbsoluteThickness[1.6], Opacity[
           0.5], CapForm["Butt"], 
           CuboidBox[{4.75, 8.75, -0.0019339972894251412`}, {5.25, 9.25, 
            0.}]}, 
          {RGBColor[
           0.45612820726489134`, 0.4728426537127731, 0.9011439001839605], 
           PointSize[0.016666666666666666`], AbsoluteThickness[1.6], Opacity[
           0.5], CapForm["Butt"], 
           CuboidBox[{4.75, 9.75, -0.0014504496123011433`}, {5.25, 10.25, 
            0.}]}, 
          {RGBColor[
           0.46013868553190157`, 0.48136439621854177`, 0.9055242004880655], 
           PointSize[0.016666666666666666`], AbsoluteThickness[1.6], Opacity[
           0.5], CapForm["Butt"], 
           CuboidBox[{4.75, 10.75, -0.0009669019351771458}, {5.25, 11.25, 
            0.}]}, 
          {RGBColor[0.4143114, 0.3839874, 0.855471], PointSize[
           0.016666666666666666`], AbsoluteThickness[1.6], Opacity[0.5], 
           CapForm["Butt"], 
           CuboidBox[{5.75, 0.75, -0.006492347029876225}, {6.25, 1.25, 
            0.}]}, 
          {RGBColor[
           0.4402365027687761, 0.4390748572861846, 0.8837867588650092], 
           PointSize[0.016666666666666666`], AbsoluteThickness[1.6], Opacity[
           0.5], CapForm["Butt"], 
           CuboidBox[{5.75, 1.75, -0.003366529511760632}, {6.25, 2.25, 
            0.}]}, 
          {RGBColor[
           0.4805475019362371, 0.523127141923327, 0.9257536928500469], 
           PointSize[0.016666666666666666`], AbsoluteThickness[1.6], Opacity[
           0.5], CapForm["Butt"], 
           CuboidBox[{5.75, 2.75, 0.0013670880652965416`}, {6.25, 3.25, 0.}]}, 
          {RGBColor[
           0.513559149003959, 0.5728590075172462, 0.9355649086020609], 
           PointSize[0.016666666666666666`], AbsoluteThickness[1.6], Opacity[
           0.5], CapForm["Butt"], 
           CuboidBox[{5.75, 3.75, 0.0037338968538251287`}, {6.25, 4.25, 0.}]}, 
          {RGBColor[
           0.5830726014023123, 0.6775806430222018, 0.9562246314492268], 
           PointSize[0.016666666666666666`], AbsoluteThickness[1.6], Opacity[
           0.5], CapForm["Butt"], 
           CuboidBox[{5.75, 4.75, 0.008717745424599877}, {6.25, 5.25, 0.}]}, 
          {RGBColor[
           0.6582003834044593, 0.7644074319328635, 0.962264017471015], 
           PointSize[0.016666666666666666`], AbsoluteThickness[1.6], Opacity[
           0.5], CapForm["Butt"], 
           CuboidBox[{5.75, 5.75, 0.013701593995374626`}, {6.25, 6.25, 
            0.}]}, 
          {RGBColor[
           0.9099189404635375, 0.9220668815638522, 0.8653471119929926], 
           PointSize[0.016666666666666666`], AbsoluteThickness[1.6], Opacity[
           0.5], CapForm["Butt"], 
           CuboidBox[{5.75, 6.75, 0.036749816880494675`}, {6.25, 7.25, 
            0.}]}, 
          {RGBColor[
           0.8723443204929247, 0.9283746395423151, 0.9129342559863002], 
           PointSize[0.016666666666666666`], AbsoluteThickness[1.6], Opacity[
           0.5], CapForm["Butt"], 
           CuboidBox[{5.75, 7.75, 0.030947244755006705`}, {6.25, 8.25, 
            0.}]}, 
          {RGBColor[
           0.4884600031409575, 0.5350472816733258, 0.9281053251784287], 
           PointSize[0.016666666666666666`], AbsoluteThickness[1.6], Opacity[
           0.5], CapForm["Butt"], 
           CuboidBox[{5.75, 8.75, 0.0019343841275668405`}, {6.25, 9.25, 0.}]}, 
          {RGBColor[
           0.4641491637989119, 0.4898861387243105, 0.9099045007921704], 
           PointSize[0.016666666666666666`], AbsoluteThickness[1.6], Opacity[
           0.5], CapForm["Butt"], 
           CuboidBox[{5.75, 9.75, -0.00048335425805314804`}, {6.25, 10.25, 
            0.}]}, 
          {RGBColor[
           0.45612820726489134`, 0.4728426537127731, 0.9011439001839605], 
           PointSize[0.016666666666666666`], AbsoluteThickness[1.6], Opacity[
           0.5], CapForm["Butt"], 
           CuboidBox[{5.75, 10.75, -0.0014504496123011433`}, {6.25, 11.25, 
            0.}]}, 
          {RGBColor[0.4143114, 0.3839874, 0.855471], PointSize[
           0.016666666666666666`], AbsoluteThickness[1.6], Opacity[0.5], 
           CapForm["Butt"], 
           CuboidBox[{6.75, 0.75, -0.006492347029876225}, {7.25, 1.25, 
            0.}]}, 
          {RGBColor[
           0.4402365027687761, 0.4390748572861846, 0.8837867588650092], 
           PointSize[0.016666666666666666`], AbsoluteThickness[1.6], Opacity[
           0.5], CapForm["Butt"], 
           CuboidBox[{6.75, 1.75, -0.003366529511760632}, {7.25, 2.25, 
            0.}]}, 
          {RGBColor[
           0.4723158709890178, 0.5072393248434248, 0.9188242922999861], 
           PointSize[0.016666666666666666`], AbsoluteThickness[1.6], Opacity[
           0.5], CapForm["Butt"], 
           CuboidBox[{6.75, 2.75, 0.0005013144095248575}, {7.25, 3.25, 
            0.}]}, 
          {RGBColor[
           0.4954457628465788, 0.5455712904281349, 0.9301815256031749], 
           PointSize[0.016666666666666666`], AbsoluteThickness[1.6], Opacity[
           0.5], CapForm["Butt"], 
           CuboidBox[{6.75, 3.75, 0.002435236370167602}, {7.25, 4.25, 0.}]}, 
          {RGBColor[
           0.549235956522652, 0.6266059227408315, 0.9461682224927883], 
           PointSize[0.016666666666666666`], AbsoluteThickness[1.6], Opacity[
           0.5], CapForm["Butt"], 
           CuboidBox[{6.75, 4.75, 0.006291787449488536}, {7.25, 5.25, 0.}]}, 
          {RGBColor[
           0.6045245877964923, 0.7028645064715127, 0.9582528217256552], 
           PointSize[0.016666666666666666`], AbsoluteThickness[1.6], Opacity[
           0.5], CapForm["Butt"], 
           CuboidBox[{6.75, 5.75, 0.01014833852880947}, {7.25, 6.25, 0.}]}, 
          {RGBColor[0.712749014023878, 0.823143858632834, 0.963688463343002], 
           PointSize[0.016666666666666666`], AbsoluteThickness[1.6], Opacity[
           0.5], CapForm["Butt"], 
           CuboidBox[{6.75, 6.75, 0.017407909795534766`}, {7.25, 7.25, 
            0.}]}, 
          {RGBColor[
           0.8528222691330628, 0.9198553231114559, 0.9235752852015412], 
           PointSize[0.016666666666666666`], AbsoluteThickness[1.6], Opacity[
           0.5], CapForm["Butt"], 
           CuboidBox[{6.75, 7.75, 0.029013054046510712`}, {7.25, 8.25, 
            0.}]}, 
          {RGBColor[0.712749014023878, 0.823143858632834, 0.963688463343002], 
           PointSize[0.016666666666666666`], AbsoluteThickness[1.6], Opacity[
           0.5], CapForm["Butt"], 
           CuboidBox[{6.75, 8.75, 0.017407909795534766`}, {7.25, 9.25, 
            0.}]}, 
          {RGBColor[
           0.5828816035211941, 0.6772929057598651, 0.9561678659865407], 
           PointSize[0.016666666666666666`], AbsoluteThickness[1.6], Opacity[
           0.5], CapForm["Butt"], 
           CuboidBox[{6.75, 9.75, 0.008704051607302808}, {7.25, 10.25, 
            0.}]}, 
          {RGBColor[
           0.4641491637989119, 0.4898861387243105, 0.9099045007921704], 
           PointSize[0.016666666666666666`], AbsoluteThickness[1.6], Opacity[
           0.5], CapForm["Butt"], 
           CuboidBox[{6.75, 10.75, -0.00048335425805314804`}, {7.25, 11.25, 
            0.}]}, 
          {RGBColor[0.4143114, 0.3839874, 0.855471], PointSize[
           0.016666666666666666`], AbsoluteThickness[1.6], Opacity[0.5], 
           CapForm["Butt"], 
           CuboidBox[{7.75, 0.75, -0.006492347029876225}, {8.25, 1.25, 
            0.}]}, 
          {RGBColor[
           0.4402365027687761, 0.4390748572861846, 0.8837867588650092], 
           PointSize[0.016666666666666666`], AbsoluteThickness[1.6], Opacity[
           0.5], CapForm["Butt"], 
           CuboidBox[{7.75, 1.75, -0.003366529511760632}, {8.25, 2.25, 
            0.}]}, 
          {RGBColor[
           0.44538854075601003`, 0.4500222650974421, 0.8894138866187933], 
           PointSize[0.016666666666666666`], AbsoluteThickness[1.6], Opacity[
           0.5], CapForm["Butt"], 
           CuboidBox[{7.75, 2.75, -0.0027453427516491613`}, {8.25, 3.25, 
            0.}]}, 
          {RGBColor[
           0.447964559749627, 0.45549596900307077`, 0.8922274504956853], 
           PointSize[0.016666666666666666`], AbsoluteThickness[1.6], Opacity[
           0.5], CapForm["Butt"], 
           CuboidBox[{7.75, 3.75, -0.0024347493715934265`}, {8.25, 4.25, 
            0.}]}, 
          {RGBColor[
           0.484347859544099, 0.5288523598555099, 0.9268831768878791], 
           PointSize[0.016666666666666666`], AbsoluteThickness[1.6], Opacity[
           0.5], CapForm["Butt"], 
           CuboidBox[{7.75, 4.75, 0.0016395591651900663`}, {8.25, 5.25, 0.}]}, 
          {RGBColor[
           0.5411752788578998, 0.6144625559649481, 0.9437725514281461], 
           PointSize[0.016666666666666666`], AbsoluteThickness[1.6], Opacity[
           0.5], CapForm["Butt"], 
           CuboidBox[{7.75, 5.75, 0.005713867701973559}, {8.25, 6.25, 0.}]}, 
          {RGBColor[
           0.5154376032495965, 0.5756888885551942, 0.9361231939807464], 
           PointSize[0.016666666666666666`], AbsoluteThickness[1.6], Opacity[
           0.5], CapForm["Butt"], 
           CuboidBox[{7.75, 6.75, 0.003868574836062831}, {8.25, 7.25, 0.}]}, 
          {RGBColor[
           0.833300217773201, 0.9113360066805966, 0.9342163144167821], 
           PointSize[0.016666666666666666`], AbsoluteThickness[1.6], Opacity[
           0.5], CapForm["Butt"], 
           CuboidBox[{7.75, 7.75, 0.027078863338014722`}, {8.25, 8.25, 
            0.}]}, 
          {RGBColor[0.87734233351789, 0.6582673430735422, 0.6054324366387008],
            PointSize[0.016666666666666666`], AbsoluteThickness[1.6], Opacity[
           0.5], CapForm["Butt"], 
           CuboidBox[{7.75, 8.75, 0.05996010538244656}, {8.25, 9.25, 0.}]}, 
          {RGBColor[
           0.8088976535733737, 0.9006868611420225, 0.9475176009358333], 
           PointSize[0.016666666666666666`], AbsoluteThickness[1.6], Opacity[
           0.5], CapForm["Butt"], 
           CuboidBox[{7.75, 9.75, 0.024661124952394732`}, {8.25, 10.25, 0.}]}, 
          {RGBColor[
           0.5828816035211941, 0.6772929057598651, 0.9561678659865407], 
           PointSize[0.016666666666666666`], AbsoluteThickness[1.6], Opacity[
           0.5], CapForm["Butt"], 
           CuboidBox[{7.75, 10.75, 0.008704051607302808}, {8.25, 11.25, 0.}]}, 
          {RGBColor[0.4143114, 0.3839874, 0.855471], PointSize[
           0.016666666666666666`], AbsoluteThickness[1.6], Opacity[0.5], 
           CapForm["Butt"], 
           CuboidBox[{8.75, 0.75, -0.006492347029876225}, {9.25, 1.25, 
            0.}]}, 
          {RGBColor[
           0.4402365027687761, 0.4390748572861846, 0.8837867588650092], 
           PointSize[0.016666666666666666`], AbsoluteThickness[1.6], Opacity[
           0.5], CapForm["Butt"], 
           CuboidBox[{8.75, 1.75, -0.003366529511760632}, {9.25, 2.25, 
            0.}]}, 
          {RGBColor[
           0.44538854075601003`, 0.4500222650974421, 0.8894138866187933], 
           PointSize[0.016666666666666666`], AbsoluteThickness[1.6], Opacity[
           0.5], CapForm["Butt"], 
           CuboidBox[{8.75, 2.75, -0.0027453427516491613`}, {9.25, 3.25, 
            0.}]}, 
          {RGBColor[
           0.447964559749627, 0.45549596900307077`, 0.8922274504956853], 
           PointSize[0.016666666666666666`], AbsoluteThickness[1.6], Opacity[
           0.5], CapForm["Butt"], 
           CuboidBox[{8.75, 3.75, -0.0024347493715934265`}, {9.25, 4.25, 
            0.}]}, 
          {RGBColor[
           0.45806224186002653`, 0.4769522246217004, 0.903256279745996], 
           PointSize[0.016666666666666666`], AbsoluteThickness[1.6], Opacity[
           0.5], CapForm["Butt"], 
           CuboidBox[{8.75, 4.75, -0.001217260981496712}, {9.25, 5.25, 
            0.}]}, 
          {RGBColor[
           0.46815992397042594`, 0.4984084802403299, 0.9142851089963067], 
           PointSize[0.016666666666666666`], AbsoluteThickness[1.6], Opacity[
           0.5], CapForm["Butt"], 
           CuboidBox[{8.75, 5.75, 2.274086000027261*^-7}, {9.25, 6.25, 
            0.}]}, 
          {RGBColor[
           0.46815964206592214`, 0.4984078812300792, 0.9142848010962754], 
           PointSize[0.016666666666666666`], AbsoluteThickness[1.6], Opacity[
           0.5], CapForm["Butt"], 
           CuboidBox[{8.75, 6.75, 1.9341907084957776`*^-7}, {9.25, 7.25, 
            0.}]}, 
          {RGBColor[
           0.46815964206592214`, 0.4984078812300792, 0.9142848010962754], 
           PointSize[0.016666666666666666`], AbsoluteThickness[1.6], Opacity[
           0.5], CapForm["Butt"], 
           CuboidBox[{8.75, 7.75, 1.9341907084957776`*^-7}, {9.25, 8.25, 
            0.}]}, 
          {RGBColor[
           0.7648554569393056, 0.8661441396520506, 0.9559197303786507], 
           PointSize[0.016666666666666666`], AbsoluteThickness[1.6], Opacity[
           0.5], CapForm["Butt"], 
           CuboidBox[{8.75, 8.75, 0.02127629121252675}, {9.25, 9.25, 0.}]}, 
          {RGBColor[
           0.8740183903397801, 0.649749085293552, 0.5996780957268308], 
           PointSize[0.016666666666666666`], AbsoluteThickness[1.6], Opacity[
           0.5], CapForm["Butt"], 
           CuboidBox[{8.75, 9.75, 0.06044365305957057}, {9.25, 10.25, 0.}]}, 
          {RGBColor[
           0.8088976535733737, 0.9006868611420225, 0.9475176009358333], 
           PointSize[0.016666666666666666`], AbsoluteThickness[1.6], Opacity[
           0.5], CapForm["Butt"], 
           CuboidBox[{8.75, 10.75, 0.024661124952394732`}, {9.25, 11.25, 
            0.}]}, 
          {RGBColor[0.4143114, 0.3839874, 0.855471], PointSize[
           0.016666666666666666`], AbsoluteThickness[1.6], Opacity[0.5], 
           CapForm["Butt"], 
           CuboidBox[{9.75, 0.75, -0.006492347029876225}, {10.25, 1.25, 0.}]}, 
          {RGBColor[
           0.4402365027687761, 0.4390748572861846, 0.8837867588650092], 
           PointSize[0.016666666666666666`], AbsoluteThickness[1.6], Opacity[
           0.5], CapForm["Butt"], 
           CuboidBox[{9.75, 1.75, -0.003366529511760632}, {10.25, 2.25, 0.}]}, 
          {RGBColor[
           0.44538854075601003`, 0.4500222650974421, 0.8894138866187933], 
           PointSize[0.016666666666666666`], AbsoluteThickness[1.6], Opacity[
           0.5], CapForm["Butt"], 
           CuboidBox[{9.75, 2.75, -0.0027453427516491613`}, {10.25, 3.25, 
            0.}]}, 
          {RGBColor[
           0.447964559749627, 0.45549596900307077`, 0.8922274504956853], 
           PointSize[0.016666666666666666`], AbsoluteThickness[1.6], Opacity[
           0.5], CapForm["Butt"], 
           CuboidBox[{9.75, 3.75, -0.0024347493715934265`}, {10.25, 4.25, 
            0.}]}, 
          {RGBColor[
           0.4486317628070954, 0.4569136883562904, 0.892956178981654], 
           PointSize[0.016666666666666666`], AbsoluteThickness[1.6], Opacity[
           0.5], CapForm["Butt"], 
           CuboidBox[{9.75, 4.75, -0.002354303981510468}, {10.25, 5.25, 0.}]}, 
          {RGBColor[
           0.4492989658645638, 0.4583314077095101, 0.8936849074676226], 
           PointSize[0.016666666666666666`], AbsoluteThickness[1.6], Opacity[
           0.5], CapForm["Butt"], 
           CuboidBox[{9.75, 5.75, -0.0022738585914275087`}, {10.25, 6.25, 
            0.}]}, 
          {RGBColor[
           0.45211772899788105`, 0.4643209112070044, 0.8967635998798555], 
           PointSize[0.016666666666666666`], AbsoluteThickness[1.6], Opacity[
           0.5], CapForm["Butt"], 
           CuboidBox[{9.75, 6.75, -0.0019339972894251412`}, {10.25, 7.25, 
            0.}]}, 
          {RGBColor[
           0.45211772899788105`, 0.4643209112070044, 0.8967635998798555], 
           PointSize[0.016666666666666666`], AbsoluteThickness[1.6], Opacity[
           0.5], CapForm["Butt"], 
           CuboidBox[{9.75, 7.75, -0.0019339972894251412`}, {10.25, 8.25, 
            0.}]}, 
          {RGBColor[
           0.4884600031409575, 0.5350472816733258, 0.9281053251784287], 
           PointSize[0.016666666666666666`], AbsoluteThickness[1.6], Opacity[
           0.5], CapForm["Butt"], 
           CuboidBox[{9.75, 8.75, 0.0019343841275668405`}, {10.25, 9.25, 
            0.}]}, 
          {RGBColor[
           0.5626484034397149, 0.6468117005984638, 0.9501544643848024], 
           PointSize[0.016666666666666666`], AbsoluteThickness[1.6], Opacity[
           0.5], CapForm["Butt"], 
           CuboidBox[{9.75, 9.75, 0.007253408575930815}, {10.25, 10.25, 0.}]}, 
          {RGBColor[
           0.8740183903397801, 0.649749085293552, 0.5996780957268308], 
           PointSize[0.016666666666666666`], AbsoluteThickness[1.6], Opacity[
           0.5], CapForm["Butt"], 
           CuboidBox[{9.75, 10.75, 0.06044365305957057}, {10.25, 11.25, 0.}]}, 
          {RGBColor[0.4143114, 0.3839874, 0.855471], PointSize[
           0.016666666666666666`], AbsoluteThickness[1.6], Opacity[0.5], 
           CapForm["Butt"], 
           CuboidBox[{10.75, 0.75, -0.006492347029876225}, {11.25, 1.25, 
            0.}]}, 
          {RGBColor[
           0.4402365027687761, 0.4390748572861846, 0.8837867588650092], 
           PointSize[0.016666666666666666`], AbsoluteThickness[1.6], Opacity[
           0.5], CapForm["Butt"], 
           CuboidBox[{10.75, 1.75, -0.003366529511760632}, {11.25, 2.25, 
            0.}]}, 
          {RGBColor[
           0.44538854075601003`, 0.4500222650974421, 0.8894138866187933], 
           PointSize[0.016666666666666666`], AbsoluteThickness[1.6], Opacity[
           0.5], CapForm["Butt"], 
           CuboidBox[{10.75, 2.75, -0.0027453427516491613`}, {11.25, 3.25, 
            0.}]}, 
          {RGBColor[
           0.447964559749627, 0.45549596900307077`, 0.8922274504956853], 
           PointSize[0.016666666666666666`], AbsoluteThickness[1.6], Opacity[
           0.5], CapForm["Butt"], 
           CuboidBox[{10.75, 3.75, -0.0024347493715934265`}, {11.25, 4.25, 
            0.}]}, 
          {RGBColor[
           0.4486317628070954, 0.4569136883562904, 0.892956178981654], 
           PointSize[0.016666666666666666`], AbsoluteThickness[1.6], Opacity[
           0.5], CapForm["Butt"], 
           CuboidBox[{10.75, 4.75, -0.002354303981510468}, {11.25, 5.25, 
            0.}]}, 
          {RGBColor[
           0.4492989658645638, 0.4583314077095101, 0.8936849074676226], 
           PointSize[0.016666666666666666`], AbsoluteThickness[1.6], Opacity[
           0.5], CapForm["Butt"], 
           CuboidBox[{10.75, 5.75, -0.0022738585914275087`}, {11.25, 6.25, 
            0.}]}, 
          {RGBColor[
           0.45211772899788105`, 0.4643209112070044, 0.8967635998798555], 
           PointSize[0.016666666666666666`], AbsoluteThickness[1.6], Opacity[
           0.5], CapForm["Butt"], 
           CuboidBox[{10.75, 6.75, -0.0019339972894251412`}, {11.25, 7.25, 
            0.}]}, 
          {RGBColor[
           0.45211772899788105`, 0.4643209112070044, 0.8967635998798555], 
           PointSize[0.016666666666666666`], AbsoluteThickness[1.6], Opacity[
           0.5], CapForm["Butt"], 
           CuboidBox[{10.75, 7.75, -0.0019339972894251412`}, {11.25, 8.25, 
            0.}]}, 
          {RGBColor[
           0.45211772899788105`, 0.4643209112070044, 0.8967635998798555], 
           PointSize[0.016666666666666666`], AbsoluteThickness[1.6], Opacity[
           0.5], CapForm["Butt"], 
           CuboidBox[{10.75, 8.75, -0.0019339972894251412`}, {11.25, 9.25, 
            0.}]}, 
          {RGBColor[
           0.45211772899788105`, 0.4643209112070044, 0.8967635998798555], 
           PointSize[0.016666666666666666`], AbsoluteThickness[1.6], Opacity[
           0.5], CapForm["Butt"], 
           CuboidBox[{10.75, 9.75, -0.0019339972894251412`}, {11.25, 10.25, 
            0.}]}, 
          {RGBColor[
           0.5626484034397149, 0.6468117005984638, 0.9501544643848024], 
           PointSize[0.016666666666666666`], AbsoluteThickness[1.6], Opacity[
           0.5], CapForm["Butt"], 
           CuboidBox[{10.75, 10.75, 0.007253408575930815}, {11.25, 11.25, 
            0.}]}}}, 
        {RGBColor[0.9, 0.36, 0.054], PointSize[0.016666666666666666`], 
         AbsoluteThickness[1.6], CapForm["Butt"], EdgeForm[Opacity[
         0.5]], {}, 
         {RGBColor[0.93, 0.552, 0.3378], 
          {RGBColor[0.6738567, 0.35971924, 0.416683], 
           Polygon3DBox[{{0.75, 0.75, 0.07791660525374307}, {1.25, 0.75, 
            0.07791660525374307}, {1.25, 1.25, 0.07791660525374307}, {0.75, 
            1.25, 0.07791660525374307}}]}, 
          {RGBColor[
           0.9271715579291214, 0.909031083299199, 0.8316151599875561], 
           Polygon3DBox[{{0.75, 1.75, 0.04040273106718548}, {1.25, 1.75, 
            0.04040273106718548}, {1.25, 2.25, 0.04040273106718548}, {0.75, 
            2.25, 0.04040273106718548}}]}, 
          {RGBColor[
           0.7369352933523865, 0.8431033252504874, 0.9600824458336248], 
           Polygon3DBox[{{0.75, 2.75, 0.019203498752785927`}, {1.25, 2.75, 
            0.019203498752785927`}, {1.25, 3.25, 0.019203498752785927`}, {
            0.75, 3.25, 0.019203498752785927`}}]}, 
          {RGBColor[
           0.5814844716202398, 0.6751881341993095, 0.9557526318576236], 
           Polygon3DBox[{{0.75, 3.75, 0.008603882595586155}, {1.25, 3.75, 
            0.008603882595586155}, {1.25, 4.25, 0.008603882595586155}, {0.75, 
            4.25, 0.008603882595586155}}]}, 
          {RGBColor[0.58534459373494, 0.6808733476724791, 0.9568194995046371],
            Polygon3DBox[{{0.75, 4.75, 0.00887865229545288}, {1.25, 4.75, 
            0.00887865229545288}, {1.25, 5.25, 0.00887865229545288}, {0.75, 
            5.25, 0.00887865229545288}}]}, 
          {RGBColor[0.5894952894527364, 0.6856324006921828, 0.95712968126934],
            Polygon3DBox[{{0.75, 5.75, 0.009153421995319603}, {1.25, 5.75, 
            0.009153421995319603}, {1.25, 6.25, 0.009153421995319603}, {0.75, 
            6.25, 0.009153421995319603}}]}, 
          {RGBColor[
           0.45211772899788105`, 0.4643209112070044, 0.8967635998798555], 
           Polygon3DBox[{{0.75, 6.75, -0.0019339972894251412`}, {1.25, 
            6.75, -0.0019339972894251412`}, {1.25, 
            7.25, -0.0019339972894251412`}, {0.75, 
            7.25, -0.0019339972894251412`}}]}, 
          {RGBColor[
           0.45211772899788105`, 0.4643209112070044, 0.8967635998798555], 
           Polygon3DBox[{{0.75, 7.75, -0.0019339972894251412`}, {1.25, 
            7.75, -0.0019339972894251412`}, {1.25, 
            8.25, -0.0019339972894251412`}, {0.75, 
            8.25, -0.0019339972894251412`}}]}, 
          {RGBColor[
           0.45211772899788105`, 0.4643209112070044, 0.8967635998798555], 
           Polygon3DBox[{{0.75, 8.75, -0.0019339972894251412`}, {1.25, 
            8.75, -0.0019339972894251412`}, {1.25, 
            9.25, -0.0019339972894251412`}, {0.75, 
            9.25, -0.0019339972894251412`}}]}, 
          {RGBColor[
           0.45211772899788105`, 0.4643209112070044, 0.8967635998798555], 
           Polygon3DBox[{{0.75, 9.75, -0.0019339972894251412`}, {1.25, 
            9.75, -0.0019339972894251412`}, {1.25, 
            10.25, -0.0019339972894251412`}, {0.75, 
            10.25, -0.0019339972894251412`}}]}, 
          {RGBColor[
           0.45211772899788105`, 0.4643209112070044, 0.8967635998798555], 
           Polygon3DBox[{{0.75, 10.75, -0.0019339972894251412`}, {1.25, 
            10.75, -0.0019339972894251412`}, {1.25, 
            11.25, -0.0019339972894251412`}, {0.75, 
            11.25, -0.0019339972894251412`}}]}, 
          {RGBColor[
           0.9227006692307693, 0.9173561692307692, 0.8460972461538461], 
           Polygon3DBox[{{1.75, 0.75, 0.03895862727668801}, {2.25, 0.75, 
            0.03895862727668801}, {2.25, 1.25, 0.03895862727668801}, {1.75, 
            1.25, 0.03895862727668801}}]}, 
          {RGBColor[
           0.9271715579291214, 0.909031083299199, 0.8316151599875561], 
           Polygon3DBox[{{1.75, 1.75, 0.04040273106718548}, {2.25, 1.75, 
            0.04040273106718548}, {2.25, 2.25, 0.04040273106718548}, {1.75, 
            2.25, 0.04040273106718548}}]}, 
          {RGBColor[
           0.8368277392860187, 0.9128753977737961, 0.9322935421228591], 
           Polygon3DBox[{{1.75, 2.75, 0.02742836038667734}, {2.25, 2.75, 
            0.02742836038667734}, {2.25, 3.25, 0.02742836038667734}, {1.75, 
            3.25, 0.02742836038667734}}]}, 
          {RGBColor[
           0.7603414989044522, 0.8624190443826867, 0.9565927322690692], 
           Polygon3DBox[{{1.75, 3.75, 0.020941175046423267`}, {2.25, 3.75, 
            0.020941175046423267`}, {2.25, 4.25, 0.020941175046423267`}, {
            1.75, 4.25, 0.020941175046423267`}}]}, 
          {RGBColor[
           0.7041170867889597, 0.8160204536166566, 0.9649754277547664], 
           Polygon3DBox[{{1.75, 4.75, 0.01676707566754446}, {2.25, 4.75, 
            0.01676707566754446}, {2.25, 5.25, 0.01676707566754446}, {1.75, 
            5.25, 0.01676707566754446}}]}, 
          {RGBColor[
           0.6414535049453636, 0.7452060045288614, 0.9610125221394168], 
           Polygon3DBox[{{1.75, 5.75, 0.012592976288665647`}, {2.25, 5.75, 
            0.012592976288665647`}, {2.25, 6.25, 0.012592976288665647`}, {
            1.75, 6.25, 0.012592976288665647`}}]}, 
          {RGBColor[
           0.45211772899788105`, 0.4643209112070044, 0.8967635998798555], 
           Polygon3DBox[{{1.75, 6.75, -0.0019339972894251412`}, {2.25, 
            6.75, -0.0019339972894251412`}, {2.25, 
            7.25, -0.0019339972894251412`}, {1.75, 
            7.25, -0.0019339972894251412`}}]}, 
          {RGBColor[
           0.45211772899788105`, 0.4643209112070044, 0.8967635998798555], 
           Polygon3DBox[{{1.75, 7.75, -0.0019339972894251412`}, {2.25, 
            7.75, -0.0019339972894251412`}, {2.25, 
            8.25, -0.0019339972894251412`}, {1.75, 
            8.25, -0.0019339972894251412`}}]}, 
          {RGBColor[
           0.45211772899788105`, 0.4643209112070044, 0.8967635998798555], 
           Polygon3DBox[{{1.75, 8.75, -0.0019339972894251412`}, {2.25, 
            8.75, -0.0019339972894251412`}, {2.25, 
            9.25, -0.0019339972894251412`}, {1.75, 
            9.25, -0.0019339972894251412`}}]}, 
          {RGBColor[
           0.45211772899788105`, 0.4643209112070044, 0.8967635998798555], 
           Polygon3DBox[{{1.75, 9.75, -0.0019339972894251412`}, {2.25, 
            9.75, -0.0019339972894251412`}, {2.25, 
            10.25, -0.0019339972894251412`}, {1.75, 
            10.25, -0.0019339972894251412`}}]}, 
          {RGBColor[
           0.45211772899788105`, 0.4643209112070044, 0.8967635998798555], 
           Polygon3DBox[{{1.75, 10.75, -0.0019339972894251412`}, {2.25, 
            10.75, -0.0019339972894251412`}, {2.25, 
            11.25, -0.0019339972894251412`}, {1.75, 
            11.25, -0.0019339972894251412`}}]}, 
          {RGBColor[
           0.5520514230769231, 0.6308474076923076, 0.9470049923076923], 
           Polygon3DBox[{{2.75, 0.75, 0.006493645629142127}, {3.25, 0.75, 
            0.006493645629142127}, {3.25, 1.25, 0.006493645629142127}, {2.75, 
            1.25, 0.006493645629142127}}]}, 
          {RGBColor[
           0.7503786575444361, 0.8541973168138735, 0.9580781273519341], 
           Polygon3DBox[{{2.75, 1.75, 0.020201533876902655`}, {3.25, 1.75, 
            0.020201533876902655`}, {3.25, 2.25, 0.020201533876902655`}, {
            2.75, 2.25, 0.020201533876902655`}}]}, 
          {RGBColor[
           0.8136476235822996, 0.9027597220723206, 0.944928499580408], 
           Polygon3DBox[{{2.75, 2.75, 0.025131738807851987`}, {3.25, 2.75, 
            0.025131738807851987`}, {3.25, 3.25, 0.025131738807851987`}, {
            2.75, 3.25, 0.025131738807851987`}}]}, 
          {RGBColor[
           0.8385282399180792, 0.9136174869481535, 0.9313666376407054], 
           Polygon3DBox[{{2.75, 3.75, 0.027596841273326653`}, {3.25, 3.75, 
            0.027596841273326653`}, {3.25, 4.25, 0.027596841273326653`}, {
            2.75, 4.25, 0.027596841273326653`}}]}, 
          {RGBColor[
           0.7470280161027808, 0.8514322360383603, 0.9585776862771472], 
           Polygon3DBox[{{2.75, 4.75, 0.01995278231447226}, {3.25, 4.75, 
            0.01995278231447226}, {3.25, 5.25, 0.01995278231447226}, {2.75, 
            5.25, 0.01995278231447226}}]}, 
          {RGBColor[
           0.6371595546570138, 0.7402827004671806, 0.9606916349512098], 
           Polygon3DBox[{{2.75, 5.75, 0.012308723355617867`}, {3.25, 5.75, 
            0.012308723355617867`}, {3.25, 6.25, 0.012308723355617867`}, {
            2.75, 6.25, 0.012308723355617867`}}]}, 
          {RGBColor[
           0.5154376032495965, 0.5756888885551942, 0.9361231939807464], 
           Polygon3DBox[{{2.75, 6.75, 0.003868574836062831}, {3.25, 6.75, 
            0.003868574836062831}, {3.25, 7.25, 0.003868574836062831}, {2.75, 
            7.25, 0.003868574836062831}}]}, 
          {RGBColor[
           0.46815964206592214`, 0.4984078812300792, 0.9142848010962754], 
           Polygon3DBox[{{2.75, 7.75, 1.9341907084957776`*^-7}, {3.25, 7.75, 
            1.9341907084957776`*^-7}, {3.25, 8.25, 1.9341907084957776`*^-7}, {
            2.75, 8.25, 1.9341907084957776`*^-7}}]}, 
          {RGBColor[
           0.45211772899788105`, 0.4643209112070044, 0.8967635998798555], 
           Polygon3DBox[{{2.75, 8.75, -0.0019339972894251412`}, {3.25, 
            8.75, -0.0019339972894251412`}, {3.25, 
            9.25, -0.0019339972894251412`}, {2.75, 
            9.25, -0.0019339972894251412`}}]}, 
          {RGBColor[
           0.45612820726489134`, 0.4728426537127731, 0.9011439001839605], 
           Polygon3DBox[{{2.75, 9.75, -0.0014504496123011433`}, {3.25, 
            9.75, -0.0014504496123011433`}, {3.25, 
            10.25, -0.0014504496123011433`}, {2.75, 
            10.25, -0.0014504496123011433`}}]}, 
          {RGBColor[
           0.45211772899788105`, 0.4643209112070044, 0.8967635998798555], 
           Polygon3DBox[{{2.75, 10.75, -0.0019339972894251412`}, {3.25, 
            10.75, -0.0019339972894251412`}, {3.25, 
            11.25, -0.0019339972894251412`}, {2.75, 
            11.25, -0.0019339972894251412`}}]}, 
          {RGBColor[
           0.6474002538461539, 0.7520243538461538, 0.9614569230769231], 
           Polygon3DBox[{{3.75, 0.75, 0.0129866419586513}, {4.25, 0.75, 
            0.0129866419586513}, {4.25, 1.25, 0.0129866419586513}, {3.75, 
            1.25, 0.0129866419586513}}]}, 
          {RGBColor[
           0.5084445947825202, 0.5651539595809344, 0.9340448391902267], 
           Polygon3DBox[{{3.75, 1.75, 0.0033672028850003075`}, {4.25, 1.75, 
            0.0033672028850003075`}, {4.25, 2.25, 0.0033672028850003075`}, {
            3.75, 2.25, 0.0033672028850003075`}}]}, 
          {RGBColor[0.7193365259067287, 0.82858013189063, 0.9627063080114545],
            Polygon3DBox[{{3.75, 2.75, 0.01789696656329753}, {4.25, 2.75, 
            0.01789696656329753}, {4.25, 3.25, 0.01789696656329753}, {3.75, 
            3.25, 0.01789696656329753}}]}, 
          {RGBColor[
           0.8139515238386238, 0.9028923424818932, 0.9447628504154482], 
           Polygon3DBox[{{3.75, 3.75, 0.025161848402446143`}, {4.25, 3.75, 
            0.025161848402446143`}, {4.25, 4.25, 0.025161848402446143`}, {
            3.75, 4.25, 0.025161848402446143`}}]}, 
          {RGBColor[
           0.7624087503653517, 0.8641250213940198, 0.9562845184730141], 
           Polygon3DBox[{{3.75, 4.75, 0.02109464775897385}, {4.25, 4.75, 
            0.02109464775897385}, {4.25, 5.25, 0.02109464775897385}, {3.75, 
            5.25, 0.02109464775897385}}]}, 
          {RGBColor[
           0.7076242461218503, 0.8189146990967834, 0.9644525330262799], 
           Polygon3DBox[{{3.75, 5.75, 0.017027447115501557`}, {4.25, 5.75, 
            0.017027447115501557`}, {4.25, 6.25, 0.017027447115501557`}, {
            3.75, 6.25, 0.017027447115501557`}}]}, 
          {RGBColor[
           0.6849702639005175, 0.7951009082254376, 0.9642645324057881], 
           Polygon3DBox[{{3.75, 6.75, 0.015473719087038776`}, {4.25, 6.75, 
            0.015473719087038776`}, {4.25, 7.25, 0.015473719087038776`}, {
            3.75, 7.25, 0.015473719087038776`}}]}, 
          {RGBColor[
           0.5154376032495965, 0.5756888885551942, 0.9361231939807464], 
           Polygon3DBox[{{3.75, 7.75, 0.003868574836062831}, {4.25, 7.75, 
            0.003868574836062831}, {4.25, 8.25, 0.003868574836062831}, {3.75, 
            8.25, 0.003868574836062831}}]}, 
          {RGBColor[
           0.45211772899788105`, 0.4643209112070044, 0.8967635998798555], 
           Polygon3DBox[{{3.75, 8.75, -0.0019339972894251412`}, {4.25, 
            8.75, -0.0019339972894251412`}, {4.25, 
            9.25, -0.0019339972894251412`}, {3.75, 
            9.25, -0.0019339972894251412`}}]}, 
          {RGBColor[
           0.46013868553190157`, 0.48136439621854177`, 0.9055242004880655], 
           Polygon3DBox[{{3.75, 9.75, -0.0009669019351771458}, {4.25, 
            9.75, -0.0009669019351771458}, {4.25, 
            10.25, -0.0009669019351771458}, {3.75, 
            10.25, -0.0009669019351771458}}]}, 
          {RGBColor[
           0.45612820726489134`, 0.4728426537127731, 0.9011439001839605], 
           Polygon3DBox[{{3.75, 10.75, -0.0014504496123011433`}, {4.25, 
            10.75, -0.0014504496123011433`}, {4.25, 
            11.25, -0.0014504496123011433`}, {3.75, 
            11.25, -0.0014504496123011433`}}]}, 
          {RGBColor[0.4143114, 0.3839874, 0.855471], 
           Polygon3DBox[{{4.75, 0.75, -0.006492347029876225}, {5.25, 
            0.75, -0.006492347029876225}, {5.25, 
            1.25, -0.006492347029876225}, {4.75, 
            1.25, -0.006492347029876225}}]}, 
          {RGBColor[
           0.5554047882733837, 0.6358992340036573, 0.9480016281123305], 
           Polygon3DBox[{{4.75, 1.75, 0.006734069083380778}, {5.25, 1.75, 
            0.006734069083380778}, {5.25, 2.25, 0.006734069083380778}, {4.75, 
            2.25, 0.006734069083380778}}]}, 
          {RGBColor[
           0.6077445475050163, 0.7065564077854231, 0.9584934495270089], 
           Polygon3DBox[{{4.75, 2.75, 0.010361494930253365`}, {5.25, 2.75, 
            0.010361494930253365`}, {5.25, 3.25, 0.010361494930253365`}, {
            4.75, 3.25, 0.010361494930253365`}}]}, 
          {RGBColor[
           0.6351426575159475, 0.7379701916536655, 0.9605409120948565], 
           Polygon3DBox[{{4.75, 3.75, 0.012175207853689658`}, {5.25, 3.75, 
            0.012175207853689658`}, {5.25, 4.25, 0.012175207853689658`}, {
            4.75, 4.25, 0.012175207853689658`}}]}, 
          {RGBColor[
           0.6550449596897512, 0.7607895254952656, 0.9620282124487347], 
           Polygon3DBox[{{4.75, 4.75, 0.01349270977788663}, {5.25, 4.75, 
            0.01349270977788663}, {5.25, 5.25, 0.01349270977788663}, {4.75, 
            5.25, 0.01349270977788663}}]}, 
          {RGBColor[
           0.674947261863555, 0.7836088593368657, 0.9635155128026129], 
           Polygon3DBox[{{4.75, 5.75, 0.014810211702083603`}, {5.25, 5.75, 
            0.014810211702083603`}, {5.25, 6.25, 0.014810211702083603`}, {
            4.75, 6.25, 0.014810211702083603`}}]}, 
          {RGBColor[
           0.7648554569393056, 0.8661441396520506, 0.9559197303786507], 
           Polygon3DBox[{{4.75, 6.75, 0.02127629121252675}, {5.25, 6.75, 
            0.02127629121252675}, {5.25, 7.25, 0.02127629121252675}, {4.75, 
            7.25, 0.02127629121252675}}]}, 
          {RGBColor[
           0.5693928034668746, 0.656972102318931, 0.9521589315853819], 
           Polygon3DBox[{{4.75, 7.75, 0.007736956253054813}, {5.25, 7.75, 
            0.007736956253054813}, {5.25, 8.25, 0.007736956253054813}, {4.75, 
            8.25, 0.007736956253054813}}]}, 
          {RGBColor[
           0.45211772899788105`, 0.4643209112070044, 0.8967635998798555], 
           Polygon3DBox[{{4.75, 8.75, -0.0019339972894251412`}, {5.25, 
            8.75, -0.0019339972894251412`}, {5.25, 
            9.25, -0.0019339972894251412`}, {4.75, 
            9.25, -0.0019339972894251412`}}]}, 
          {RGBColor[
           0.45612820726489134`, 0.4728426537127731, 0.9011439001839605], 
           Polygon3DBox[{{4.75, 9.75, -0.0014504496123011433`}, {5.25, 
            9.75, -0.0014504496123011433`}, {5.25, 
            10.25, -0.0014504496123011433`}, {4.75, 
            10.25, -0.0014504496123011433`}}]}, 
          {RGBColor[
           0.46013868553190157`, 0.48136439621854177`, 0.9055242004880655], 
           Polygon3DBox[{{4.75, 10.75, -0.0009669019351771458}, {5.25, 
            10.75, -0.0009669019351771458}, {5.25, 
            11.25, -0.0009669019351771458}, {4.75, 
            11.25, -0.0009669019351771458}}]}, 
          {RGBColor[0.4143114, 0.3839874, 0.855471], 
           Polygon3DBox[{{5.75, 0.75, -0.006492347029876225}, {6.25, 
            0.75, -0.006492347029876225}, {6.25, 
            1.25, -0.006492347029876225}, {5.75, 
            1.25, -0.006492347029876225}}]}, 
          {RGBColor[
           0.4402365027687761, 0.4390748572861846, 0.8837867588650092], 
           Polygon3DBox[{{5.75, 1.75, -0.003366529511760632}, {6.25, 
            1.75, -0.003366529511760632}, {6.25, 
            2.25, -0.003366529511760632}, {5.75, 
            2.25, -0.003366529511760632}}]}, 
          {RGBColor[
           0.4805475019362371, 0.523127141923327, 0.9257536928500469], 
           Polygon3DBox[{{5.75, 2.75, 0.0013670880652965416`}, {6.25, 2.75, 
            0.0013670880652965416`}, {6.25, 3.25, 0.0013670880652965416`}, {
            5.75, 3.25, 0.0013670880652965416`}}]}, 
          {RGBColor[
           0.513559149003959, 0.5728590075172462, 0.9355649086020609], 
           Polygon3DBox[{{5.75, 3.75, 0.0037338968538251287`}, {6.25, 3.75, 
            0.0037338968538251287`}, {6.25, 4.25, 0.0037338968538251287`}, {
            5.75, 4.25, 0.0037338968538251287`}}]}, 
          {RGBColor[
           0.5830726014023123, 0.6775806430222018, 0.9562246314492268], 
           Polygon3DBox[{{5.75, 4.75, 0.008717745424599877}, {6.25, 4.75, 
            0.008717745424599877}, {6.25, 5.25, 0.008717745424599877}, {5.75, 
            5.25, 0.008717745424599877}}]}, 
          {RGBColor[
           0.6582003834044593, 0.7644074319328635, 0.962264017471015], 
           Polygon3DBox[{{5.75, 5.75, 0.013701593995374626`}, {6.25, 5.75, 
            0.013701593995374626`}, {6.25, 6.25, 0.013701593995374626`}, {
            5.75, 6.25, 0.013701593995374626`}}]}, 
          {RGBColor[
           0.9099189404635375, 0.9220668815638522, 0.8653471119929926], 
           Polygon3DBox[{{5.75, 6.75, 0.036749816880494675`}, {6.25, 6.75, 
            0.036749816880494675`}, {6.25, 7.25, 0.036749816880494675`}, {
            5.75, 7.25, 0.036749816880494675`}}]}, 
          {RGBColor[
           0.8723443204929247, 0.9283746395423151, 0.9129342559863002], 
           Polygon3DBox[{{5.75, 7.75, 0.030947244755006705`}, {6.25, 7.75, 
            0.030947244755006705`}, {6.25, 8.25, 0.030947244755006705`}, {
            5.75, 8.25, 0.030947244755006705`}}]}, 
          {RGBColor[
           0.4884600031409575, 0.5350472816733258, 0.9281053251784287], 
           Polygon3DBox[{{5.75, 8.75, 0.0019343841275668405`}, {6.25, 8.75, 
            0.0019343841275668405`}, {6.25, 9.25, 0.0019343841275668405`}, {
            5.75, 9.25, 0.0019343841275668405`}}]}, 
          {RGBColor[
           0.4641491637989119, 0.4898861387243105, 0.9099045007921704], 
           Polygon3DBox[{{5.75, 9.75, -0.00048335425805314804`}, {6.25, 
            9.75, -0.00048335425805314804`}, {6.25, 
            10.25, -0.00048335425805314804`}, {5.75, 
            10.25, -0.00048335425805314804`}}]}, 
          {RGBColor[
           0.45612820726489134`, 0.4728426537127731, 0.9011439001839605], 
           Polygon3DBox[{{5.75, 10.75, -0.0014504496123011433`}, {6.25, 
            10.75, -0.0014504496123011433`}, {6.25, 
            11.25, -0.0014504496123011433`}, {5.75, 
            11.25, -0.0014504496123011433`}}]}, 
          {RGBColor[0.4143114, 0.3839874, 0.855471], 
           Polygon3DBox[{{6.75, 0.75, -0.006492347029876225}, {7.25, 
            0.75, -0.006492347029876225}, {7.25, 
            1.25, -0.006492347029876225}, {6.75, 
            1.25, -0.006492347029876225}}]}, 
          {RGBColor[
           0.4402365027687761, 0.4390748572861846, 0.8837867588650092], 
           Polygon3DBox[{{6.75, 1.75, -0.003366529511760632}, {7.25, 
            1.75, -0.003366529511760632}, {7.25, 
            2.25, -0.003366529511760632}, {6.75, 
            2.25, -0.003366529511760632}}]}, 
          {RGBColor[
           0.4723158709890178, 0.5072393248434248, 0.9188242922999861], 
           Polygon3DBox[{{6.75, 2.75, 0.0005013144095248575}, {7.25, 2.75, 
            0.0005013144095248575}, {7.25, 3.25, 0.0005013144095248575}, {
            6.75, 3.25, 0.0005013144095248575}}]}, 
          {RGBColor[
           0.4954457628465788, 0.5455712904281349, 0.9301815256031749], 
           Polygon3DBox[{{6.75, 3.75, 0.002435236370167602}, {7.25, 3.75, 
            0.002435236370167602}, {7.25, 4.25, 0.002435236370167602}, {6.75, 
            4.25, 0.002435236370167602}}]}, 
          {RGBColor[
           0.549235956522652, 0.6266059227408315, 0.9461682224927883], 
           Polygon3DBox[{{6.75, 4.75, 0.006291787449488536}, {7.25, 4.75, 
            0.006291787449488536}, {7.25, 5.25, 0.006291787449488536}, {6.75, 
            5.25, 0.006291787449488536}}]}, 
          {RGBColor[
           0.6045245877964923, 0.7028645064715127, 0.9582528217256552], 
           Polygon3DBox[{{6.75, 5.75, 0.01014833852880947}, {7.25, 5.75, 
            0.01014833852880947}, {7.25, 6.25, 0.01014833852880947}, {6.75, 
            6.25, 0.01014833852880947}}]}, 
          {RGBColor[0.712749014023878, 0.823143858632834, 0.963688463343002], 
           Polygon3DBox[{{6.75, 6.75, 0.017407909795534766`}, {7.25, 6.75, 
            0.017407909795534766`}, {7.25, 7.25, 0.017407909795534766`}, {
            6.75, 7.25, 0.017407909795534766`}}]}, 
          {RGBColor[
           0.8528222691330628, 0.9198553231114559, 0.9235752852015412], 
           Polygon3DBox[{{6.75, 7.75, 0.029013054046510712`}, {7.25, 7.75, 
            0.029013054046510712`}, {7.25, 8.25, 0.029013054046510712`}, {
            6.75, 8.25, 0.029013054046510712`}}]}, 
          {RGBColor[0.712749014023878, 0.823143858632834, 0.963688463343002], 
           Polygon3DBox[{{6.75, 8.75, 0.017407909795534766`}, {7.25, 8.75, 
            0.017407909795534766`}, {7.25, 9.25, 0.017407909795534766`}, {
            6.75, 9.25, 0.017407909795534766`}}]}, 
          {RGBColor[
           0.5828816035211941, 0.6772929057598651, 0.9561678659865407], 
           Polygon3DBox[{{6.75, 9.75, 0.008704051607302808}, {7.25, 9.75, 
            0.008704051607302808}, {7.25, 10.25, 0.008704051607302808}, {6.75,
             10.25, 0.008704051607302808}}]}, 
          {RGBColor[
           0.4641491637989119, 0.4898861387243105, 0.9099045007921704], 
           Polygon3DBox[{{6.75, 10.75, -0.00048335425805314804`}, {7.25, 
            10.75, -0.00048335425805314804`}, {7.25, 
            11.25, -0.00048335425805314804`}, {6.75, 
            11.25, -0.00048335425805314804`}}]}, 
          {RGBColor[0.4143114, 0.3839874, 0.855471], 
           Polygon3DBox[{{7.75, 0.75, -0.006492347029876225}, {8.25, 
            0.75, -0.006492347029876225}, {8.25, 
            1.25, -0.006492347029876225}, {7.75, 
            1.25, -0.006492347029876225}}]}, 
          {RGBColor[
           0.4402365027687761, 0.4390748572861846, 0.8837867588650092], 
           Polygon3DBox[{{7.75, 1.75, -0.003366529511760632}, {8.25, 
            1.75, -0.003366529511760632}, {8.25, 
            2.25, -0.003366529511760632}, {7.75, 
            2.25, -0.003366529511760632}}]}, 
          {RGBColor[
           0.44538854075601003`, 0.4500222650974421, 0.8894138866187933], 
           Polygon3DBox[{{7.75, 2.75, -0.0027453427516491613`}, {8.25, 
            2.75, -0.0027453427516491613`}, {8.25, 
            3.25, -0.0027453427516491613`}, {7.75, 
            3.25, -0.0027453427516491613`}}]}, 
          {RGBColor[
           0.447964559749627, 0.45549596900307077`, 0.8922274504956853], 
           Polygon3DBox[{{7.75, 3.75, -0.0024347493715934265`}, {8.25, 
            3.75, -0.0024347493715934265`}, {8.25, 
            4.25, -0.0024347493715934265`}, {7.75, 
            4.25, -0.0024347493715934265`}}]}, 
          {RGBColor[
           0.484347859544099, 0.5288523598555099, 0.9268831768878791], 
           Polygon3DBox[{{7.75, 4.75, 0.0016395591651900663`}, {8.25, 4.75, 
            0.0016395591651900663`}, {8.25, 5.25, 0.0016395591651900663`}, {
            7.75, 5.25, 0.0016395591651900663`}}]}, 
          {RGBColor[
           0.5411752788578998, 0.6144625559649481, 0.9437725514281461], 
           Polygon3DBox[{{7.75, 5.75, 0.005713867701973559}, {8.25, 5.75, 
            0.005713867701973559}, {8.25, 6.25, 0.005713867701973559}, {7.75, 
            6.25, 0.005713867701973559}}]}, 
          {RGBColor[
           0.5154376032495965, 0.5756888885551942, 0.9361231939807464], 
           Polygon3DBox[{{7.75, 6.75, 0.003868574836062831}, {8.25, 6.75, 
            0.003868574836062831}, {8.25, 7.25, 0.003868574836062831}, {7.75, 
            7.25, 0.003868574836062831}}]}, 
          {RGBColor[
           0.833300217773201, 0.9113360066805966, 0.9342163144167821], 
           Polygon3DBox[{{7.75, 7.75, 0.027078863338014722`}, {8.25, 7.75, 
            0.027078863338014722`}, {8.25, 8.25, 0.027078863338014722`}, {
            7.75, 8.25, 0.027078863338014722`}}]}, 
          {RGBColor[0.87734233351789, 0.6582673430735422, 0.6054324366387008],
            Polygon3DBox[{{7.75, 8.75, 0.05996010538244656}, {8.25, 8.75, 
            0.05996010538244656}, {8.25, 9.25, 0.05996010538244656}, {7.75, 
            9.25, 0.05996010538244656}}]}, 
          {RGBColor[
           0.8088976535733737, 0.9006868611420225, 0.9475176009358333], 
           Polygon3DBox[{{7.75, 9.75, 0.024661124952394732`}, {8.25, 9.75, 
            0.024661124952394732`}, {8.25, 10.25, 0.024661124952394732`}, {
            7.75, 10.25, 0.024661124952394732`}}]}, 
          {RGBColor[
           0.5828816035211941, 0.6772929057598651, 0.9561678659865407], 
           Polygon3DBox[{{7.75, 10.75, 0.008704051607302808}, {8.25, 10.75, 
            0.008704051607302808}, {8.25, 11.25, 0.008704051607302808}, {7.75,
             11.25, 0.008704051607302808}}]}, 
          {RGBColor[0.4143114, 0.3839874, 0.855471], 
           Polygon3DBox[{{8.75, 0.75, -0.006492347029876225}, {9.25, 
            0.75, -0.006492347029876225}, {9.25, 
            1.25, -0.006492347029876225}, {8.75, 
            1.25, -0.006492347029876225}}]}, 
          {RGBColor[
           0.4402365027687761, 0.4390748572861846, 0.8837867588650092], 
           Polygon3DBox[{{8.75, 1.75, -0.003366529511760632}, {9.25, 
            1.75, -0.003366529511760632}, {9.25, 
            2.25, -0.003366529511760632}, {8.75, 
            2.25, -0.003366529511760632}}]}, 
          {RGBColor[
           0.44538854075601003`, 0.4500222650974421, 0.8894138866187933], 
           Polygon3DBox[{{8.75, 2.75, -0.0027453427516491613`}, {9.25, 
            2.75, -0.0027453427516491613`}, {9.25, 
            3.25, -0.0027453427516491613`}, {8.75, 
            3.25, -0.0027453427516491613`}}]}, 
          {RGBColor[
           0.447964559749627, 0.45549596900307077`, 0.8922274504956853], 
           Polygon3DBox[{{8.75, 3.75, -0.0024347493715934265`}, {9.25, 
            3.75, -0.0024347493715934265`}, {9.25, 
            4.25, -0.0024347493715934265`}, {8.75, 
            4.25, -0.0024347493715934265`}}]}, 
          {RGBColor[
           0.45806224186002653`, 0.4769522246217004, 0.903256279745996], 
           Polygon3DBox[{{8.75, 4.75, -0.001217260981496712}, {9.25, 
            4.75, -0.001217260981496712}, {9.25, 
            5.25, -0.001217260981496712}, {8.75, 
            5.25, -0.001217260981496712}}]}, 
          {RGBColor[
           0.46815992397042594`, 0.4984084802403299, 0.9142851089963067], 
           Polygon3DBox[{{8.75, 5.75, 2.274086000027261*^-7}, {9.25, 5.75, 
            2.274086000027261*^-7}, {9.25, 6.25, 2.274086000027261*^-7}, {
            8.75, 6.25, 2.274086000027261*^-7}}]}, 
          {RGBColor[
           0.46815964206592214`, 0.4984078812300792, 0.9142848010962754], 
           Polygon3DBox[{{8.75, 6.75, 1.9341907084957776`*^-7}, {9.25, 6.75, 
            1.9341907084957776`*^-7}, {9.25, 7.25, 1.9341907084957776`*^-7}, {
            8.75, 7.25, 1.9341907084957776`*^-7}}]}, 
          {RGBColor[
           0.46815964206592214`, 0.4984078812300792, 0.9142848010962754], 
           Polygon3DBox[{{8.75, 7.75, 1.9341907084957776`*^-7}, {9.25, 7.75, 
            1.9341907084957776`*^-7}, {9.25, 8.25, 1.9341907084957776`*^-7}, {
            8.75, 8.25, 1.9341907084957776`*^-7}}]}, 
          {RGBColor[
           0.7648554569393056, 0.8661441396520506, 0.9559197303786507], 
           Polygon3DBox[{{8.75, 8.75, 0.02127629121252675}, {9.25, 8.75, 
            0.02127629121252675}, {9.25, 9.25, 0.02127629121252675}, {8.75, 
            9.25, 0.02127629121252675}}]}, 
          {RGBColor[
           0.8740183903397801, 0.649749085293552, 0.5996780957268308], 
           Polygon3DBox[{{8.75, 9.75, 0.06044365305957057}, {9.25, 9.75, 
            0.06044365305957057}, {9.25, 10.25, 0.06044365305957057}, {8.75, 
            10.25, 0.06044365305957057}}]}, 
          {RGBColor[
           0.8088976535733737, 0.9006868611420225, 0.9475176009358333], 
           Polygon3DBox[{{8.75, 10.75, 0.024661124952394732`}, {9.25, 10.75, 
            0.024661124952394732`}, {9.25, 11.25, 0.024661124952394732`}, {
            8.75, 11.25, 0.024661124952394732`}}]}, 
          {RGBColor[0.4143114, 0.3839874, 0.855471], 
           Polygon3DBox[{{9.75, 0.75, -0.006492347029876225}, {10.25, 
            0.75, -0.006492347029876225}, {10.25, 
            1.25, -0.006492347029876225}, {9.75, 
            1.25, -0.006492347029876225}}]}, 
          {RGBColor[
           0.4402365027687761, 0.4390748572861846, 0.8837867588650092], 
           Polygon3DBox[{{9.75, 1.75, -0.003366529511760632}, {10.25, 
            1.75, -0.003366529511760632}, {10.25, 
            2.25, -0.003366529511760632}, {9.75, 
            2.25, -0.003366529511760632}}]}, 
          {RGBColor[
           0.44538854075601003`, 0.4500222650974421, 0.8894138866187933], 
           Polygon3DBox[{{9.75, 2.75, -0.0027453427516491613`}, {10.25, 
            2.75, -0.0027453427516491613`}, {10.25, 
            3.25, -0.0027453427516491613`}, {9.75, 
            3.25, -0.0027453427516491613`}}]}, 
          {RGBColor[
           0.447964559749627, 0.45549596900307077`, 0.8922274504956853], 
           Polygon3DBox[{{9.75, 3.75, -0.0024347493715934265`}, {10.25, 
            3.75, -0.0024347493715934265`}, {10.25, 
            4.25, -0.0024347493715934265`}, {9.75, 
            4.25, -0.0024347493715934265`}}]}, 
          {RGBColor[
           0.4486317628070954, 0.4569136883562904, 0.892956178981654], 
           Polygon3DBox[{{9.75, 4.75, -0.002354303981510468}, {10.25, 
            4.75, -0.002354303981510468}, {10.25, 
            5.25, -0.002354303981510468}, {9.75, 
            5.25, -0.002354303981510468}}]}, 
          {RGBColor[
           0.4492989658645638, 0.4583314077095101, 0.8936849074676226], 
           Polygon3DBox[{{9.75, 5.75, -0.0022738585914275087`}, {10.25, 
            5.75, -0.0022738585914275087`}, {10.25, 
            6.25, -0.0022738585914275087`}, {9.75, 
            6.25, -0.0022738585914275087`}}]}, 
          {RGBColor[
           0.45211772899788105`, 0.4643209112070044, 0.8967635998798555], 
           Polygon3DBox[{{9.75, 6.75, -0.0019339972894251412`}, {10.25, 
            6.75, -0.0019339972894251412`}, {10.25, 
            7.25, -0.0019339972894251412`}, {9.75, 
            7.25, -0.0019339972894251412`}}]}, 
          {RGBColor[
           0.45211772899788105`, 0.4643209112070044, 0.8967635998798555], 
           Polygon3DBox[{{9.75, 7.75, -0.0019339972894251412`}, {10.25, 
            7.75, -0.0019339972894251412`}, {10.25, 
            8.25, -0.0019339972894251412`}, {9.75, 
            8.25, -0.0019339972894251412`}}]}, 
          {RGBColor[
           0.4884600031409575, 0.5350472816733258, 0.9281053251784287], 
           Polygon3DBox[{{9.75, 8.75, 0.0019343841275668405`}, {10.25, 8.75, 
            0.0019343841275668405`}, {10.25, 9.25, 0.0019343841275668405`}, {
            9.75, 9.25, 0.0019343841275668405`}}]}, 
          {RGBColor[
           0.5626484034397149, 0.6468117005984638, 0.9501544643848024], 
           Polygon3DBox[{{9.75, 9.75, 0.007253408575930815}, {10.25, 9.75, 
            0.007253408575930815}, {10.25, 10.25, 0.007253408575930815}, {
            9.75, 10.25, 0.007253408575930815}}]}, 
          {RGBColor[
           0.8740183903397801, 0.649749085293552, 0.5996780957268308], 
           Polygon3DBox[{{9.75, 10.75, 0.06044365305957057}, {10.25, 10.75, 
            0.06044365305957057}, {10.25, 11.25, 0.06044365305957057}, {9.75, 
            11.25, 0.06044365305957057}}]}, 
          {RGBColor[0.4143114, 0.3839874, 0.855471], 
           Polygon3DBox[{{10.75, 0.75, -0.006492347029876225}, {11.25, 
            0.75, -0.006492347029876225}, {11.25, 
            1.25, -0.006492347029876225}, {10.75, 
            1.25, -0.006492347029876225}}]}, 
          {RGBColor[
           0.4402365027687761, 0.4390748572861846, 0.8837867588650092], 
           Polygon3DBox[{{10.75, 1.75, -0.003366529511760632}, {11.25, 
            1.75, -0.003366529511760632}, {11.25, 
            2.25, -0.003366529511760632}, {10.75, 
            2.25, -0.003366529511760632}}]}, 
          {RGBColor[
           0.44538854075601003`, 0.4500222650974421, 0.8894138866187933], 
           Polygon3DBox[{{10.75, 2.75, -0.0027453427516491613`}, {11.25, 
            2.75, -0.0027453427516491613`}, {11.25, 
            3.25, -0.0027453427516491613`}, {10.75, 
            3.25, -0.0027453427516491613`}}]}, 
          {RGBColor[
           0.447964559749627, 0.45549596900307077`, 0.8922274504956853], 
           Polygon3DBox[{{10.75, 3.75, -0.0024347493715934265`}, {11.25, 
            3.75, -0.0024347493715934265`}, {11.25, 
            4.25, -0.0024347493715934265`}, {10.75, 
            4.25, -0.0024347493715934265`}}]}, 
          {RGBColor[
           0.4486317628070954, 0.4569136883562904, 0.892956178981654], 
           Polygon3DBox[{{10.75, 4.75, -0.002354303981510468}, {11.25, 
            4.75, -0.002354303981510468}, {11.25, 
            5.25, -0.002354303981510468}, {10.75, 
            5.25, -0.002354303981510468}}]}, 
          {RGBColor[
           0.4492989658645638, 0.4583314077095101, 0.8936849074676226], 
           Polygon3DBox[{{10.75, 5.75, -0.0022738585914275087`}, {11.25, 
            5.75, -0.0022738585914275087`}, {11.25, 
            6.25, -0.0022738585914275087`}, {10.75, 
            6.25, -0.0022738585914275087`}}]}, 
          {RGBColor[
           0.45211772899788105`, 0.4643209112070044, 0.8967635998798555], 
           Polygon3DBox[{{10.75, 6.75, -0.0019339972894251412`}, {11.25, 
            6.75, -0.0019339972894251412`}, {11.25, 
            7.25, -0.0019339972894251412`}, {10.75, 
            7.25, -0.0019339972894251412`}}]}, 
          {RGBColor[
           0.45211772899788105`, 0.4643209112070044, 0.8967635998798555], 
           Polygon3DBox[{{10.75, 7.75, -0.0019339972894251412`}, {11.25, 
            7.75, -0.0019339972894251412`}, {11.25, 
            8.25, -0.0019339972894251412`}, {10.75, 
            8.25, -0.0019339972894251412`}}]}, 
          {RGBColor[
           0.45211772899788105`, 0.4643209112070044, 0.8967635998798555], 
           Polygon3DBox[{{10.75, 8.75, -0.0019339972894251412`}, {11.25, 
            8.75, -0.0019339972894251412`}, {11.25, 
            9.25, -0.0019339972894251412`}, {10.75, 
            9.25, -0.0019339972894251412`}}]}, 
          {RGBColor[
           0.45211772899788105`, 0.4643209112070044, 0.8967635998798555], 
           Polygon3DBox[{{10.75, 9.75, -0.0019339972894251412`}, {11.25, 
            9.75, -0.0019339972894251412`}, {11.25, 
            10.25, -0.0019339972894251412`}, {10.75, 
            10.25, -0.0019339972894251412`}}]}, 
          {RGBColor[
           0.5626484034397149, 0.6468117005984638, 0.9501544643848024], 
           Polygon3DBox[{{10.75, 10.75, 0.007253408575930815}, {11.25, 10.75, 
            0.007253408575930815}, {11.25, 11.25, 0.007253408575930815}, {
            10.75, 11.25, 
            0.007253408575930815}}]}}, {}, {{{}, {}}, {{}, {}}}}}, {}, {}},
      Axes->True,
      AxesEdge->{{-1, -1}, {1, -1}, {-1, -1}},
      AxesLabel->{
        FormBox[
        "\"\\!\\(\\*SubscriptBox[\\(x\\), \\(*\\)]\\)\"", TraditionalForm], 
        FormBox[
        "\"\\!\\(\\*SubscriptBox[\\(x\\), \\(o\\)]\\)\"", TraditionalForm], 
        FormBox[
        "\"p(\\!\\(\\*SubscriptBox[\\(x\\), \
\\(o\\)]\\),\\!\\(\\*SubscriptBox[\\(x\\), \\(*\\)]\\))\"", TraditionalForm]},
      
      AxesOrigin->{Automatic, Automatic, Automatic},
      AxesStyle->Directive[
        GrayLevel[0], 13],
      BoxRatios->{1, 1, 0.4},
      Boxed->{Left, Bottom, Back},
      DisplayFunction->Identity,
      FaceGrids->{{{0, 1, 0}, {{0}, {0}}}, {{-1, 0, 0}, {{0}, {0}}}, {{0, 
         0, -1}, {{0}, {0}}}},
      FaceGridsStyle->Automatic,
      LabelStyle->{FontFamily -> "Times"},
      Lighting->"Neutral",
      Method->{
       "AxisPadding" -> Scaled[0.02], "DefaultBoundaryStyle" -> Automatic, 
        "DefaultGraphicsInteraction" -> {
         "Version" -> 1.2, "TrackMousePosition" -> {True, False}, 
          "Effects" -> {
           "Highlight" -> {"ratio" -> 2}, "HighlightPoint" -> {"ratio" -> 2}, 
            "Droplines" -> {
             "freeformCursorMode" -> True, 
              "placement" -> {"x" -> "All", "y" -> "None"}}}}, 
        "DefaultPlotStyle" -> {
          Directive[
           RGBColor[0.9, 0.36, 0.054], 
           CapForm["Butt"], 
           AbsoluteThickness[1.6]], 
          Directive[
           RGBColor[0.365248, 0.427802, 0.758297], 
           CapForm["Butt"], 
           AbsoluteThickness[1.6]], 
          Directive[
           RGBColor[0.945109, 0.593901, 0.], 
           CapForm["Butt"], 
           AbsoluteThickness[1.6]], 
          Directive[
           RGBColor[0.645957, 0.253192, 0.685109], 
           CapForm["Butt"], 
           AbsoluteThickness[1.6]], 
          Directive[
           RGBColor[0.285821, 0.56, 0.450773], 
           CapForm["Butt"], 
           AbsoluteThickness[1.6]], 
          Directive[
           RGBColor[0.7, 0.336, 0.], 
           CapForm["Butt"], 
           AbsoluteThickness[1.6]], 
          Directive[
           RGBColor[0.491486, 0.345109, 0.8], 
           CapForm["Butt"], 
           AbsoluteThickness[1.6]], 
          Directive[
           RGBColor[0.71788, 0.568653, 0.], 
           CapForm["Butt"], 
           AbsoluteThickness[1.6]], 
          Directive[
           RGBColor[0.70743, 0.224, 0.542415], 
           CapForm["Butt"], 
           AbsoluteThickness[1.6]], 
          Directive[
           RGBColor[0.287228, 0.490217, 0.664674], 
           CapForm["Butt"], 
           AbsoluteThickness[1.6]], 
          Directive[
           RGBColor[
           0.982289285128704, 0.5771321368979874, 0.011542503255145636`], 
           CapForm["Butt"], 
           AbsoluteThickness[1.6]], 
          Directive[
           RGBColor[
           0.5876740325800278, 0.2877284499870081, 0.7500695697462922], 
           CapForm["Butt"], 
           AbsoluteThickness[1.6]], 
          Directive[
           RGBColor[
           0.4262088601796793, 0.5581552810007578, 0.2777996730417023], 
           CapForm["Butt"], 
           AbsoluteThickness[1.6]], 
          Directive[
           RGBColor[
           0.9431487543762861, 0.414555896337833, 0.07140829055870854], 
           CapForm["Butt"], 
           AbsoluteThickness[1.6]], 
          Directive[
           RGBColor[
           0.41497437140121635`, 0.393632147507352, 0.7842993779115092], 
           CapForm["Butt"], 
           AbsoluteThickness[1.6]]}, "DomainPadding" -> Scaled[0.02], 
        "RangePadding" -> Scaled[0.05], "RelieveDPZFighting" -> True, 
        "SpherePoints" -> 10, "TubePoints" -> 10},
      PlotLabel->FormBox[
        StyleBox[
        "\"Continuous Scale (\[Alpha] = 0)\\n\\!\\(\\*SubscriptBox[\\(\
\[DoubleStruckCapitalI]\\), \\(\[Alpha]\\)]\\)[\\!\\(\\*SubscriptBox[\\(x\\), \
\\(o\\)]\\)||\\!\\(\\*SubscriptBox[\\(x\\), \\(*\\)]\\)]=1.5\"", 
         GrayLevel[0], 15, StripOnInput -> False], TraditionalForm],
      Ticks->{Automatic, Automatic, Automatic}], {192., -189.}, 
     ImageScaled[{0.5, 0.5}], {360., 360.},
     ContentSelectable->True], InsetBox[
     Graphics3DBox[{
       {CapForm["Butt"], EdgeForm[Opacity[0.5]], 
        {RGBColor[0.9, 0.36, 0.054], PointSize[0.019444444444444445`], 
         AbsoluteThickness[1.6], CapForm["Butt"], {
          {RGBColor[
           0.6738567000000002, 0.3597192400000001, 0.4166830000000001], 
           PointSize[0.019444444444444445`], AbsoluteThickness[1.6], Opacity[
           0.5], CapForm["Butt"], 
           CuboidBox[{0.75, 0.75, 0.5683123944876581}, {1.25, 1.25, 0.}]}, 
          {RGBColor[
           0.45679313158906654`, 0.4742555310553719, 0.901870139805641], 
           PointSize[0.019444444444444445`], AbsoluteThickness[1.6], Opacity[
           0.5], CapForm["Butt"], 
           CuboidBox[{0.75, 1.75, 0.06805124187597829}, {1.25, 2.25, 0.}]}, 
          {RGBColor[0.4143114, 0.3839874, 0.855471], PointSize[
           0.019444444444444445`], AbsoluteThickness[1.6], Opacity[0.5], 
           CapForm["Butt"], 
           CuboidBox[{1.75, 0.75, 0.035733517505107254`}, {2.25, 1.25, 
            0.}]}, 
          {RGBColor[
           0.9264438339314376, 0.9139045295616829, 0.8380553051791348], 
           PointSize[0.019444444444444445`], AbsoluteThickness[1.6], Opacity[
           0.5], CapForm["Butt"], 
           CuboidBox[{1.75, 1.75, 0.3279028461312565}, {2.25, 2.25, 0.}]}}}, 
        {RGBColor[0.9, 0.36, 0.054], PointSize[0.019444444444444445`], 
         AbsoluteThickness[1.6], CapForm["Butt"], EdgeForm[Opacity[
         0.5]], {}, 
         {RGBColor[0.93, 0.552, 0.3378], 
          {RGBColor[
           0.6738567000000002, 0.3597192400000001, 0.4166830000000001], 
           Polygon3DBox[{{0.75, 0.75, 0.5683123944876581}, {1.25, 0.75, 
            0.5683123944876581}, {1.25, 1.25, 0.5683123944876581}, {0.75, 
            1.25, 0.5683123944876581}}]}, 
          {RGBColor[
           0.45679313158906654`, 0.4742555310553719, 0.901870139805641], 
           Polygon3DBox[{{0.75, 1.75, 0.06805124187597829}, {1.25, 1.75, 
            0.06805124187597829}, {1.25, 2.25, 0.06805124187597829}, {0.75, 
            2.25, 0.06805124187597829}}]}, 
          {RGBColor[0.4143114, 0.3839874, 0.855471], 
           Polygon3DBox[{{1.75, 0.75, 0.035733517505107254`}, {2.25, 0.75, 
            0.035733517505107254`}, {2.25, 1.25, 0.035733517505107254`}, {
            1.75, 1.25, 0.035733517505107254`}}]}, 
          {RGBColor[
           0.9264438339314376, 0.9139045295616829, 0.8380553051791348], 
           Polygon3DBox[{{1.75, 1.75, 0.3279028461312565}, {2.25, 1.75, 
            0.3279028461312565}, {2.25, 2.25, 0.3279028461312565}, {1.75, 
            2.25, 0.3279028461312565}}]}}, {}, {{{}, {}}, {{}, {}}}}}, {}, {}},
      Axes->True,
      AxesEdge->{{-1, -1}, {1, -1}, {-1, -1}},
      AxesLabel->{
        FormBox[
        "\"\\!\\(\\*SubscriptBox[\\(y\\), \\(*\\)]\\)\"", TraditionalForm], 
        FormBox[
        "\"\\!\\(\\*SubscriptBox[\\(y\\), \\(o\\)]\\)\"", TraditionalForm], 
        FormBox[
        "\"p(\\!\\(\\*SubscriptBox[\\(y\\), \
\\(o\\)]\\),\\!\\(\\*SubscriptBox[\\(y\\), \\(*\\)]\\))\"", TraditionalForm]},
      
      AxesOrigin->{Automatic, Automatic, Automatic},
      AxesStyle->Directive[
        GrayLevel[0], 13],
      BoxRatios->{1, 1, 0.4},
      Boxed->{Left, Bottom, Back},
      DisplayFunction->Identity,
      FaceGrids->{{{0, 1, 0}, {{0}, {0}}}, {{-1, 0, 0}, {{0}, {0}}}, {{0, 
         0, -1}, {{0}, {0}}}},
      FaceGridsStyle->Automatic,
      LabelStyle->{FontFamily -> "Times"},
      Lighting->"Neutral",
      Method->{
       "AxisPadding" -> Scaled[0.02], "DefaultBoundaryStyle" -> Automatic, 
        "DefaultGraphicsInteraction" -> {
         "Version" -> 1.2, "TrackMousePosition" -> {True, False}, 
          "Effects" -> {
           "Highlight" -> {"ratio" -> 2}, "HighlightPoint" -> {"ratio" -> 2}, 
            "Droplines" -> {
             "freeformCursorMode" -> True, 
              "placement" -> {"x" -> "All", "y" -> "None"}}}}, 
        "DefaultPlotStyle" -> {
          Directive[
           RGBColor[0.9, 0.36, 0.054], 
           CapForm["Butt"], 
           AbsoluteThickness[1.6]], 
          Directive[
           RGBColor[0.365248, 0.427802, 0.758297], 
           CapForm["Butt"], 
           AbsoluteThickness[1.6]], 
          Directive[
           RGBColor[0.945109, 0.593901, 0.], 
           CapForm["Butt"], 
           AbsoluteThickness[1.6]], 
          Directive[
           RGBColor[0.645957, 0.253192, 0.685109], 
           CapForm["Butt"], 
           AbsoluteThickness[1.6]], 
          Directive[
           RGBColor[0.285821, 0.56, 0.450773], 
           CapForm["Butt"], 
           AbsoluteThickness[1.6]], 
          Directive[
           RGBColor[0.7, 0.336, 0.], 
           CapForm["Butt"], 
           AbsoluteThickness[1.6]], 
          Directive[
           RGBColor[0.491486, 0.345109, 0.8], 
           CapForm["Butt"], 
           AbsoluteThickness[1.6]], 
          Directive[
           RGBColor[0.71788, 0.568653, 0.], 
           CapForm["Butt"], 
           AbsoluteThickness[1.6]], 
          Directive[
           RGBColor[0.70743, 0.224, 0.542415], 
           CapForm["Butt"], 
           AbsoluteThickness[1.6]], 
          Directive[
           RGBColor[0.287228, 0.490217, 0.664674], 
           CapForm["Butt"], 
           AbsoluteThickness[1.6]], 
          Directive[
           RGBColor[
           0.982289285128704, 0.5771321368979874, 0.011542503255145636`], 
           CapForm["Butt"], 
           AbsoluteThickness[1.6]], 
          Directive[
           RGBColor[
           0.5876740325800278, 0.2877284499870081, 0.7500695697462922], 
           CapForm["Butt"], 
           AbsoluteThickness[1.6]], 
          Directive[
           RGBColor[
           0.4262088601796793, 0.5581552810007578, 0.2777996730417023], 
           CapForm["Butt"], 
           AbsoluteThickness[1.6]], 
          Directive[
           RGBColor[
           0.9431487543762861, 0.414555896337833, 0.07140829055870854], 
           CapForm["Butt"], 
           AbsoluteThickness[1.6]], 
          Directive[
           RGBColor[
           0.41497437140121635`, 0.393632147507352, 0.7842993779115092], 
           CapForm["Butt"], 
           AbsoluteThickness[1.6]]}, "DomainPadding" -> Scaled[0.02], 
        "RangePadding" -> Scaled[0.05], "RelieveDPZFighting" -> True, 
        "SpherePoints" -> 10, "TubePoints" -> 10},
      PlotLabel->FormBox[
        StyleBox[
        "\"Discretized Scale (\[Alpha] = 0)\\n\\!\\(\\*SubscriptBox[\\(\
\[DoubleStruckCapitalI]\\), \\(\[Gamma]\\)]\\)[\\!\\(\\*SubscriptBox[\\(y\\), \
\\(o\\)]\\)||\\!\\(\\*SubscriptBox[\\(y\\), \\(*\\)]\\)]=0.34\"", 
         GrayLevel[0], 15, StripOnInput -> False], TraditionalForm],
      Ticks->{{{1, 
          FormBox[
          "\"\\!\\(\\*SuperscriptBox[\\(Li\\), \\((-)\\)]\\)\"", 
           TraditionalForm]}, {2, 
          FormBox[
          "\"\\!\\(\\*SuperscriptBox[\\(Li\\), \\((+)\\)]\\)\"", 
           TraditionalForm]}}, {{1, 
          FormBox[
          "\"\\!\\(\\*SuperscriptBox[\\(Li\\), \\((-)\\)]\\)\"", 
           TraditionalForm]}, {2, 
          FormBox[
          "\"\\!\\(\\*SuperscriptBox[\\(Li\\), \\((+)\\)]\\)\"", 
           TraditionalForm]}}, Automatic}], {576., -189.}, 
     ImageScaled[{0.5, 0.5}], {360., 360.},
     ContentSelectable->True]}, {}},
  AspectRatio->0.9090909090909091,
  ContentSelectable->True,
  ImageSize->450,
  PlotRangePadding->{6, 5}]], "Output",
 CellChangeTimes->{3.781261713266342*^9, 3.7812620519538116`*^9},
 CellLabel->"Out[31]=",ExpressionUUID->"ebf9cf0e-4d66-4c99-80eb-ced84c9c4447"],

Cell[BoxData[
 GraphicsBox[{{}, {InsetBox[
     Graphics3DBox[{
       {CapForm["Butt"], EdgeForm[None], 
        {RGBColor[0.9, 0.36, 0.054], PointSize[0.016666666666666666`], 
         AbsoluteThickness[1.6], CapForm["Butt"], {
          {RGBColor[
           0.9302045519379845, 0.8887196281820455, 0.8047740473618404], 
           PointSize[0.016666666666666666`], AbsoluteThickness[1.6], Opacity[
           0.5], CapForm["Butt"], 
           CuboidBox[{0.75, 0.75, 0.016129032258064516`}, {1.25, 1.25, 
            0.}]}, 
          {RGBColor[
           0.9052269634017993, 0.9237961119843829, 0.8724134432071522], 
           PointSize[0.016666666666666666`], AbsoluteThickness[1.6], Opacity[
           0.5], CapForm["Butt"], 
           CuboidBox[{0.75, 1.75, 0.014598540145985401`}, {1.25, 2.25, 
            0.}]}, 
          {RGBColor[
           0.7078410676818985, 0.8190936287548342, 0.9644202063367827], 
           PointSize[0.016666666666666666`], AbsoluteThickness[1.6], Opacity[
           0.5], CapForm["Butt"], 
           CuboidBox[{0.75, 2.75, 0.010418252497285974`}, {1.25, 3.25, 
            0.}]}, 
          {RGBColor[
           0.5674242391905907, 0.6540064710130981, 0.9515738650845584], 
           PointSize[0.016666666666666666`], AbsoluteThickness[1.6], Opacity[
           0.5], CapForm["Butt"], 
           CuboidBox[{0.75, 3.75, 0.00832810867293626}, {1.25, 4.25, 0.}]}, 
          {RGBColor[0.5725043796401861, 0.661659674790517, 0.953083706562606],
            PointSize[0.016666666666666666`], AbsoluteThickness[1.6], Opacity[
           0.5], CapForm["Butt"], 
           CuboidBox[{0.75, 4.75, 0.008408687431272342}, {1.25, 5.25, 0.}]}, 
          {RGBColor[
           0.5775845200897817, 0.6693128785679362, 0.9545935480406536], 
           PointSize[0.016666666666666666`], AbsoluteThickness[1.6], Opacity[
           0.5], CapForm["Butt"], 
           CuboidBox[{0.75, 5.75, 0.008489266189608427}, {1.25, 6.25, 0.}]}, 
          {RGBColor[0.4143114, 0.3839874, 0.855471], PointSize[
           0.016666666666666666`], AbsoluteThickness[1.6], Opacity[0.5], 
           CapForm["Butt"], 
           CuboidBox[{0.75, 6.75, 0.0052113491603937466`}, {1.25, 7.25, 0.}]}, 
          {RGBColor[0.4143114, 0.3839874, 0.855471], PointSize[
           0.016666666666666666`], AbsoluteThickness[1.6], Opacity[0.5], 
           CapForm["Butt"], 
           CuboidBox[{0.75, 7.75, 0.0052113491603937466`}, {1.25, 8.25, 0.}]}, 
          {RGBColor[0.4143114, 0.3839874, 0.855471], PointSize[
           0.016666666666666666`], AbsoluteThickness[1.6], Opacity[0.5], 
           CapForm["Butt"], 
           CuboidBox[{0.75, 8.75, 0.0052113491603937466`}, {1.25, 9.25, 0.}]}, 
          {RGBColor[0.4143114, 0.3839874, 0.855471], PointSize[
           0.016666666666666666`], AbsoluteThickness[1.6], Opacity[0.5], 
           CapForm["Butt"], 
           CuboidBox[{0.75, 9.75, 0.0052113491603937466`}, {1.25, 10.25, 
            0.}]}, 
          {RGBColor[0.4143114, 0.3839874, 0.855471], PointSize[
           0.016666666666666666`], AbsoluteThickness[1.6], Opacity[0.5], 
           CapForm["Butt"], 
           CuboidBox[{0.75, 10.75, 0.0052113491603937466`}, {1.25, 11.25, 
            0.}]}, 
          {RGBColor[
           0.7877198565141285, 0.8850127392348086, 0.9525107965741435], 
           PointSize[0.016666666666666666`], AbsoluteThickness[1.6], Opacity[
           0.5], CapForm["Butt"], 
           CuboidBox[{1.75, 0.75, 0.011730205278592375`}, {2.25, 1.25, 
            0.}]}, 
          {RGBColor[
           0.9052269634017993, 0.9237961119843829, 0.8724134432071522], 
           PointSize[0.016666666666666666`], AbsoluteThickness[1.6], Opacity[
           0.5], CapForm["Butt"], 
           CuboidBox[{1.75, 1.75, 0.014598540145985401`}, {2.25, 2.25, 
            0.}]}, 
          {RGBColor[
           0.8260855413797343, 0.9081875613656454, 0.938148871547496], 
           PointSize[0.016666666666666666`], AbsoluteThickness[1.6], Opacity[
           0.5], CapForm["Butt"], 
           CuboidBox[{1.75, 2.75, 0.012480251800664586`}, {2.25, 3.25, 
            0.}]}, 
          {RGBColor[
           0.7689003179517063, 0.8694821176541032, 0.9553166678143099], 
           PointSize[0.016666666666666666`], AbsoluteThickness[1.6], Opacity[
           0.5], CapForm["Butt"], 
           CuboidBox[{1.75, 3.75, 0.01142110762800418}, {2.25, 4.25, 0.}]}, 
          {RGBColor[
           0.7073850490112757, 0.8187173042565642, 0.9644881957653564], 
           PointSize[0.016666666666666666`], AbsoluteThickness[1.6], Opacity[
           0.5], CapForm["Butt"], 
           CuboidBox[{1.75, 4.75, 0.010410762712175342`}, {2.25, 5.25, 
            0.}]}, 
          {RGBColor[
           0.6391848775361592, 0.7426048699585613, 0.9608429874635255], 
           PointSize[0.016666666666666666`], AbsoluteThickness[1.6], Opacity[
           0.5], CapForm["Butt"], 
           CuboidBox[{1.75, 5.75, 0.009400417796346504}, {2.25, 6.25, 0.}]}, 
          {RGBColor[0.4143114, 0.3839874, 0.855471], PointSize[
           0.016666666666666666`], AbsoluteThickness[1.6], Opacity[0.5], 
           CapForm["Butt"], 
           CuboidBox[{1.75, 6.75, 0.0052113491603937466`}, {2.25, 7.25, 0.}]}, 
          {RGBColor[0.4143114, 0.3839874, 0.855471], PointSize[
           0.016666666666666666`], AbsoluteThickness[1.6], Opacity[0.5], 
           CapForm["Butt"], 
           CuboidBox[{1.75, 7.75, 0.0052113491603937466`}, {2.25, 8.25, 0.}]}, 
          {RGBColor[0.4143114, 0.3839874, 0.855471], PointSize[
           0.016666666666666666`], AbsoluteThickness[1.6], Opacity[0.5], 
           CapForm["Butt"], 
           CuboidBox[{1.75, 8.75, 0.0052113491603937466`}, {2.25, 9.25, 0.}]}, 
          {RGBColor[0.4143114, 0.3839874, 0.855471], PointSize[
           0.016666666666666666`], AbsoluteThickness[1.6], Opacity[0.5], 
           CapForm["Butt"], 
           CuboidBox[{1.75, 9.75, 0.0052113491603937466`}, {2.25, 10.25, 
            0.}]}, 
          {RGBColor[0.4143114, 0.3839874, 0.855471], PointSize[
           0.016666666666666666`], AbsoluteThickness[1.6], Opacity[0.5], 
           CapForm["Butt"], 
           CuboidBox[{1.75, 10.75, 0.0052113491603937466`}, {2.25, 11.25, 
            0.}]}, 
          {RGBColor[
           0.5508058750937734, 0.6289709964741185, 0.9466348096274069], 
           PointSize[0.016666666666666666`], AbsoluteThickness[1.6], Opacity[
           0.5], CapForm["Butt"], 
           CuboidBox[{2.75, 0.75, 0.008064516129032258}, {3.25, 1.25, 0.}]}, 
          {RGBColor[
           0.7199492044700956, 0.8290857382787303, 0.9626149616081028], 
           PointSize[0.016666666666666666`], AbsoluteThickness[1.6], Opacity[
           0.5], CapForm["Butt"], 
           CuboidBox[{2.75, 1.75, 0.010617120106171201`}, {3.25, 2.25, 
            0.}]}, 
          {RGBColor[0.8205203030120133, 0.90575892178296, 0.9411823572693121],
            PointSize[0.016666666666666666`], AbsoluteThickness[1.6], Opacity[
           0.5], CapForm["Butt"], 
           CuboidBox[{2.75, 2.75, 0.012358266785651634`}, {3.25, 3.25, 
            0.}]}, 
          {RGBColor[
           0.8602378712044907, 0.9230914512932371, 0.9195332080224539], 
           PointSize[0.016666666666666666`], AbsoluteThickness[1.6], Opacity[
           0.5], CapForm["Butt"], 
           CuboidBox[{2.75, 3.75, 0.01322884012539185}, {3.25, 4.25, 0.}]}, 
          {RGBColor[
           0.7618022886516937, 0.8636245453942089, 0.9563749379843623], 
           PointSize[0.016666666666666666`], AbsoluteThickness[1.6], Opacity[
           0.5], CapForm["Butt"], 
           CuboidBox[{2.75, 4.75, 0.01130452750181443}, {3.25, 5.25, 0.}]}, 
          {RGBColor[
           0.6378053915614165, 0.741023196104323, 0.9607398983856648], 
           PointSize[0.016666666666666666`], AbsoluteThickness[1.6], Opacity[
           0.5], CapForm["Butt"], 
           CuboidBox[{2.75, 5.75, 0.009380214878237012}, {3.25, 6.25, 0.}]}, 
          {RGBColor[
           0.48044373720930234`, 0.5229708209302325, 0.925722853488372], 
           PointSize[0.016666666666666666`], AbsoluteThickness[1.6], Opacity[
           0.5], CapForm["Butt"], 
           CuboidBox[{2.75, 6.75, 0.006948465547191662}, {3.25, 7.25, 0.}]}, 
          {RGBColor[
           0.43601919224806196`, 0.43011362325581387`, 0.8791805534883721], 
           PointSize[0.016666666666666666`], AbsoluteThickness[1.6], Opacity[
           0.5], CapForm["Butt"], 
           CuboidBox[{2.75, 7.75, 0.005790387955993051}, {3.25, 8.25, 0.}]}, 
          {RGBColor[0.4143114, 0.3839874, 0.855471], PointSize[
           0.016666666666666666`], AbsoluteThickness[1.6], Opacity[0.5], 
           CapForm["Butt"], 
           CuboidBox[{2.75, 8.75, 0.0052113491603937466`}, {3.25, 9.25, 0.}]}, 
          {RGBColor[
           0.4197383480620155, 0.39551895581395347`, 0.8613983883720929], 
           PointSize[0.016666666666666666`], AbsoluteThickness[1.6], Opacity[
           0.5], CapForm["Butt"], 
           CuboidBox[{2.75, 9.75, 0.005356108859293573}, {3.25, 10.25, 
            0.}]}, 
          {RGBColor[0.4143114, 0.3839874, 0.855471], PointSize[
           0.016666666666666666`], AbsoluteThickness[1.6], Opacity[0.5], 
           CapForm["Butt"], 
           CuboidBox[{2.75, 10.75, 0.0052113491603937466`}, {3.25, 11.25, 
            0.}]}, 
          {RGBColor[
           0.5980272459864966, 0.6954148651912979, 0.9577672749437359], 
           PointSize[0.016666666666666666`], AbsoluteThickness[1.6], Opacity[
           0.5], CapForm["Butt"], 
           CuboidBox[{3.75, 0.75, 0.008797653958944282}, {4.25, 1.25, 0.}]}, 
          {RGBColor[
           0.5025604376676285, 0.5562895090986248, 0.9322960402025688], 
           PointSize[0.016666666666666666`], AbsoluteThickness[1.6], Opacity[
           0.5], CapForm["Butt"], 
           CuboidBox[{3.75, 1.75, 0.0072992700729927005`}, {4.25, 2.25, 0.}]}, 
          {RGBColor[
           0.7335991086120441, 0.840350174712087, 0.9605798493583584], 
           PointSize[0.016666666666666666`], AbsoluteThickness[1.6], Opacity[
           0.5], CapForm["Butt"], 
           CuboidBox[{3.75, 2.75, 0.010841310156688964`}, {4.25, 3.25, 
            0.}]}, 
          {RGBColor[
           0.8321112632055598, 0.9108171534106745, 0.9348643866944668], 
           PointSize[0.016666666666666666`], AbsoluteThickness[1.6], Opacity[
           0.5], CapForm["Butt"], 
           CuboidBox[{3.75, 3.75, 0.012612330198537094`}, {4.25, 4.25, 
            0.}]}, 
          {RGBColor[0.780304967626506, 0.8788936820116638, 0.953616308455309],
            PointSize[0.016666666666666666`], AbsoluteThickness[1.6], Opacity[
           0.5], CapForm["Butt"], 
           CuboidBox[{3.75, 4.75, 0.011608420957104654`}, {4.25, 5.25, 
            0.}]}, 
          {RGBColor[
           0.7191815373889828, 0.8284522292850224, 0.9627294157950517], 
           PointSize[0.016666666666666666`], AbsoluteThickness[1.6], Opacity[
           0.5], CapForm["Butt"], 
           CuboidBox[{3.75, 5.75, 0.010604511715672211`}, {4.25, 6.25, 
            0.}]}, 
          {RGBColor[
           0.7081117534883721, 0.8193170093023255, 0.9643798488372093], 
           PointSize[0.016666666666666666`], AbsoluteThickness[1.6], Opacity[
           0.5], CapForm["Butt"], 
           CuboidBox[{3.75, 6.75, 0.010422698320787493`}, {4.25, 7.25, 
            0.}]}, 
          {RGBColor[
           0.48044373720930234`, 0.5229708209302325, 0.925722853488372], 
           PointSize[0.016666666666666666`], AbsoluteThickness[1.6], Opacity[
           0.5], CapForm["Butt"], 
           CuboidBox[{3.75, 7.75, 0.006948465547191662}, {4.25, 8.25, 0.}]}, 
          {RGBColor[0.4143114, 0.3839874, 0.855471], PointSize[
           0.016666666666666666`], AbsoluteThickness[1.6], Opacity[0.5], 
           CapForm["Butt"], 
           CuboidBox[{3.75, 8.75, 0.0052113491603937466`}, {4.25, 9.25, 0.}]}, 
          {RGBColor[0.425165296124031, 0.4070505116279069, 0.867325776744186],
            PointSize[0.016666666666666666`], AbsoluteThickness[1.6], Opacity[
           0.5], CapForm["Butt"], 
           CuboidBox[{3.75, 9.75, 0.0055008685581933985`}, {4.25, 10.25, 
            0.}]}, 
          {RGBColor[
           0.4197383480620155, 0.39551895581395347`, 0.8613983883720929], 
           PointSize[0.016666666666666666`], AbsoluteThickness[1.6], Opacity[
           0.5], CapForm["Butt"], 
           CuboidBox[{3.75, 10.75, 0.005356108859293573}, {4.25, 11.25, 0.}]}, 
          {RGBColor[
           0.46630506369092267`, 0.49446714441110273`, 0.9122592047261815], 
           PointSize[0.016666666666666666`], AbsoluteThickness[1.6], Opacity[
           0.5], CapForm["Butt"], 
           CuboidBox[{4.75, 0.75, 0.006598240469208211}, {5.25, 1.25, 0.}]}, 
          {RGBColor[
           0.5443956421490409, 0.619314015634018, 0.9447296584450857], 
           PointSize[0.016666666666666666`], AbsoluteThickness[1.6], Opacity[
           0.5], CapForm["Butt"], 
           CuboidBox[{4.75, 1.75, 0.007962840079628402}, {5.25, 2.25, 0.}]}, 
          {RGBColor[
           0.5995106849801924, 0.6971157282037863, 0.9578781324375581], 
           PointSize[0.016666666666666666`], AbsoluteThickness[1.6], Opacity[
           0.5], CapForm["Butt"], 
           CuboidBox[{4.75, 2.75, 0.008819379295090345}, {5.25, 3.25, 0.}]}, 
          {RGBColor[
           0.6287535851430098, 0.7306446885966319, 0.9600634562951083], 
           PointSize[0.016666666666666666`], AbsoluteThickness[1.6], Opacity[
           0.5], CapForm["Butt"], 
           CuboidBox[{4.75, 3.75, 0.009247648902821317}, {5.25, 4.25, 0.}]}, 
          {RGBColor[0.654523572363251, 0.76019171970575, 0.9619892491394432], 
           PointSize[0.016666666666666666`], AbsoluteThickness[1.6], Opacity[
           0.5], CapForm["Butt"], 
           CuboidBox[{4.75, 4.75, 0.009625056829415337}, {5.25, 5.25, 0.}]}, 
          {RGBColor[
           0.6802935595834922, 0.7897387508148682, 0.9639150419837781], 
           PointSize[0.016666666666666666`], AbsoluteThickness[1.6], Opacity[
           0.5], CapForm["Butt"], 
           CuboidBox[{4.75, 5.75, 0.010002464756009358`}, {5.25, 6.25, 
            0.}]}, 
          {RGBColor[
           0.8114664604651162, 0.9018078744186047, 0.9461174023255814], 
           PointSize[0.016666666666666666`], AbsoluteThickness[1.6], Opacity[
           0.5], CapForm["Butt"], 
           CuboidBox[{4.75, 6.75, 0.012159814707585408`}, {5.25, 7.25, 
            0.}]}, 
          {RGBColor[
           0.5534554953488372, 0.632962634883721, 0.9474222891472868], 
           PointSize[0.016666666666666666`], AbsoluteThickness[1.6], Opacity[
           0.5], CapForm["Butt"], 
           CuboidBox[{4.75, 7.75, 0.008106543138390272}, {5.25, 8.25, 0.}]}, 
          {RGBColor[0.4143114, 0.3839874, 0.855471], PointSize[
           0.016666666666666666`], AbsoluteThickness[1.6], Opacity[0.5], 
           CapForm["Butt"], 
           CuboidBox[{4.75, 8.75, 0.0052113491603937466`}, {5.25, 9.25, 0.}]}, 
          {RGBColor[
           0.4197383480620155, 0.39551895581395347`, 0.8613983883720929], 
           PointSize[0.016666666666666666`], AbsoluteThickness[1.6], Opacity[
           0.5], CapForm["Butt"], 
           CuboidBox[{4.75, 9.75, 0.005356108859293573}, {5.25, 10.25, 
            0.}]}, 
          {RGBColor[0.425165296124031, 0.4070505116279069, 0.867325776744186],
            PointSize[0.016666666666666666`], AbsoluteThickness[1.6], Opacity[
           0.5], CapForm["Butt"], 
           CuboidBox[{4.75, 10.75, 0.0055008685581933985`}, {5.25, 11.25, 
            0.}]}, 
          {RGBColor[
           0.46630506369092267`, 0.49446714441110273`, 0.9122592047261815], 
           PointSize[0.016666666666666666`], AbsoluteThickness[1.6], Opacity[
           0.5], CapForm["Butt"], 
           CuboidBox[{5.75, 0.75, 0.006598240469208211}, {6.25, 1.25, 0.}]}, 
          {RGBColor[
           0.44283258689526395`, 0.4445911969784416, 0.8866222381599049], 
           PointSize[0.016666666666666666`], AbsoluteThickness[1.6], Opacity[
           0.5], CapForm["Butt"], 
           CuboidBox[{5.75, 1.75, 0.005972130059721301}, {6.25, 2.25, 0.}]}, 
          {RGBColor[
           0.47089858827519515`, 0.5042277841889289, 0.9172763163507265], 
           PointSize[0.016666666666666666`], AbsoluteThickness[1.6], Opacity[
           0.5], CapForm["Butt"], 
           CuboidBox[{5.75, 2.75, 0.006720769232724934}, {6.25, 3.25, 0.}]}, 
          {RGBColor[
           0.489687697162256, 0.5368967959957229, 0.9284702015778312], 
           PointSize[0.016666666666666666`], AbsoluteThickness[1.6], Opacity[
           0.5], CapForm["Butt"], 
           CuboidBox[{5.75, 3.75, 0.00709508881922675}, {6.25, 4.25, 0.}]}, 
          {RGBColor[
           0.5718472936605992, 0.6606697783593143, 0.952888417539307], 
           PointSize[0.016666666666666666`], AbsoluteThickness[1.6], Opacity[
           0.5], CapForm["Butt"], 
           CuboidBox[{5.75, 4.75, 0.00839826504770234}, {6.25, 5.25, 0.}]}, 
          {RGBColor[
           0.6597392185598256, 0.7661718103867149, 0.9623790147236518], 
           PointSize[0.016666666666666666`], AbsoluteThickness[1.6], Opacity[
           0.5], CapForm["Butt"], 
           CuboidBox[{5.75, 5.75, 0.009701441276177931}, {6.25, 6.25, 0.}]}, 
          {RGBColor[
           0.9339085503875969, 0.8639145682170544, 0.7719947410852713], 
           PointSize[0.016666666666666666`], AbsoluteThickness[1.6], Opacity[
           0.5], CapForm["Butt"], 
           CuboidBox[{5.75, 6.75, 0.01679212507237985}, {6.25, 7.25, 0.}]}, 
          {RGBColor[
           0.9171666558139534, 0.9193957325581396, 0.8544317224806203], 
           PointSize[0.016666666666666666`], AbsoluteThickness[1.6], Opacity[
           0.5], CapForm["Butt"], 
           CuboidBox[{5.75, 7.75, 0.015055008685581933`}, {6.25, 8.25, 
            0.}]}, 
          {RGBColor[
           0.45772698449612403`, 0.4762398465116279, 0.9028901069767441], 
           PointSize[0.016666666666666666`], AbsoluteThickness[1.6], Opacity[
           0.5], CapForm["Butt"], 
           CuboidBox[{5.75, 8.75, 0.006369426751592357}, {6.25, 9.25, 0.}]}, 
          {RGBColor[
           0.43059224418604647`, 0.41858206744186044`, 0.873253165116279], 
           PointSize[0.016666666666666666`], AbsoluteThickness[1.6], Opacity[
           0.5], CapForm["Butt"], 
           CuboidBox[{5.75, 9.75, 0.005645628257093225}, {6.25, 10.25, 
            0.}]}, 
          {RGBColor[
           0.4197383480620155, 0.39551895581395347`, 0.8613983883720929], 
           PointSize[0.016666666666666666`], AbsoluteThickness[1.6], Opacity[
           0.5], CapForm["Butt"], 
           CuboidBox[{5.75, 10.75, 0.005356108859293573}, {6.25, 11.25, 0.}]}, 
          {RGBColor[
           0.46630506369092267`, 0.49446714441110273`, 0.9122592047261815], 
           PointSize[0.016666666666666666`], AbsoluteThickness[1.6], Opacity[
           0.5], CapForm["Butt"], 
           CuboidBox[{6.75, 0.75, 0.006598240469208211}, {7.25, 1.25, 0.}]}, 
          {RGBColor[
           0.44283258689526395`, 0.4445911969784416, 0.8866222381599049], 
           PointSize[0.016666666666666666`], AbsoluteThickness[1.6], Opacity[
           0.5], CapForm["Butt"], 
           CuboidBox[{6.75, 1.75, 0.005972130059721301}, {7.25, 2.25, 0.}]}, 
          {RGBColor[
           0.46306382187761874`, 0.48757992889889956`, 0.9087190752066474], 
           PointSize[0.016666666666666666`], AbsoluteThickness[1.6], Opacity[
           0.5], CapForm["Butt"], 
           CuboidBox[{6.75, 2.75, 0.006511782816841966}, {7.25, 3.25, 0.}]}, 
          {RGBColor[
           0.47317943936879614`, 0.5090742948591285, 0.9197674937300188], 
           PointSize[0.016666666666666666`], AbsoluteThickness[1.6], Opacity[
           0.5], CapForm["Butt"], 
           CuboidBox[{6.75, 3.75, 0.006781609195402299}, {7.25, 4.25, 0.}]}, 
          {RGBColor[
           0.5329887145255479, 0.6021295416134594, 0.9413394662577009], 
           PointSize[0.016666666666666666`], AbsoluteThickness[1.6], Opacity[
           0.5], CapForm["Butt"], 
           CuboidBox[{6.75, 4.75, 0.007781908848799178}, {7.25, 5.25, 0.}]}, 
          {RGBColor[
           0.596972606709032, 0.6942056500188638, 0.9576884616809842], 
           PointSize[0.016666666666666666`], AbsoluteThickness[1.6], Opacity[
           0.5], CapForm["Butt"], 
           CuboidBox[{6.75, 5.75, 0.008782208502196057}, {7.25, 6.25, 0.}]}, 
          {RGBColor[
           0.7433667705426356, 0.8484108325581395, 0.9591235542635659], 
           PointSize[0.016666666666666666`], AbsoluteThickness[1.6], Opacity[
           0.5], CapForm["Butt"], 
           CuboidBox[{6.75, 6.75, 0.011001737116386797`}, {7.25, 7.25, 
            0.}]}, 
          {RGBColor[
           0.9020209348837209, 0.9249776953488372, 0.8772418682170543], 
           PointSize[0.016666666666666666`], AbsoluteThickness[1.6], Opacity[
           0.5], CapForm["Butt"], 
           CuboidBox[{6.75, 7.75, 0.01447596988998263}, {7.25, 8.25, 0.}]}, 
          {RGBColor[
           0.7433667705426356, 0.8484108325581395, 0.9591235542635659], 
           PointSize[0.016666666666666666`], AbsoluteThickness[1.6], Opacity[
           0.5], CapForm["Butt"], 
           CuboidBox[{6.75, 8.75, 0.011001737116386797`}, {7.25, 9.25, 
            0.}]}, 
          {RGBColor[
           0.5717084348837209, 0.660460588372093, 0.9528471480620155], 
           PointSize[0.016666666666666666`], AbsoluteThickness[1.6], Opacity[
           0.5], CapForm["Butt"], 
           CuboidBox[{6.75, 9.75, 0.008396062536189925}, {7.25, 10.25, 
            0.}]}, 
          {RGBColor[
           0.43059224418604647`, 0.41858206744186044`, 0.873253165116279], 
           PointSize[0.016666666666666666`], AbsoluteThickness[1.6], Opacity[
           0.5], CapForm["Butt"], 
           CuboidBox[{6.75, 10.75, 0.005645628257093225}, {7.25, 11.25, 0.}]}, 
          {RGBColor[
           0.46630506369092267`, 0.49446714441110273`, 0.9122592047261815], 
           PointSize[0.016666666666666666`], AbsoluteThickness[1.6], Opacity[
           0.5], CapForm["Butt"], 
           CuboidBox[{7.75, 0.75, 0.006598240469208211}, {8.25, 1.25, 0.}]}, 
          {RGBColor[
           0.44283258689526395`, 0.4445911969784416, 0.8866222381599049], 
           PointSize[0.016666666666666666`], AbsoluteThickness[1.6], Opacity[
           0.5], CapForm["Butt"], 
           CuboidBox[{7.75, 1.75, 0.005972130059721301}, {8.25, 2.25, 0.}]}, 
          {RGBColor[
           0.43224707404715157`, 0.42209836475811724`, 0.8750605933732695], 
           PointSize[0.016666666666666666`], AbsoluteThickness[1.6], Opacity[
           0.5], CapForm["Butt"], 
           CuboidBox[{7.75, 2.75, 0.005689769581035627}, {8.25, 3.25, 0.}]}, 
          {RGBColor[
           0.42695431762309544`, 0.41085194864795505`, 0.8692797709799518], 
           PointSize[0.016666666666666666`], AbsoluteThickness[1.6], Opacity[
           0.5], CapForm["Butt"], 
           CuboidBox[{7.75, 3.75, 0.00554858934169279}, {8.25, 4.25, 0.}]}, 
          {RGBColor[
           0.46499711599214244`, 0.4916879263832421, 0.9108306460054303], 
           PointSize[0.016666666666666666`], AbsoluteThickness[1.6], Opacity[
           0.5], CapForm["Butt"], 
           CuboidBox[{7.75, 4.75, 0.00656335196228157}, {8.25, 5.25, 0.}]}, 
          {RGBColor[
           0.5201403719211293, 0.5827735838147844, 0.9375208788031233], 
           PointSize[0.016666666666666666`], AbsoluteThickness[1.6], Opacity[
           0.5], CapForm["Butt"], 
           CuboidBox[{7.75, 5.75, 0.00757811458287035}, {8.25, 6.25, 0.}]}, 
          {RGBColor[
           0.48044373720930234`, 0.5229708209302325, 0.925722853488372], 
           PointSize[0.016666666666666666`], AbsoluteThickness[1.6], Opacity[
           0.5], CapForm["Butt"], 
           CuboidBox[{7.75, 6.75, 0.006948465547191662}, {8.25, 7.25, 0.}]}, 
          {RGBColor[
           0.8868752139534883, 0.9305596581395349, 0.9000520139534884], 
           PointSize[0.016666666666666666`], AbsoluteThickness[1.6], Opacity[
           0.5], CapForm["Butt"], 
           CuboidBox[{7.75, 7.75, 0.013896931094383324`}, {8.25, 8.25, 
            0.}]}, 
          {RGBColor[
           0.682906527906977, 0.3690986637209305, 0.42274576511627926`], 
           PointSize[0.016666666666666666`], AbsoluteThickness[1.6], Opacity[
           0.5], CapForm["Butt"], 
           CuboidBox[{7.75, 8.75, 0.02374059061957151}, {8.25, 9.25, 0.}]}, 
          {RGBColor[
           0.857696365116279, 0.9219823519379845, 0.9209185255813954], 
           PointSize[0.016666666666666666`], AbsoluteThickness[1.6], Opacity[
           0.5], CapForm["Butt"], 
           CuboidBox[{7.75, 9.75, 0.013173132599884192`}, {8.25, 10.25, 0.}]}, 
          {RGBColor[
           0.5717084348837209, 0.660460588372093, 0.9528471480620155], 
           PointSize[0.016666666666666666`], AbsoluteThickness[1.6], Opacity[
           0.5], CapForm["Butt"], 
           CuboidBox[{7.75, 10.75, 0.008396062536189925}, {8.25, 11.25, 0.}]}, 
          {RGBColor[
           0.46630506369092267`, 0.49446714441110273`, 0.9122592047261815], 
           PointSize[0.016666666666666666`], AbsoluteThickness[1.6], Opacity[
           0.5], CapForm["Butt"], 
           CuboidBox[{8.75, 0.75, 0.006598240469208211}, {9.25, 1.25, 0.}]}, 
          {RGBColor[
           0.44283258689526395`, 0.4445911969784416, 0.8866222381599049], 
           PointSize[0.016666666666666666`], AbsoluteThickness[1.6], Opacity[
           0.5], CapForm["Butt"], 
           CuboidBox[{8.75, 1.75, 0.005972130059721301}, {9.25, 2.25, 0.}]}, 
          {RGBColor[
           0.43224707404715157`, 0.42209836475811724`, 0.8750605933732695], 
           PointSize[0.016666666666666666`], AbsoluteThickness[1.6], Opacity[
           0.5], CapForm["Butt"], 
           CuboidBox[{8.75, 2.75, 0.005689769581035627}, {9.25, 3.25, 0.}]}, 
          {RGBColor[
           0.42695431762309544`, 0.41085194864795505`, 0.8692797709799518], 
           PointSize[0.016666666666666666`], AbsoluteThickness[1.6], Opacity[
           0.5], CapForm["Butt"], 
           CuboidBox[{8.75, 3.75, 0.00554858934169279}, {9.25, 4.25, 0.}]}, 
          {RGBColor[
           0.43655695575621806`, 0.4312563004729433, 0.879767906293071], 
           PointSize[0.016666666666666666`], AbsoluteThickness[1.6], Opacity[
           0.5], CapForm["Butt"], 
           CuboidBox[{8.75, 4.75, 0.005804732387270155}, {9.25, 5.25, 0.}]}, 
          {RGBColor[
           0.4461595938893408, 0.4516606522979315, 0.8902560416061902], 
           PointSize[0.016666666666666666`], AbsoluteThickness[1.6], Opacity[
           0.5], CapForm["Butt"], 
           CuboidBox[{8.75, 5.75, 0.00606087543284752}, {9.25, 6.25, 0.}]}, 
          {RGBColor[
           0.43601919224806196`, 0.43011362325581387`, 0.8791805534883721], 
           PointSize[0.016666666666666666`], AbsoluteThickness[1.6], Opacity[
           0.5], CapForm["Butt"], 
           CuboidBox[{8.75, 6.75, 0.005790387955993051}, {9.25, 7.25, 0.}]}, 
          {RGBColor[
           0.43601919224806196`, 0.43011362325581387`, 0.8791805534883721], 
           PointSize[0.016666666666666666`], AbsoluteThickness[1.6], Opacity[
           0.5], CapForm["Butt"], 
           CuboidBox[{8.75, 7.75, 0.005790387955993051}, {9.25, 8.25, 0.}]}, 
          {RGBColor[
           0.8114664604651162, 0.9018078744186047, 0.9461174023255814], 
           PointSize[0.016666666666666666`], AbsoluteThickness[1.6], Opacity[
           0.5], CapForm["Butt"], 
           CuboidBox[{8.75, 8.75, 0.012159814707585408`}, {9.25, 9.25, 
            0.}]}, 
          {RGBColor[0.6738567, 0.35971924, 0.416683], PointSize[
           0.016666666666666666`], AbsoluteThickness[1.6], Opacity[0.5], 
           CapForm["Butt"], 
           CuboidBox[{8.75, 9.75, 0.02388535031847134}, {9.25, 10.25, 0.}]}, 
          {RGBColor[
           0.857696365116279, 0.9219823519379845, 0.9209185255813954], 
           PointSize[0.016666666666666666`], AbsoluteThickness[1.6], Opacity[
           0.5], CapForm["Butt"], 
           CuboidBox[{8.75, 10.75, 0.013173132599884192`}, {9.25, 11.25, 
            0.}]}, 
          {RGBColor[
           0.46630506369092267`, 0.49446714441110273`, 0.9122592047261815], 
           PointSize[0.016666666666666666`], AbsoluteThickness[1.6], Opacity[
           0.5], CapForm["Butt"], 
           CuboidBox[{9.75, 0.75, 0.006598240469208211}, {10.25, 1.25, 
            0.}]}, 
          {RGBColor[
           0.44283258689526395`, 0.4445911969784416, 0.8866222381599049], 
           PointSize[0.016666666666666666`], AbsoluteThickness[1.6], Opacity[
           0.5], CapForm["Butt"], 
           CuboidBox[{9.75, 1.75, 0.005972130059721301}, {10.25, 2.25, 
            0.}]}, 
          {RGBColor[
           0.43224707404715157`, 0.42209836475811724`, 0.8750605933732695], 
           PointSize[0.016666666666666666`], AbsoluteThickness[1.6], Opacity[
           0.5], CapForm["Butt"], 
           CuboidBox[{9.75, 2.75, 0.005689769581035627}, {10.25, 3.25, 
            0.}]}, 
          {RGBColor[
           0.42695431762309544`, 0.41085194864795505`, 0.8692797709799518], 
           PointSize[0.016666666666666666`], AbsoluteThickness[1.6], Opacity[
           0.5], CapForm["Butt"], 
           CuboidBox[{9.75, 3.75, 0.00554858934169279}, {10.25, 4.25, 0.}]}, 
          {RGBColor[
           0.4251960395501232, 0.40711583739293045`, 0.8673593551429941], 
           PointSize[0.016666666666666666`], AbsoluteThickness[1.6], Opacity[
           0.5], CapForm["Butt"], 
           CuboidBox[{9.75, 4.75, 0.005501688615627779}, {10.25, 5.25, 
            0.}]}, 
          {RGBColor[
           0.42343776147715095`, 0.40337972613790585`, 0.8654389393060363], 
           PointSize[0.016666666666666666`], AbsoluteThickness[1.6], Opacity[
           0.5], CapForm["Butt"], 
           CuboidBox[{9.75, 5.75, 0.005454787889562768}, {10.25, 6.25, 
            0.}]}, 
          {RGBColor[0.4143114, 0.3839874, 0.855471], PointSize[
           0.016666666666666666`], AbsoluteThickness[1.6], Opacity[0.5], 
           CapForm["Butt"], 
           CuboidBox[{9.75, 6.75, 0.0052113491603937466`}, {10.25, 7.25, 
            0.}]}, 
          {RGBColor[0.4143114, 0.3839874, 0.855471], PointSize[
           0.016666666666666666`], AbsoluteThickness[1.6], Opacity[0.5], 
           CapForm["Butt"], 
           CuboidBox[{9.75, 7.75, 0.0052113491603937466`}, {10.25, 8.25, 
            0.}]}, 
          {RGBColor[
           0.45772698449612403`, 0.4762398465116279, 0.9028901069767441], 
           PointSize[0.016666666666666666`], AbsoluteThickness[1.6], Opacity[
           0.5], CapForm["Butt"], 
           CuboidBox[{9.75, 8.75, 0.006369426751592357}, {10.25, 9.25, 
            0.}]}, 
          {RGBColor[
           0.5443290255813953, 0.6192136581395349, 0.9447098596899225], 
           PointSize[0.016666666666666666`], AbsoluteThickness[1.6], Opacity[
           0.5], CapForm["Butt"], 
           CuboidBox[{9.75, 9.75, 0.007961783439490446}, {10.25, 10.25, 0.}]}, 
          {RGBColor[0.6738567, 0.35971924, 0.416683], PointSize[
           0.016666666666666666`], AbsoluteThickness[1.6], Opacity[0.5], 
           CapForm["Butt"], 
           CuboidBox[{9.75, 10.75, 0.02388535031847134}, {10.25, 11.25, 0.}]}, 
          {RGBColor[
           0.46630506369092267`, 0.49446714441110273`, 0.9122592047261815], 
           PointSize[0.016666666666666666`], AbsoluteThickness[1.6], Opacity[
           0.5], CapForm["Butt"], 
           CuboidBox[{10.75, 0.75, 0.006598240469208211}, {11.25, 1.25, 0.}]}, 
          {RGBColor[
           0.44283258689526395`, 0.4445911969784416, 0.8866222381599049], 
           PointSize[0.016666666666666666`], AbsoluteThickness[1.6], Opacity[
           0.5], CapForm["Butt"], 
           CuboidBox[{10.75, 1.75, 0.005972130059721301}, {11.25, 2.25, 0.}]}, 
          {RGBColor[
           0.43224707404715157`, 0.42209836475811724`, 0.8750605933732695], 
           PointSize[0.016666666666666666`], AbsoluteThickness[1.6], Opacity[
           0.5], CapForm["Butt"], 
           CuboidBox[{10.75, 2.75, 0.005689769581035627}, {11.25, 3.25, 0.}]}, 
          {RGBColor[
           0.42695431762309544`, 0.41085194864795505`, 0.8692797709799518], 
           PointSize[0.016666666666666666`], AbsoluteThickness[1.6], Opacity[
           0.5], CapForm["Butt"], 
           CuboidBox[{10.75, 3.75, 0.00554858934169279}, {11.25, 4.25, 
            0.}]}, 
          {RGBColor[
           0.4251960395501232, 0.40711583739293045`, 0.8673593551429941], 
           PointSize[0.016666666666666666`], AbsoluteThickness[1.6], Opacity[
           0.5], CapForm["Butt"], 
           CuboidBox[{10.75, 4.75, 0.005501688615627779}, {11.25, 5.25, 0.}]}, 
          {RGBColor[
           0.42343776147715095`, 0.40337972613790585`, 0.8654389393060363], 
           PointSize[0.016666666666666666`], AbsoluteThickness[1.6], Opacity[
           0.5], CapForm["Butt"], 
           CuboidBox[{10.75, 5.75, 0.005454787889562768}, {11.25, 6.25, 0.}]}, 
          {RGBColor[0.4143114, 0.3839874, 0.855471], PointSize[
           0.016666666666666666`], AbsoluteThickness[1.6], Opacity[0.5], 
           CapForm["Butt"], 
           CuboidBox[{10.75, 6.75, 0.0052113491603937466`}, {11.25, 7.25, 
            0.}]}, 
          {RGBColor[0.4143114, 0.3839874, 0.855471], PointSize[
           0.016666666666666666`], AbsoluteThickness[1.6], Opacity[0.5], 
           CapForm["Butt"], 
           CuboidBox[{10.75, 7.75, 0.0052113491603937466`}, {11.25, 8.25, 
            0.}]}, 
          {RGBColor[0.4143114, 0.3839874, 0.855471], PointSize[
           0.016666666666666666`], AbsoluteThickness[1.6], Opacity[0.5], 
           CapForm["Butt"], 
           CuboidBox[{10.75, 8.75, 0.0052113491603937466`}, {11.25, 9.25, 
            0.}]}, 
          {RGBColor[0.4143114, 0.3839874, 0.855471], PointSize[
           0.016666666666666666`], AbsoluteThickness[1.6], Opacity[0.5], 
           CapForm["Butt"], 
           CuboidBox[{10.75, 9.75, 0.0052113491603937466`}, {11.25, 10.25, 
            0.}]}, 
          {RGBColor[
           0.5443290255813953, 0.6192136581395349, 0.9447098596899225], 
           PointSize[0.016666666666666666`], AbsoluteThickness[1.6], Opacity[
           0.5], CapForm["Butt"], 
           CuboidBox[{10.75, 10.75, 0.007961783439490446}, {11.25, 11.25, 
            0.}]}}}, 
        {RGBColor[0.9, 0.36, 0.054], PointSize[0.016666666666666666`], 
         AbsoluteThickness[1.6], CapForm["Butt"], EdgeForm[Opacity[
         0.5]], {}, 
         {RGBColor[0.93, 0.552, 0.3378], 
          {RGBColor[
           0.9302045519379845, 0.8887196281820455, 0.8047740473618404], 
           Polygon3DBox[{{0.75, 0.75, 0.016129032258064516`}, {1.25, 0.75, 
            0.016129032258064516`}, {1.25, 1.25, 0.016129032258064516`}, {
            0.75, 1.25, 0.016129032258064516`}}]}, 
          {RGBColor[
           0.9052269634017993, 0.9237961119843829, 0.8724134432071522], 
           Polygon3DBox[{{0.75, 1.75, 0.014598540145985401`}, {1.25, 1.75, 
            0.014598540145985401`}, {1.25, 2.25, 0.014598540145985401`}, {
            0.75, 2.25, 0.014598540145985401`}}]}, 
          {RGBColor[
           0.7078410676818985, 0.8190936287548342, 0.9644202063367827], 
           Polygon3DBox[{{0.75, 2.75, 0.010418252497285974`}, {1.25, 2.75, 
            0.010418252497285974`}, {1.25, 3.25, 0.010418252497285974`}, {
            0.75, 3.25, 0.010418252497285974`}}]}, 
          {RGBColor[
           0.5674242391905907, 0.6540064710130981, 0.9515738650845584], 
           Polygon3DBox[{{0.75, 3.75, 0.00832810867293626}, {1.25, 3.75, 
            0.00832810867293626}, {1.25, 4.25, 0.00832810867293626}, {0.75, 
            4.25, 0.00832810867293626}}]}, 
          {RGBColor[0.5725043796401861, 0.661659674790517, 0.953083706562606],
            Polygon3DBox[{{0.75, 4.75, 0.008408687431272342}, {1.25, 4.75, 
            0.008408687431272342}, {1.25, 5.25, 0.008408687431272342}, {0.75, 
            5.25, 0.008408687431272342}}]}, 
          {RGBColor[
           0.5775845200897817, 0.6693128785679362, 0.9545935480406536], 
           Polygon3DBox[{{0.75, 5.75, 0.008489266189608427}, {1.25, 5.75, 
            0.008489266189608427}, {1.25, 6.25, 0.008489266189608427}, {0.75, 
            6.25, 0.008489266189608427}}]}, 
          {RGBColor[0.4143114, 0.3839874, 0.855471], 
           Polygon3DBox[{{0.75, 6.75, 0.0052113491603937466`}, {1.25, 6.75, 
            0.0052113491603937466`}, {1.25, 7.25, 0.0052113491603937466`}, {
            0.75, 7.25, 0.0052113491603937466`}}]}, 
          {RGBColor[0.4143114, 0.3839874, 0.855471], 
           Polygon3DBox[{{0.75, 7.75, 0.0052113491603937466`}, {1.25, 7.75, 
            0.0052113491603937466`}, {1.25, 8.25, 0.0052113491603937466`}, {
            0.75, 8.25, 0.0052113491603937466`}}]}, 
          {RGBColor[0.4143114, 0.3839874, 0.855471], 
           Polygon3DBox[{{0.75, 8.75, 0.0052113491603937466`}, {1.25, 8.75, 
            0.0052113491603937466`}, {1.25, 9.25, 0.0052113491603937466`}, {
            0.75, 9.25, 0.0052113491603937466`}}]}, 
          {RGBColor[0.4143114, 0.3839874, 0.855471], 
           Polygon3DBox[{{0.75, 9.75, 0.0052113491603937466`}, {1.25, 9.75, 
            0.0052113491603937466`}, {1.25, 10.25, 0.0052113491603937466`}, {
            0.75, 10.25, 0.0052113491603937466`}}]}, 
          {RGBColor[0.4143114, 0.3839874, 0.855471], 
           Polygon3DBox[{{0.75, 10.75, 0.0052113491603937466`}, {1.25, 10.75, 
            0.0052113491603937466`}, {1.25, 11.25, 0.0052113491603937466`}, {
            0.75, 11.25, 0.0052113491603937466`}}]}, 
          {RGBColor[
           0.7877198565141285, 0.8850127392348086, 0.9525107965741435], 
           Polygon3DBox[{{1.75, 0.75, 0.011730205278592375`}, {2.25, 0.75, 
            0.011730205278592375`}, {2.25, 1.25, 0.011730205278592375`}, {
            1.75, 1.25, 0.011730205278592375`}}]}, 
          {RGBColor[
           0.9052269634017993, 0.9237961119843829, 0.8724134432071522], 
           Polygon3DBox[{{1.75, 1.75, 0.014598540145985401`}, {2.25, 1.75, 
            0.014598540145985401`}, {2.25, 2.25, 0.014598540145985401`}, {
            1.75, 2.25, 0.014598540145985401`}}]}, 
          {RGBColor[
           0.8260855413797343, 0.9081875613656454, 0.938148871547496], 
           Polygon3DBox[{{1.75, 2.75, 0.012480251800664586`}, {2.25, 2.75, 
            0.012480251800664586`}, {2.25, 3.25, 0.012480251800664586`}, {
            1.75, 3.25, 0.012480251800664586`}}]}, 
          {RGBColor[
           0.7689003179517063, 0.8694821176541032, 0.9553166678143099], 
           Polygon3DBox[{{1.75, 3.75, 0.01142110762800418}, {2.25, 3.75, 
            0.01142110762800418}, {2.25, 4.25, 0.01142110762800418}, {1.75, 
            4.25, 0.01142110762800418}}]}, 
          {RGBColor[
           0.7073850490112757, 0.8187173042565642, 0.9644881957653564], 
           Polygon3DBox[{{1.75, 4.75, 0.010410762712175342`}, {2.25, 4.75, 
            0.010410762712175342`}, {2.25, 5.25, 0.010410762712175342`}, {
            1.75, 5.25, 0.010410762712175342`}}]}, 
          {RGBColor[
           0.6391848775361592, 0.7426048699585613, 0.9608429874635255], 
           Polygon3DBox[{{1.75, 5.75, 0.009400417796346504}, {2.25, 5.75, 
            0.009400417796346504}, {2.25, 6.25, 0.009400417796346504}, {1.75, 
            6.25, 0.009400417796346504}}]}, 
          {RGBColor[0.4143114, 0.3839874, 0.855471], 
           Polygon3DBox[{{1.75, 6.75, 0.0052113491603937466`}, {2.25, 6.75, 
            0.0052113491603937466`}, {2.25, 7.25, 0.0052113491603937466`}, {
            1.75, 7.25, 0.0052113491603937466`}}]}, 
          {RGBColor[0.4143114, 0.3839874, 0.855471], 
           Polygon3DBox[{{1.75, 7.75, 0.0052113491603937466`}, {2.25, 7.75, 
            0.0052113491603937466`}, {2.25, 8.25, 0.0052113491603937466`}, {
            1.75, 8.25, 0.0052113491603937466`}}]}, 
          {RGBColor[0.4143114, 0.3839874, 0.855471], 
           Polygon3DBox[{{1.75, 8.75, 0.0052113491603937466`}, {2.25, 8.75, 
            0.0052113491603937466`}, {2.25, 9.25, 0.0052113491603937466`}, {
            1.75, 9.25, 0.0052113491603937466`}}]}, 
          {RGBColor[0.4143114, 0.3839874, 0.855471], 
           Polygon3DBox[{{1.75, 9.75, 0.0052113491603937466`}, {2.25, 9.75, 
            0.0052113491603937466`}, {2.25, 10.25, 0.0052113491603937466`}, {
            1.75, 10.25, 0.0052113491603937466`}}]}, 
          {RGBColor[0.4143114, 0.3839874, 0.855471], 
           Polygon3DBox[{{1.75, 10.75, 0.0052113491603937466`}, {2.25, 10.75, 
            0.0052113491603937466`}, {2.25, 11.25, 0.0052113491603937466`}, {
            1.75, 11.25, 0.0052113491603937466`}}]}, 
          {RGBColor[
           0.5508058750937734, 0.6289709964741185, 0.9466348096274069], 
           Polygon3DBox[{{2.75, 0.75, 0.008064516129032258}, {3.25, 0.75, 
            0.008064516129032258}, {3.25, 1.25, 0.008064516129032258}, {2.75, 
            1.25, 0.008064516129032258}}]}, 
          {RGBColor[
           0.7199492044700956, 0.8290857382787303, 0.9626149616081028], 
           Polygon3DBox[{{2.75, 1.75, 0.010617120106171201`}, {3.25, 1.75, 
            0.010617120106171201`}, {3.25, 2.25, 0.010617120106171201`}, {
            2.75, 2.25, 0.010617120106171201`}}]}, 
          {RGBColor[0.8205203030120133, 0.90575892178296, 0.9411823572693121],
            Polygon3DBox[{{2.75, 2.75, 0.012358266785651634`}, {3.25, 2.75, 
            0.012358266785651634`}, {3.25, 3.25, 0.012358266785651634`}, {
            2.75, 3.25, 0.012358266785651634`}}]}, 
          {RGBColor[
           0.8602378712044907, 0.9230914512932371, 0.9195332080224539], 
           Polygon3DBox[{{2.75, 3.75, 0.01322884012539185}, {3.25, 3.75, 
            0.01322884012539185}, {3.25, 4.25, 0.01322884012539185}, {2.75, 
            4.25, 0.01322884012539185}}]}, 
          {RGBColor[
           0.7618022886516937, 0.8636245453942089, 0.9563749379843623], 
           Polygon3DBox[{{2.75, 4.75, 0.01130452750181443}, {3.25, 4.75, 
            0.01130452750181443}, {3.25, 5.25, 0.01130452750181443}, {2.75, 
            5.25, 0.01130452750181443}}]}, 
          {RGBColor[
           0.6378053915614165, 0.741023196104323, 0.9607398983856648], 
           Polygon3DBox[{{2.75, 5.75, 0.009380214878237012}, {3.25, 5.75, 
            0.009380214878237012}, {3.25, 6.25, 0.009380214878237012}, {2.75, 
            6.25, 0.009380214878237012}}]}, 
          {RGBColor[
           0.48044373720930234`, 0.5229708209302325, 0.925722853488372], 
           Polygon3DBox[{{2.75, 6.75, 0.006948465547191662}, {3.25, 6.75, 
            0.006948465547191662}, {3.25, 7.25, 0.006948465547191662}, {2.75, 
            7.25, 0.006948465547191662}}]}, 
          {RGBColor[
           0.43601919224806196`, 0.43011362325581387`, 0.8791805534883721], 
           Polygon3DBox[{{2.75, 7.75, 0.005790387955993051}, {3.25, 7.75, 
            0.005790387955993051}, {3.25, 8.25, 0.005790387955993051}, {2.75, 
            8.25, 0.005790387955993051}}]}, 
          {RGBColor[0.4143114, 0.3839874, 0.855471], 
           Polygon3DBox[{{2.75, 8.75, 0.0052113491603937466`}, {3.25, 8.75, 
            0.0052113491603937466`}, {3.25, 9.25, 0.0052113491603937466`}, {
            2.75, 9.25, 0.0052113491603937466`}}]}, 
          {RGBColor[
           0.4197383480620155, 0.39551895581395347`, 0.8613983883720929], 
           Polygon3DBox[{{2.75, 9.75, 0.005356108859293573}, {3.25, 9.75, 
            0.005356108859293573}, {3.25, 10.25, 0.005356108859293573}, {2.75,
             10.25, 0.005356108859293573}}]}, 
          {RGBColor[0.4143114, 0.3839874, 0.855471], 
           Polygon3DBox[{{2.75, 10.75, 0.0052113491603937466`}, {3.25, 10.75, 
            0.0052113491603937466`}, {3.25, 11.25, 0.0052113491603937466`}, {
            2.75, 11.25, 0.0052113491603937466`}}]}, 
          {RGBColor[
           0.5980272459864966, 0.6954148651912979, 0.9577672749437359], 
           Polygon3DBox[{{3.75, 0.75, 0.008797653958944282}, {4.25, 0.75, 
            0.008797653958944282}, {4.25, 1.25, 0.008797653958944282}, {3.75, 
            1.25, 0.008797653958944282}}]}, 
          {RGBColor[
           0.5025604376676285, 0.5562895090986248, 0.9322960402025688], 
           Polygon3DBox[{{3.75, 1.75, 0.0072992700729927005`}, {4.25, 1.75, 
            0.0072992700729927005`}, {4.25, 2.25, 0.0072992700729927005`}, {
            3.75, 2.25, 0.0072992700729927005`}}]}, 
          {RGBColor[
           0.7335991086120441, 0.840350174712087, 0.9605798493583584], 
           Polygon3DBox[{{3.75, 2.75, 0.010841310156688964`}, {4.25, 2.75, 
            0.010841310156688964`}, {4.25, 3.25, 0.010841310156688964`}, {
            3.75, 3.25, 0.010841310156688964`}}]}, 
          {RGBColor[
           0.8321112632055598, 0.9108171534106745, 0.9348643866944668], 
           Polygon3DBox[{{3.75, 3.75, 0.012612330198537094`}, {4.25, 3.75, 
            0.012612330198537094`}, {4.25, 4.25, 0.012612330198537094`}, {
            3.75, 4.25, 0.012612330198537094`}}]}, 
          {RGBColor[0.780304967626506, 0.8788936820116638, 0.953616308455309],
            Polygon3DBox[{{3.75, 4.75, 0.011608420957104654`}, {4.25, 4.75, 
            0.011608420957104654`}, {4.25, 5.25, 0.011608420957104654`}, {
            3.75, 5.25, 0.011608420957104654`}}]}, 
          {RGBColor[
           0.7191815373889828, 0.8284522292850224, 0.9627294157950517], 
           Polygon3DBox[{{3.75, 5.75, 0.010604511715672211`}, {4.25, 5.75, 
            0.010604511715672211`}, {4.25, 6.25, 0.010604511715672211`}, {
            3.75, 6.25, 0.010604511715672211`}}]}, 
          {RGBColor[
           0.7081117534883721, 0.8193170093023255, 0.9643798488372093], 
           Polygon3DBox[{{3.75, 6.75, 0.010422698320787493`}, {4.25, 6.75, 
            0.010422698320787493`}, {4.25, 7.25, 0.010422698320787493`}, {
            3.75, 7.25, 0.010422698320787493`}}]}, 
          {RGBColor[
           0.48044373720930234`, 0.5229708209302325, 0.925722853488372], 
           Polygon3DBox[{{3.75, 7.75, 0.006948465547191662}, {4.25, 7.75, 
            0.006948465547191662}, {4.25, 8.25, 0.006948465547191662}, {3.75, 
            8.25, 0.006948465547191662}}]}, 
          {RGBColor[0.4143114, 0.3839874, 0.855471], 
           Polygon3DBox[{{3.75, 8.75, 0.0052113491603937466`}, {4.25, 8.75, 
            0.0052113491603937466`}, {4.25, 9.25, 0.0052113491603937466`}, {
            3.75, 9.25, 0.0052113491603937466`}}]}, 
          {RGBColor[0.425165296124031, 0.4070505116279069, 0.867325776744186],
            Polygon3DBox[{{3.75, 9.75, 0.0055008685581933985`}, {4.25, 9.75, 
            0.0055008685581933985`}, {4.25, 10.25, 0.0055008685581933985`}, {
            3.75, 10.25, 0.0055008685581933985`}}]}, 
          {RGBColor[
           0.4197383480620155, 0.39551895581395347`, 0.8613983883720929], 
           Polygon3DBox[{{3.75, 10.75, 0.005356108859293573}, {4.25, 10.75, 
            0.005356108859293573}, {4.25, 11.25, 0.005356108859293573}, {3.75,
             11.25, 0.005356108859293573}}]}, 
          {RGBColor[
           0.46630506369092267`, 0.49446714441110273`, 0.9122592047261815], 
           Polygon3DBox[{{4.75, 0.75, 0.006598240469208211}, {5.25, 0.75, 
            0.006598240469208211}, {5.25, 1.25, 0.006598240469208211}, {4.75, 
            1.25, 0.006598240469208211}}]}, 
          {RGBColor[
           0.5443956421490409, 0.619314015634018, 0.9447296584450857], 
           Polygon3DBox[{{4.75, 1.75, 0.007962840079628402}, {5.25, 1.75, 
            0.007962840079628402}, {5.25, 2.25, 0.007962840079628402}, {4.75, 
            2.25, 0.007962840079628402}}]}, 
          {RGBColor[
           0.5995106849801924, 0.6971157282037863, 0.9578781324375581], 
           Polygon3DBox[{{4.75, 2.75, 0.008819379295090345}, {5.25, 2.75, 
            0.008819379295090345}, {5.25, 3.25, 0.008819379295090345}, {4.75, 
            3.25, 0.008819379295090345}}]}, 
          {RGBColor[
           0.6287535851430098, 0.7306446885966319, 0.9600634562951083], 
           Polygon3DBox[{{4.75, 3.75, 0.009247648902821317}, {5.25, 3.75, 
            0.009247648902821317}, {5.25, 4.25, 0.009247648902821317}, {4.75, 
            4.25, 0.009247648902821317}}]}, 
          {RGBColor[0.654523572363251, 0.76019171970575, 0.9619892491394432], 
           Polygon3DBox[{{4.75, 4.75, 0.009625056829415337}, {5.25, 4.75, 
            0.009625056829415337}, {5.25, 5.25, 0.009625056829415337}, {4.75, 
            5.25, 0.009625056829415337}}]}, 
          {RGBColor[
           0.6802935595834922, 0.7897387508148682, 0.9639150419837781], 
           Polygon3DBox[{{4.75, 5.75, 0.010002464756009358`}, {5.25, 5.75, 
            0.010002464756009358`}, {5.25, 6.25, 0.010002464756009358`}, {
            4.75, 6.25, 0.010002464756009358`}}]}, 
          {RGBColor[
           0.8114664604651162, 0.9018078744186047, 0.9461174023255814], 
           Polygon3DBox[{{4.75, 6.75, 0.012159814707585408`}, {5.25, 6.75, 
            0.012159814707585408`}, {5.25, 7.25, 0.012159814707585408`}, {
            4.75, 7.25, 0.012159814707585408`}}]}, 
          {RGBColor[
           0.5534554953488372, 0.632962634883721, 0.9474222891472868], 
           Polygon3DBox[{{4.75, 7.75, 0.008106543138390272}, {5.25, 7.75, 
            0.008106543138390272}, {5.25, 8.25, 0.008106543138390272}, {4.75, 
            8.25, 0.008106543138390272}}]}, 
          {RGBColor[0.4143114, 0.3839874, 0.855471], 
           Polygon3DBox[{{4.75, 8.75, 0.0052113491603937466`}, {5.25, 8.75, 
            0.0052113491603937466`}, {5.25, 9.25, 0.0052113491603937466`}, {
            4.75, 9.25, 0.0052113491603937466`}}]}, 
          {RGBColor[
           0.4197383480620155, 0.39551895581395347`, 0.8613983883720929], 
           Polygon3DBox[{{4.75, 9.75, 0.005356108859293573}, {5.25, 9.75, 
            0.005356108859293573}, {5.25, 10.25, 0.005356108859293573}, {4.75,
             10.25, 0.005356108859293573}}]}, 
          {RGBColor[0.425165296124031, 0.4070505116279069, 0.867325776744186],
            Polygon3DBox[{{4.75, 10.75, 0.0055008685581933985`}, {5.25, 10.75,
             0.0055008685581933985`}, {5.25, 11.25, 0.0055008685581933985`}, {
            4.75, 11.25, 0.0055008685581933985`}}]}, 
          {RGBColor[
           0.46630506369092267`, 0.49446714441110273`, 0.9122592047261815], 
           Polygon3DBox[{{5.75, 0.75, 0.006598240469208211}, {6.25, 0.75, 
            0.006598240469208211}, {6.25, 1.25, 0.006598240469208211}, {5.75, 
            1.25, 0.006598240469208211}}]}, 
          {RGBColor[
           0.44283258689526395`, 0.4445911969784416, 0.8866222381599049], 
           Polygon3DBox[{{5.75, 1.75, 0.005972130059721301}, {6.25, 1.75, 
            0.005972130059721301}, {6.25, 2.25, 0.005972130059721301}, {5.75, 
            2.25, 0.005972130059721301}}]}, 
          {RGBColor[
           0.47089858827519515`, 0.5042277841889289, 0.9172763163507265], 
           Polygon3DBox[{{5.75, 2.75, 0.006720769232724934}, {6.25, 2.75, 
            0.006720769232724934}, {6.25, 3.25, 0.006720769232724934}, {5.75, 
            3.25, 0.006720769232724934}}]}, 
          {RGBColor[
           0.489687697162256, 0.5368967959957229, 0.9284702015778312], 
           Polygon3DBox[{{5.75, 3.75, 0.00709508881922675}, {6.25, 3.75, 
            0.00709508881922675}, {6.25, 4.25, 0.00709508881922675}, {5.75, 
            4.25, 0.00709508881922675}}]}, 
          {RGBColor[
           0.5718472936605992, 0.6606697783593143, 0.952888417539307], 
           Polygon3DBox[{{5.75, 4.75, 0.00839826504770234}, {6.25, 4.75, 
            0.00839826504770234}, {6.25, 5.25, 0.00839826504770234}, {5.75, 
            5.25, 0.00839826504770234}}]}, 
          {RGBColor[
           0.6597392185598256, 0.7661718103867149, 0.9623790147236518], 
           Polygon3DBox[{{5.75, 5.75, 0.009701441276177931}, {6.25, 5.75, 
            0.009701441276177931}, {6.25, 6.25, 0.009701441276177931}, {5.75, 
            6.25, 0.009701441276177931}}]}, 
          {RGBColor[
           0.9339085503875969, 0.8639145682170544, 0.7719947410852713], 
           Polygon3DBox[{{5.75, 6.75, 0.01679212507237985}, {6.25, 6.75, 
            0.01679212507237985}, {6.25, 7.25, 0.01679212507237985}, {5.75, 
            7.25, 0.01679212507237985}}]}, 
          {RGBColor[
           0.9171666558139534, 0.9193957325581396, 0.8544317224806203], 
           Polygon3DBox[{{5.75, 7.75, 0.015055008685581933`}, {6.25, 7.75, 
            0.015055008685581933`}, {6.25, 8.25, 0.015055008685581933`}, {
            5.75, 8.25, 0.015055008685581933`}}]}, 
          {RGBColor[
           0.45772698449612403`, 0.4762398465116279, 0.9028901069767441], 
           Polygon3DBox[{{5.75, 8.75, 0.006369426751592357}, {6.25, 8.75, 
            0.006369426751592357}, {6.25, 9.25, 0.006369426751592357}, {5.75, 
            9.25, 0.006369426751592357}}]}, 
          {RGBColor[
           0.43059224418604647`, 0.41858206744186044`, 0.873253165116279], 
           Polygon3DBox[{{5.75, 9.75, 0.005645628257093225}, {6.25, 9.75, 
            0.005645628257093225}, {6.25, 10.25, 0.005645628257093225}, {5.75,
             10.25, 0.005645628257093225}}]}, 
          {RGBColor[
           0.4197383480620155, 0.39551895581395347`, 0.8613983883720929], 
           Polygon3DBox[{{5.75, 10.75, 0.005356108859293573}, {6.25, 10.75, 
            0.005356108859293573}, {6.25, 11.25, 0.005356108859293573}, {5.75,
             11.25, 0.005356108859293573}}]}, 
          {RGBColor[
           0.46630506369092267`, 0.49446714441110273`, 0.9122592047261815], 
           Polygon3DBox[{{6.75, 0.75, 0.006598240469208211}, {7.25, 0.75, 
            0.006598240469208211}, {7.25, 1.25, 0.006598240469208211}, {6.75, 
            1.25, 0.006598240469208211}}]}, 
          {RGBColor[
           0.44283258689526395`, 0.4445911969784416, 0.8866222381599049], 
           Polygon3DBox[{{6.75, 1.75, 0.005972130059721301}, {7.25, 1.75, 
            0.005972130059721301}, {7.25, 2.25, 0.005972130059721301}, {6.75, 
            2.25, 0.005972130059721301}}]}, 
          {RGBColor[
           0.46306382187761874`, 0.48757992889889956`, 0.9087190752066474], 
           Polygon3DBox[{{6.75, 2.75, 0.006511782816841966}, {7.25, 2.75, 
            0.006511782816841966}, {7.25, 3.25, 0.006511782816841966}, {6.75, 
            3.25, 0.006511782816841966}}]}, 
          {RGBColor[
           0.47317943936879614`, 0.5090742948591285, 0.9197674937300188], 
           Polygon3DBox[{{6.75, 3.75, 0.006781609195402299}, {7.25, 3.75, 
            0.006781609195402299}, {7.25, 4.25, 0.006781609195402299}, {6.75, 
            4.25, 0.006781609195402299}}]}, 
          {RGBColor[
           0.5329887145255479, 0.6021295416134594, 0.9413394662577009], 
           Polygon3DBox[{{6.75, 4.75, 0.007781908848799178}, {7.25, 4.75, 
            0.007781908848799178}, {7.25, 5.25, 0.007781908848799178}, {6.75, 
            5.25, 0.007781908848799178}}]}, 
          {RGBColor[
           0.596972606709032, 0.6942056500188638, 0.9576884616809842], 
           Polygon3DBox[{{6.75, 5.75, 0.008782208502196057}, {7.25, 5.75, 
            0.008782208502196057}, {7.25, 6.25, 0.008782208502196057}, {6.75, 
            6.25, 0.008782208502196057}}]}, 
          {RGBColor[
           0.7433667705426356, 0.8484108325581395, 0.9591235542635659], 
           Polygon3DBox[{{6.75, 6.75, 0.011001737116386797`}, {7.25, 6.75, 
            0.011001737116386797`}, {7.25, 7.25, 0.011001737116386797`}, {
            6.75, 7.25, 0.011001737116386797`}}]}, 
          {RGBColor[
           0.9020209348837209, 0.9249776953488372, 0.8772418682170543], 
           Polygon3DBox[{{6.75, 7.75, 0.01447596988998263}, {7.25, 7.75, 
            0.01447596988998263}, {7.25, 8.25, 0.01447596988998263}, {6.75, 
            8.25, 0.01447596988998263}}]}, 
          {RGBColor[
           0.7433667705426356, 0.8484108325581395, 0.9591235542635659], 
           Polygon3DBox[{{6.75, 8.75, 0.011001737116386797`}, {7.25, 8.75, 
            0.011001737116386797`}, {7.25, 9.25, 0.011001737116386797`}, {
            6.75, 9.25, 0.011001737116386797`}}]}, 
          {RGBColor[
           0.5717084348837209, 0.660460588372093, 0.9528471480620155], 
           Polygon3DBox[{{6.75, 9.75, 0.008396062536189925}, {7.25, 9.75, 
            0.008396062536189925}, {7.25, 10.25, 0.008396062536189925}, {6.75,
             10.25, 0.008396062536189925}}]}, 
          {RGBColor[
           0.43059224418604647`, 0.41858206744186044`, 0.873253165116279], 
           Polygon3DBox[{{6.75, 10.75, 0.005645628257093225}, {7.25, 10.75, 
            0.005645628257093225}, {7.25, 11.25, 0.005645628257093225}, {6.75,
             11.25, 0.005645628257093225}}]}, 
          {RGBColor[
           0.46630506369092267`, 0.49446714441110273`, 0.9122592047261815], 
           Polygon3DBox[{{7.75, 0.75, 0.006598240469208211}, {8.25, 0.75, 
            0.006598240469208211}, {8.25, 1.25, 0.006598240469208211}, {7.75, 
            1.25, 0.006598240469208211}}]}, 
          {RGBColor[
           0.44283258689526395`, 0.4445911969784416, 0.8866222381599049], 
           Polygon3DBox[{{7.75, 1.75, 0.005972130059721301}, {8.25, 1.75, 
            0.005972130059721301}, {8.25, 2.25, 0.005972130059721301}, {7.75, 
            2.25, 0.005972130059721301}}]}, 
          {RGBColor[
           0.43224707404715157`, 0.42209836475811724`, 0.8750605933732695], 
           Polygon3DBox[{{7.75, 2.75, 0.005689769581035627}, {8.25, 2.75, 
            0.005689769581035627}, {8.25, 3.25, 0.005689769581035627}, {7.75, 
            3.25, 0.005689769581035627}}]}, 
          {RGBColor[
           0.42695431762309544`, 0.41085194864795505`, 0.8692797709799518], 
           Polygon3DBox[{{7.75, 3.75, 0.00554858934169279}, {8.25, 3.75, 
            0.00554858934169279}, {8.25, 4.25, 0.00554858934169279}, {7.75, 
            4.25, 0.00554858934169279}}]}, 
          {RGBColor[
           0.46499711599214244`, 0.4916879263832421, 0.9108306460054303], 
           Polygon3DBox[{{7.75, 4.75, 0.00656335196228157}, {8.25, 4.75, 
            0.00656335196228157}, {8.25, 5.25, 0.00656335196228157}, {7.75, 
            5.25, 0.00656335196228157}}]}, 
          {RGBColor[
           0.5201403719211293, 0.5827735838147844, 0.9375208788031233], 
           Polygon3DBox[{{7.75, 5.75, 0.00757811458287035}, {8.25, 5.75, 
            0.00757811458287035}, {8.25, 6.25, 0.00757811458287035}, {7.75, 
            6.25, 0.00757811458287035}}]}, 
          {RGBColor[
           0.48044373720930234`, 0.5229708209302325, 0.925722853488372], 
           Polygon3DBox[{{7.75, 6.75, 0.006948465547191662}, {8.25, 6.75, 
            0.006948465547191662}, {8.25, 7.25, 0.006948465547191662}, {7.75, 
            7.25, 0.006948465547191662}}]}, 
          {RGBColor[
           0.8868752139534883, 0.9305596581395349, 0.9000520139534884], 
           Polygon3DBox[{{7.75, 7.75, 0.013896931094383324`}, {8.25, 7.75, 
            0.013896931094383324`}, {8.25, 8.25, 0.013896931094383324`}, {
            7.75, 8.25, 0.013896931094383324`}}]}, 
          {RGBColor[
           0.682906527906977, 0.3690986637209305, 0.42274576511627926`], 
           Polygon3DBox[{{7.75, 8.75, 0.02374059061957151}, {8.25, 8.75, 
            0.02374059061957151}, {8.25, 9.25, 0.02374059061957151}, {7.75, 
            9.25, 0.02374059061957151}}]}, 
          {RGBColor[
           0.857696365116279, 0.9219823519379845, 0.9209185255813954], 
           Polygon3DBox[{{7.75, 9.75, 0.013173132599884192`}, {8.25, 9.75, 
            0.013173132599884192`}, {8.25, 10.25, 0.013173132599884192`}, {
            7.75, 10.25, 0.013173132599884192`}}]}, 
          {RGBColor[
           0.5717084348837209, 0.660460588372093, 0.9528471480620155], 
           Polygon3DBox[{{7.75, 10.75, 0.008396062536189925}, {8.25, 10.75, 
            0.008396062536189925}, {8.25, 11.25, 0.008396062536189925}, {7.75,
             11.25, 0.008396062536189925}}]}, 
          {RGBColor[
           0.46630506369092267`, 0.49446714441110273`, 0.9122592047261815], 
           Polygon3DBox[{{8.75, 0.75, 0.006598240469208211}, {9.25, 0.75, 
            0.006598240469208211}, {9.25, 1.25, 0.006598240469208211}, {8.75, 
            1.25, 0.006598240469208211}}]}, 
          {RGBColor[
           0.44283258689526395`, 0.4445911969784416, 0.8866222381599049], 
           Polygon3DBox[{{8.75, 1.75, 0.005972130059721301}, {9.25, 1.75, 
            0.005972130059721301}, {9.25, 2.25, 0.005972130059721301}, {8.75, 
            2.25, 0.005972130059721301}}]}, 
          {RGBColor[
           0.43224707404715157`, 0.42209836475811724`, 0.8750605933732695], 
           Polygon3DBox[{{8.75, 2.75, 0.005689769581035627}, {9.25, 2.75, 
            0.005689769581035627}, {9.25, 3.25, 0.005689769581035627}, {8.75, 
            3.25, 0.005689769581035627}}]}, 
          {RGBColor[
           0.42695431762309544`, 0.41085194864795505`, 0.8692797709799518], 
           Polygon3DBox[{{8.75, 3.75, 0.00554858934169279}, {9.25, 3.75, 
            0.00554858934169279}, {9.25, 4.25, 0.00554858934169279}, {8.75, 
            4.25, 0.00554858934169279}}]}, 
          {RGBColor[
           0.43655695575621806`, 0.4312563004729433, 0.879767906293071], 
           Polygon3DBox[{{8.75, 4.75, 0.005804732387270155}, {9.25, 4.75, 
            0.005804732387270155}, {9.25, 5.25, 0.005804732387270155}, {8.75, 
            5.25, 0.005804732387270155}}]}, 
          {RGBColor[
           0.4461595938893408, 0.4516606522979315, 0.8902560416061902], 
           Polygon3DBox[{{8.75, 5.75, 0.00606087543284752}, {9.25, 5.75, 
            0.00606087543284752}, {9.25, 6.25, 0.00606087543284752}, {8.75, 
            6.25, 0.00606087543284752}}]}, 
          {RGBColor[
           0.43601919224806196`, 0.43011362325581387`, 0.8791805534883721], 
           Polygon3DBox[{{8.75, 6.75, 0.005790387955993051}, {9.25, 6.75, 
            0.005790387955993051}, {9.25, 7.25, 0.005790387955993051}, {8.75, 
            7.25, 0.005790387955993051}}]}, 
          {RGBColor[
           0.43601919224806196`, 0.43011362325581387`, 0.8791805534883721], 
           Polygon3DBox[{{8.75, 7.75, 0.005790387955993051}, {9.25, 7.75, 
            0.005790387955993051}, {9.25, 8.25, 0.005790387955993051}, {8.75, 
            8.25, 0.005790387955993051}}]}, 
          {RGBColor[
           0.8114664604651162, 0.9018078744186047, 0.9461174023255814], 
           Polygon3DBox[{{8.75, 8.75, 0.012159814707585408`}, {9.25, 8.75, 
            0.012159814707585408`}, {9.25, 9.25, 0.012159814707585408`}, {
            8.75, 9.25, 0.012159814707585408`}}]}, 
          {RGBColor[0.6738567, 0.35971924, 0.416683], 
           Polygon3DBox[{{8.75, 9.75, 0.02388535031847134}, {9.25, 9.75, 
            0.02388535031847134}, {9.25, 10.25, 0.02388535031847134}, {8.75, 
            10.25, 0.02388535031847134}}]}, 
          {RGBColor[
           0.857696365116279, 0.9219823519379845, 0.9209185255813954], 
           Polygon3DBox[{{8.75, 10.75, 0.013173132599884192`}, {9.25, 10.75, 
            0.013173132599884192`}, {9.25, 11.25, 0.013173132599884192`}, {
            8.75, 11.25, 0.013173132599884192`}}]}, 
          {RGBColor[
           0.46630506369092267`, 0.49446714441110273`, 0.9122592047261815], 
           Polygon3DBox[{{9.75, 0.75, 0.006598240469208211}, {10.25, 0.75, 
            0.006598240469208211}, {10.25, 1.25, 0.006598240469208211}, {9.75,
             1.25, 0.006598240469208211}}]}, 
          {RGBColor[
           0.44283258689526395`, 0.4445911969784416, 0.8866222381599049], 
           Polygon3DBox[{{9.75, 1.75, 0.005972130059721301}, {10.25, 1.75, 
            0.005972130059721301}, {10.25, 2.25, 0.005972130059721301}, {9.75,
             2.25, 0.005972130059721301}}]}, 
          {RGBColor[
           0.43224707404715157`, 0.42209836475811724`, 0.8750605933732695], 
           Polygon3DBox[{{9.75, 2.75, 0.005689769581035627}, {10.25, 2.75, 
            0.005689769581035627}, {10.25, 3.25, 0.005689769581035627}, {9.75,
             3.25, 0.005689769581035627}}]}, 
          {RGBColor[
           0.42695431762309544`, 0.41085194864795505`, 0.8692797709799518], 
           Polygon3DBox[{{9.75, 3.75, 0.00554858934169279}, {10.25, 3.75, 
            0.00554858934169279}, {10.25, 4.25, 0.00554858934169279}, {9.75, 
            4.25, 0.00554858934169279}}]}, 
          {RGBColor[
           0.4251960395501232, 0.40711583739293045`, 0.8673593551429941], 
           Polygon3DBox[{{9.75, 4.75, 0.005501688615627779}, {10.25, 4.75, 
            0.005501688615627779}, {10.25, 5.25, 0.005501688615627779}, {9.75,
             5.25, 0.005501688615627779}}]}, 
          {RGBColor[
           0.42343776147715095`, 0.40337972613790585`, 0.8654389393060363], 
           Polygon3DBox[{{9.75, 5.75, 0.005454787889562768}, {10.25, 5.75, 
            0.005454787889562768}, {10.25, 6.25, 0.005454787889562768}, {9.75,
             6.25, 0.005454787889562768}}]}, 
          {RGBColor[0.4143114, 0.3839874, 0.855471], 
           Polygon3DBox[{{9.75, 6.75, 0.0052113491603937466`}, {10.25, 6.75, 
            0.0052113491603937466`}, {10.25, 7.25, 0.0052113491603937466`}, {
            9.75, 7.25, 0.0052113491603937466`}}]}, 
          {RGBColor[0.4143114, 0.3839874, 0.855471], 
           Polygon3DBox[{{9.75, 7.75, 0.0052113491603937466`}, {10.25, 7.75, 
            0.0052113491603937466`}, {10.25, 8.25, 0.0052113491603937466`}, {
            9.75, 8.25, 0.0052113491603937466`}}]}, 
          {RGBColor[
           0.45772698449612403`, 0.4762398465116279, 0.9028901069767441], 
           Polygon3DBox[{{9.75, 8.75, 0.006369426751592357}, {10.25, 8.75, 
            0.006369426751592357}, {10.25, 9.25, 0.006369426751592357}, {9.75,
             9.25, 0.006369426751592357}}]}, 
          {RGBColor[
           0.5443290255813953, 0.6192136581395349, 0.9447098596899225], 
           Polygon3DBox[{{9.75, 9.75, 0.007961783439490446}, {10.25, 9.75, 
            0.007961783439490446}, {10.25, 10.25, 0.007961783439490446}, {
            9.75, 10.25, 0.007961783439490446}}]}, 
          {RGBColor[0.6738567, 0.35971924, 0.416683], 
           Polygon3DBox[{{9.75, 10.75, 0.02388535031847134}, {10.25, 10.75, 
            0.02388535031847134}, {10.25, 11.25, 0.02388535031847134}, {9.75, 
            11.25, 0.02388535031847134}}]}, 
          {RGBColor[
           0.46630506369092267`, 0.49446714441110273`, 0.9122592047261815], 
           Polygon3DBox[{{10.75, 0.75, 0.006598240469208211}, {11.25, 0.75, 
            0.006598240469208211}, {11.25, 1.25, 0.006598240469208211}, {
            10.75, 1.25, 0.006598240469208211}}]}, 
          {RGBColor[
           0.44283258689526395`, 0.4445911969784416, 0.8866222381599049], 
           Polygon3DBox[{{10.75, 1.75, 0.005972130059721301}, {11.25, 1.75, 
            0.005972130059721301}, {11.25, 2.25, 0.005972130059721301}, {
            10.75, 2.25, 0.005972130059721301}}]}, 
          {RGBColor[
           0.43224707404715157`, 0.42209836475811724`, 0.8750605933732695], 
           Polygon3DBox[{{10.75, 2.75, 0.005689769581035627}, {11.25, 2.75, 
            0.005689769581035627}, {11.25, 3.25, 0.005689769581035627}, {
            10.75, 3.25, 0.005689769581035627}}]}, 
          {RGBColor[
           0.42695431762309544`, 0.41085194864795505`, 0.8692797709799518], 
           Polygon3DBox[{{10.75, 3.75, 0.00554858934169279}, {11.25, 3.75, 
            0.00554858934169279}, {11.25, 4.25, 0.00554858934169279}, {10.75, 
            4.25, 0.00554858934169279}}]}, 
          {RGBColor[
           0.4251960395501232, 0.40711583739293045`, 0.8673593551429941], 
           Polygon3DBox[{{10.75, 4.75, 0.005501688615627779}, {11.25, 4.75, 
            0.005501688615627779}, {11.25, 5.25, 0.005501688615627779}, {
            10.75, 5.25, 0.005501688615627779}}]}, 
          {RGBColor[
           0.42343776147715095`, 0.40337972613790585`, 0.8654389393060363], 
           Polygon3DBox[{{10.75, 5.75, 0.005454787889562768}, {11.25, 5.75, 
            0.005454787889562768}, {11.25, 6.25, 0.005454787889562768}, {
            10.75, 6.25, 0.005454787889562768}}]}, 
          {RGBColor[0.4143114, 0.3839874, 0.855471], 
           Polygon3DBox[{{10.75, 6.75, 0.0052113491603937466`}, {11.25, 6.75, 
            0.0052113491603937466`}, {11.25, 7.25, 0.0052113491603937466`}, {
            10.75, 7.25, 0.0052113491603937466`}}]}, 
          {RGBColor[0.4143114, 0.3839874, 0.855471], 
           Polygon3DBox[{{10.75, 7.75, 0.0052113491603937466`}, {11.25, 7.75, 
            0.0052113491603937466`}, {11.25, 8.25, 0.0052113491603937466`}, {
            10.75, 8.25, 0.0052113491603937466`}}]}, 
          {RGBColor[0.4143114, 0.3839874, 0.855471], 
           Polygon3DBox[{{10.75, 8.75, 0.0052113491603937466`}, {11.25, 8.75, 
            0.0052113491603937466`}, {11.25, 9.25, 0.0052113491603937466`}, {
            10.75, 9.25, 0.0052113491603937466`}}]}, 
          {RGBColor[0.4143114, 0.3839874, 0.855471], 
           Polygon3DBox[{{10.75, 9.75, 0.0052113491603937466`}, {11.25, 9.75, 
            0.0052113491603937466`}, {11.25, 10.25, 0.0052113491603937466`}, {
            10.75, 10.25, 0.0052113491603937466`}}]}, 
          {RGBColor[
           0.5443290255813953, 0.6192136581395349, 0.9447098596899225], 
           Polygon3DBox[{{10.75, 10.75, 0.007961783439490446}, {11.25, 10.75, 
            0.007961783439490446}, {11.25, 11.25, 0.007961783439490446}, {
            10.75, 11.25, 
            0.007961783439490446}}]}}, {}, {{{}, {}}, {{}, {}}}}}, {}, {}},
      Axes->True,
      AxesEdge->{{-1, -1}, {1, -1}, {-1, -1}},
      AxesLabel->{
        FormBox[
        "\"\\!\\(\\*SubscriptBox[\\(x\\), \\(*\\)]\\)\"", TraditionalForm], 
        FormBox[
        "\"\\!\\(\\*SubscriptBox[\\(x\\), \\(o\\)]\\)\"", TraditionalForm], 
        FormBox[
        "\"p(\\!\\(\\*SubscriptBox[\\(x\\), \
\\(o\\)]\\),\\!\\(\\*SubscriptBox[\\(x\\), \\(*\\)]\\))\"", TraditionalForm]},
      
      AxesOrigin->{Automatic, Automatic, Automatic},
      AxesStyle->Directive[
        GrayLevel[0], 13],
      BoxRatios->{1, 1, 0.4},
      Boxed->{Left, Bottom, Back},
      DisplayFunction->Identity,
      FaceGrids->{{{0, 1, 0}, {{0}, {0}}}, {{-1, 0, 0}, {{0}, {0}}}, {{0, 
         0, -1}, {{0}, {0}}}},
      FaceGridsStyle->Automatic,
      LabelStyle->{FontFamily -> "Times"},
      Lighting->"Neutral",
      Method->{
       "AxisPadding" -> Scaled[0.02], "DefaultBoundaryStyle" -> Automatic, 
        "DefaultGraphicsInteraction" -> {
         "Version" -> 1.2, "TrackMousePosition" -> {True, False}, 
          "Effects" -> {
           "Highlight" -> {"ratio" -> 2}, "HighlightPoint" -> {"ratio" -> 2}, 
            "Droplines" -> {
             "freeformCursorMode" -> True, 
              "placement" -> {"x" -> "All", "y" -> "None"}}}}, 
        "DefaultPlotStyle" -> {
          Directive[
           RGBColor[0.9, 0.36, 0.054], 
           CapForm["Butt"], 
           AbsoluteThickness[1.6]], 
          Directive[
           RGBColor[0.365248, 0.427802, 0.758297], 
           CapForm["Butt"], 
           AbsoluteThickness[1.6]], 
          Directive[
           RGBColor[0.945109, 0.593901, 0.], 
           CapForm["Butt"], 
           AbsoluteThickness[1.6]], 
          Directive[
           RGBColor[0.645957, 0.253192, 0.685109], 
           CapForm["Butt"], 
           AbsoluteThickness[1.6]], 
          Directive[
           RGBColor[0.285821, 0.56, 0.450773], 
           CapForm["Butt"], 
           AbsoluteThickness[1.6]], 
          Directive[
           RGBColor[0.7, 0.336, 0.], 
           CapForm["Butt"], 
           AbsoluteThickness[1.6]], 
          Directive[
           RGBColor[0.491486, 0.345109, 0.8], 
           CapForm["Butt"], 
           AbsoluteThickness[1.6]], 
          Directive[
           RGBColor[0.71788, 0.568653, 0.], 
           CapForm["Butt"], 
           AbsoluteThickness[1.6]], 
          Directive[
           RGBColor[0.70743, 0.224, 0.542415], 
           CapForm["Butt"], 
           AbsoluteThickness[1.6]], 
          Directive[
           RGBColor[0.287228, 0.490217, 0.664674], 
           CapForm["Butt"], 
           AbsoluteThickness[1.6]], 
          Directive[
           RGBColor[
           0.982289285128704, 0.5771321368979874, 0.011542503255145636`], 
           CapForm["Butt"], 
           AbsoluteThickness[1.6]], 
          Directive[
           RGBColor[
           0.5876740325800278, 0.2877284499870081, 0.7500695697462922], 
           CapForm["Butt"], 
           AbsoluteThickness[1.6]], 
          Directive[
           RGBColor[
           0.4262088601796793, 0.5581552810007578, 0.2777996730417023], 
           CapForm["Butt"], 
           AbsoluteThickness[1.6]], 
          Directive[
           RGBColor[
[truncated: 674,099 more chars]
