# Supplementary material for: Asymmetrical reliability of the Alda score favours a dichotomous representation of lithium responsiveness
Source: PLoS One. 2020 Jan 27;15(1):e0225353. doi: 10.1371/journal.pone.0225353 (PMC6984707; doi:10.1371/journal.pone.0225353)
Supplement: S4 File — Mathematica notebook containing the theoretical analyses of discrete vs. continuous mutual information in asymmetrically reliable data. (NB) [file pone.0225353.s006.nb]

(* Content-type: application/vnd.wolfram.mathematica *)

(*** Wolfram Notebook File ***)
(* http://www.wolfram.com/nb *)

(* CreatedBy='Mathematica 12.0' *)

(*CacheID: 234*)
(* Internal cache information:
NotebookFileLineBreakTest
NotebookFileLineBreakTest
NotebookDataPosition[       158,          7]
NotebookDataLength[   1153197,      20860]
NotebookOptionsPosition[   1145068,      20725]
NotebookOutlinePosition[   1145457,      20742]
CellTagsIndexPosition[   1145414,      20739]
WindowFrame->Normal*)

(* Beginning of Notebook Content *)
Notebook[{

Cell[CellGroupData[{
Cell[TextData[{
 "Code for Simulations in ",
 StyleBox["Asymmetrical Reliability of the Alda Score favours a Dichotomous \
Representation of Lithium Response",
  FontSlant->"Italic"]
}], "Title",
 CellChangeTimes->{{3.778106025192375*^9, 3.778106040751792*^9}, {
  3.778437110170042*^9, 3.7784371128571777`*^9}, {3.778439352598514*^9, 
  3.778439395940172*^9}},ExpressionUUID->"1b73d40c-3d59-49a1-93dc-\
2bdb6f495bdb"],

Cell[TextData[StyleBox["Abraham Nunes (nunes@dal.ca), Thomas Trappenberg, and \
Martin Alda\nDalhousie University, Halifax, Nova Scotia, Canada",
 FontSlant->"Italic"]], "Subtitle",
 CellChangeTimes->{{3.778439372828755*^9, 3.778439432675152*^9}, 
   3.7806867747170897`*^9},ExpressionUUID->"3783cb5f-2ea1-48f6-b250-\
457407e26093"],

Cell[CellGroupData[{

Cell["Preliminaries", "Section",
 CellChangeTimes->{{3.778439446946288*^9, 
  3.778439449166504*^9}},ExpressionUUID->"6de519b3-ad31-44bf-9ef4-\
a7a4eb86f9a0"],

Cell[BoxData[
 RowBox[{
  RowBox[{"SeedRandom", "[", "865", "]"}], ";"}]], "Code",
 CellChangeTimes->{{3.778439451970237*^9, 3.77843946527372*^9}, {
  3.778440151765648*^9, 3.778440152058103*^9}, {3.77844040722153*^9, 
  3.778440407288782*^9}},
 CellLabel->
  "In[210]:=",ExpressionUUID->"a88fdbb1-a087-4f3b-9491-4c078926508e"]
}, Open  ]],

Cell[CellGroupData[{

Cell["Data generating process", "Section",
 CellChangeTimes->{{3.778106049423394*^9, 3.778106079182672*^9}, {
  3.778325786357572*^9, 
  3.778325790405654*^9}},ExpressionUUID->"ad0b16b7-d00f-4298-98dd-\
65522242f57a"],

Cell["\<\
The reflection function simply keeps points within a certain bounded box [l, \
u] by reflecting points that exceed those bounds back into the box.\
\>", "Text",
 CellChangeTimes->{{3.778437298691311*^9, 3.778437343338166*^9}, {
  3.7784387439732323`*^9, 
  3.778438745597292*^9}},ExpressionUUID->"8ba5aacd-388b-4a50-9eec-\
a34249a06c7f"],

Cell[BoxData[
 StyleBox[
  RowBox[{
   RowBox[{
    RowBox[{"Reflection", "[", 
     RowBox[{"l_", ",", " ", "u_"}], "]"}], "[", "x_", "]"}], ":=", 
   RowBox[{"Max", "[", 
    RowBox[{"{", 
     RowBox[{
      RowBox[{"Min", "[", 
       RowBox[{"{", 
        RowBox[{"x", ",", " ", 
         RowBox[{"Max", "[", 
          RowBox[{"{", 
           RowBox[{
            RowBox[{
             RowBox[{"2", "u"}], "-", "x"}], ",", " ", "l"}], "}"}], "]"}]}], 
        "}"}], "]"}], ",", " ", 
      RowBox[{"Min", "[", 
       RowBox[{"{", 
        RowBox[{
         RowBox[{
          RowBox[{"2", "l"}], "-", "x"}], ",", " ", "u"}], "}"}], "]"}]}], 
     "}"}], "]"}]}], "Code"]], "Code",
 CellChangeTimes->{3.778437294404607*^9},
 CellLabel->
  "In[211]:=",ExpressionUUID->"418907f8-a60b-440b-8809-c9996c5b622f"],

Cell[TextData[{
 "Now we define the data generators. ",
 StyleBox["Note that in this document code, the \
\[OpenCurlyDoubleQuote]\[Beta]\[CloseCurlyDoubleQuote] variable does not \
directly correspond to the one denoted in the main paper. ",
  FontWeight->"Bold"],
 "The \[Beta] in the main paper was defined as such simply for notational \
convenience."
}], "Text",
 CellChangeTimes->{{3.7784373732008553`*^9, 
  3.778437456300596*^9}},ExpressionUUID->"cf29e0d7-9200-4884-a896-\
5d7319e262d2"],

Cell["\<\
First, we have the function that generates the asymmetrically variable \
diagonal.\
\>", "Text",
 CellChangeTimes->{{3.778437483301898*^9, 
  3.77843749057332*^9}},ExpressionUUID->"b8a785cd-7040-4c8d-85d1-\
43e78df08015"],

Cell[BoxData[
 StyleBox[
  RowBox[{
   RowBox[{
    RowBox[{
     RowBox[{
      RowBox[{"Data", "[", 
       RowBox[{
        RowBox[{"n_:", "100"}], ",", " ", 
        RowBox[{"\[Beta]_:", "0.75"}]}], "]"}], "[", "\[Sigma]_", "]"}], " ", 
     ":=", " ", 
     RowBox[{"Table", "[", "\n", "\t", 
      RowBox[{
       RowBox[{"{", 
        RowBox[{"x", ",", " ", 
         RowBox[{
          RowBox[{"Reflection", "[", 
           RowBox[{"0", ",", " ", "10"}], "]"}], "[", 
          RowBox[{"x", "+", 
           RowBox[{
            FractionBox["1", 
             RowBox[{"1", " ", "+", " ", 
              SuperscriptBox["\[ExponentialE]", 
               RowBox[{
                RowBox[{
                 RowBox[{"-", "\[Beta]"}], " ", "x"}], "+", "5"}]]}]], " ", 
            RowBox[{"RandomVariate", "[", 
             RowBox[{"UniformDistribution", "[", 
              RowBox[{"{", 
               RowBox[{
                RowBox[{"-", "\[Sigma]"}], " ", ",", "\[Sigma]"}], " ", "}"}],
               "]"}], "]"}]}]}], "]"}]}], "}"}], ",", " ", "\n", "\t", 
       RowBox[{"{", 
        RowBox[{"x", ",", " ", "0", ",", " ", "10", ",", " ", 
         FractionBox["10", 
          RowBox[{"n", "-", "1"}]]}], "}"}]}], "]"}]}], ";"}], " "}], 
  "Code"]], "Code",
 CellChangeTimes->{{3.778437495437359*^9, 3.778437505757688*^9}},
 CellLabel->
  "In[212]:=",ExpressionUUID->"36cca98f-29ad-4d0e-a3c2-60614f751f26"],

Cell["\<\
Second, we have the function that generates the symmetrically variable \
diagonal.\
\>", "Text",
 CellChangeTimes->{{3.7784375198601437`*^9, 
  3.778437532364032*^9}},ExpressionUUID->"5619e8ba-9e3b-4ef8-a8dd-\
551f25fd0d83"],

Cell[BoxData[
 RowBox[{
  RowBox[{
   RowBox[{
    RowBox[{
     StyleBox[
      RowBox[{"Symmetric", 
       StyleBox["Data", "Code"]}]], 
     StyleBox["[", "Code"], 
     StyleBox[
      RowBox[{"n_:", "100"}], "Code"], 
     StyleBox["]", "Code"]}], 
    StyleBox[" ", "Code"], 
    StyleBox[":=", "Code"], 
    StyleBox[" ", "Code"], 
    RowBox[{"Function", "[", 
     RowBox[{"\[Sigma]", ",", "  ", "\[IndentingNewLine]", "\t", 
      RowBox[{
       RowBox[{"d", " ", "=", " ", 
        RowBox[{"Table", "[", 
         RowBox[{
          RowBox[{"{", 
           RowBox[{"x", ",", " ", 
            RowBox[{"x", "+", 
             RowBox[{"RandomVariate", "[", 
              RowBox[{"UniformDistribution", "[", 
               RowBox[{"{", 
                RowBox[{
                 RowBox[{"-", "\[Sigma]"}], " ", ",", "\[Sigma]"}], " ", 
                "}"}], "]"}], "]"}]}]}], "}"}], ",", " ", 
          RowBox[{"{", 
           RowBox[{"x", ",", " ", "0", ",", " ", "10", ",", " ", 
            StyleBox[
             FractionBox["10", 
              RowBox[{"n", "-", "1"}]], "Code"]}], 
           StyleBox["}", "Code"]}]}], 
         StyleBox["]", "Code"]}]}], 
       StyleBox[";", "Code"], "\[IndentingNewLine]", "\t", 
       RowBox[{
        RowBox[{"d", "[", 
         RowBox[{"[", 
          RowBox[{"All", ",", " ", "2"}], "]"}], "]"}], " ", "=", " ", 
        RowBox[{"10", 
         FractionBox[
          RowBox[{
           RowBox[{"d", "[", 
            RowBox[{"[", 
             RowBox[{"All", ",", " ", "2"}], "]"}], "]"}], "-", 
           RowBox[{"Min", "[", 
            RowBox[{"d", "[", 
             RowBox[{"[", 
              RowBox[{"All", ",", " ", "2"}], "]"}], "]"}], "]"}]}], 
          RowBox[{"Max", "[", 
           RowBox[{
            RowBox[{"d", "[", 
             RowBox[{"[", 
              RowBox[{"All", ",", " ", "2"}], "]"}], "]"}], "-", 
            RowBox[{"Min", "[", 
             RowBox[{"d", "[", 
              RowBox[{"[", 
               RowBox[{"All", ",", " ", "2"}], "]"}], "]"}], "]"}]}], 
           "]"}]]}]}], ";", "\[IndentingNewLine]", "\t", "d"}]}], 
     "\[IndentingNewLine]", 
     StyleBox["]", "Code"]}]}], 
   StyleBox[";", "Code"]}], 
  StyleBox[" ", "Code"]}]], "Code",
 CellChangeTimes->{{3.7784375399659147`*^9, 3.7784375518597527`*^9}},
 CellLabel->
  "In[213]:=",ExpressionUUID->"549dffd8-4205-4938-9852-225f0d290e6c"],

Cell["\<\
Now, we define the function that combines the diagonal with some global noise \
uniformly spread across the [0,10] interval. First, we specify this for the \
asymmetrically reliable synthetic data.\
\>", "Text",
 CellChangeTimes->{{3.778437557259006*^9, 
  3.778437610377471*^9}},ExpressionUUID->"6902a0ca-a92f-43e5-84eb-\
d94f68866ed0"],

Cell[BoxData[
 RowBox[{
  RowBox[{
   RowBox[{"NoisyData", "[", 
    RowBox[{
     RowBox[{"n_:", "2"}], ",", " ", 
     RowBox[{"\[Beta]_:", "1"}], ",", " ", 
     RowBox[{"\[Omega]_:", "1"}]}], "]"}], ":=", 
   RowBox[{"Function", "[", 
    RowBox[{"\[Sigma]", ",", " ", "\[IndentingNewLine]", "\t", 
     RowBox[{"Module", "[", 
      RowBox[{
       RowBox[{"{", 
        RowBox[{"data", ",", " ", "noise"}], "}"}], ",", 
       "\[IndentingNewLine]", "\t\t", 
       RowBox[{
        RowBox[{"data", " ", "=", " ", 
         RowBox[{
          RowBox[{"Data", "[", 
           RowBox[{
            RowBox[{"Round", "[", 
             RowBox[{
              RowBox[{"(", 
               RowBox[{"1", "-", "\[Omega]"}], ")"}], " ", "n"}], "]"}], " ", 
            ",", "\[Beta]"}], "]"}], "[", "\[Sigma]", "]"}]}], ";", 
        "\[IndentingNewLine]", "\t\t", 
        RowBox[{"noise", " ", "=", " ", 
         RowBox[{"RandomReal", "[", 
          RowBox[{
           RowBox[{"{", 
            RowBox[{"0", ",", " ", "10"}], "}"}], ",", " ", 
           RowBox[{"{", 
            RowBox[{
             RowBox[{"Round", "[", 
              RowBox[{"\[Omega]", " ", "n"}], "]"}], ",", " ", "2"}], "}"}]}],
           "]"}]}], ";", "\[IndentingNewLine]", "\t\t", 
        RowBox[{"Catenate", "[", 
         RowBox[{"{", 
          RowBox[{"data", ",", " ", "noise"}], "}"}], "]"}]}]}], 
      "\[IndentingNewLine]", "]"}]}], "]"}]}], ";"}]], "Code",
 CellChangeTimes->{{3.7784375967323523`*^9, 3.778437615474029*^9}},
 CellLabel->
  "In[214]:=",ExpressionUUID->"98f53328-5c33-429e-a900-5573cdb34524"],

Cell["\<\
Second, we specify this for the symmetrically reliable synthetic data.\
\>", "Text",
 CellChangeTimes->{{3.778437622473671*^9, 
  3.778437635648574*^9}},ExpressionUUID->"861a4503-638f-444c-b73d-\
1b1971f2a0b8"],

Cell[BoxData[
 StyleBox[
  RowBox[{
   RowBox[{"SymmetricNoisyData", "[", 
    RowBox[{
     RowBox[{"n_:", "2"}], ",", " ", 
     RowBox[{"\[Omega]_:", "1"}]}], "]"}], ":=", 
   RowBox[{"Function", "[", 
    RowBox[{"\[Sigma]", ",", " ", "\[IndentingNewLine]", "\t", 
     RowBox[{"Module", "[", 
      RowBox[{
       RowBox[{"{", 
        RowBox[{"data", ",", " ", "noise"}], "}"}], ",", 
       "\[IndentingNewLine]", "\t\t", 
       RowBox[{
        RowBox[{"data", " ", "=", " ", 
         RowBox[{
          RowBox[{"SymmetricData", "[", 
           RowBox[{"Round", "[", 
            RowBox[{
             RowBox[{"(", 
              RowBox[{"1", "-", "\[Omega]"}], ")"}], " ", "n"}], "]"}], "]"}],
           "[", "\[Sigma]", "]"}]}], ";", "\[IndentingNewLine]", "\t\t", 
        RowBox[{"noise", " ", "=", " ", 
         RowBox[{"RandomReal", "[", 
          RowBox[{
           RowBox[{"{", 
            RowBox[{"0", ",", " ", "10"}], "}"}], ",", " ", 
           RowBox[{"{", 
            RowBox[{
             RowBox[{"Round", "[", 
              RowBox[{"\[Omega]", " ", "n"}], "]"}], ",", " ", "2"}], "}"}]}],
           "]"}]}], ";", "\[IndentingNewLine]", "\t\t", 
        RowBox[{"Catenate", "[", 
         RowBox[{"{", 
          RowBox[{"data", ",", " ", "noise"}], "}"}], "]"}]}]}], 
      "\[IndentingNewLine]", "]"}]}], "]"}]}], "Code"]], "Input",
 InitializationCell->True,
 CellChangeTimes->{{3.7781970772527*^9, 3.778197234222954*^9}, {
   3.7782289150800457`*^9, 3.778228915192545*^9}, {3.778229010909791*^9, 
   3.77822901446955*^9}, {3.778229265076109*^9, 3.778229285724904*^9}, {
   3.778259331654278*^9, 3.778259608262088*^9}, {3.7782598095200863`*^9, 
   3.778259825269499*^9}, {3.778259860579289*^9, 3.7782598775234337`*^9}, {
   3.7782599225844383`*^9, 3.778259977544421*^9}, {3.7782600305506353`*^9, 
   3.778260035982329*^9}, {3.7782601610577717`*^9, 3.77826021645749*^9}, {
   3.778260672846343*^9, 3.778260752409387*^9}, 3.778260803023391*^9, {
   3.7782608826584883`*^9, 3.778260965478848*^9}, {3.778261052980783*^9, 
   3.7782610530366697`*^9}, {3.7782611645855*^9, 3.778261191087123*^9}, {
   3.778261225038371*^9, 3.7782612600616503`*^9}, {3.778313990627462*^9, 
   3.778314047086154*^9}, {3.7783167431728687`*^9, 3.77831674711837*^9}, {
   3.778316779911697*^9, 3.778316781542864*^9}, {3.778317527365691*^9, 
   3.778317532924403*^9}, {3.778326453427067*^9, 3.7783264571367407`*^9}, {
   3.778328712921987*^9, 3.7783287160837507`*^9}, {3.778414236177033*^9, 
   3.778414320453658*^9}, {3.778414524809286*^9, 3.778414591942081*^9}, {
   3.778414641725865*^9, 3.778414672608286*^9}, 3.7784147220958548`*^9, {
   3.778414760527602*^9, 3.778414769493894*^9}, {3.7784151266481752`*^9, 
   3.778415135349758*^9}, {3.778415175624826*^9, 3.778415332975985*^9}, {
   3.778422851455311*^9, 3.778422911700482*^9}, {3.7784229587277813`*^9, 
   3.778422963500547*^9}, 3.778437293458325*^9, 3.778437346356217*^9, {
   3.778437379826638*^9, 3.7784374004422503`*^9}, {3.778437457912423*^9, 
   3.7784375368230743`*^9}, 3.778437596035719*^9, {3.778437637633936*^9, 
   3.778437642929493*^9}},
 CellLabel->
  "In[215]:=",ExpressionUUID->"957c50e7-8f60-47da-8f09-be301d28c626"],

Cell[CellGroupData[{

Cell["Data Demonstration Figure", "Subsection",
 CellChangeTimes->{{3.778328680085074*^9, 
  3.7783286852255907`*^9}},ExpressionUUID->"5803fecc-79c9-4b3c-ac1f-\
5f3699658a59"],

Cell["\<\
Now, we demonstrate the synthetic data graphically. The \
\[OpenCurlyDoubleQuote]iconized\[CloseCurlyDoubleQuote] portions of the code \
below are merely style elements for the plot that are important for neither \
conceptual interpretation nor reproducibility.\
\>", "Text",
 CellChangeTimes->{{3.778437666815583*^9, 3.778437726005986*^9}, {
  3.778437955167295*^9, 
  3.778437985949654*^9}},ExpressionUUID->"1b64fdc8-805e-45b1-9616-\
d0098bdbca30"],

Cell[BoxData[
 RowBox[{
  RowBox[{"asymmetricdatademofig", " ", "=", " ", 
   RowBox[{"Show", "[", 
    RowBox[{
     RowBox[{"GraphicsGrid", "[", 
      RowBox[{
       RowBox[{"Table", "[", 
        RowBox[{
         RowBox[{"Show", "[", "\n", "\t", 
          RowBox[{
           RowBox[{"ListPlot", "[", 
            RowBox[{
             RowBox[{
              RowBox[{"NoisyData", "[", 
               RowBox[{"500", ",", " ", "0.75", ",", " ", "\[Omega]"}], "]"}],
               "[", "\[Sigma]", "]"}], ",", 
             InterpretationBox[
              DynamicModuleBox[{Typeset`open = False}, 
               TemplateBox[{"Expression","SequenceIcon",GridBox[{{
                    RowBox[{
                    TagBox["\"Head: \"", "IconizedLabel"], 
                    "\[InvisibleSpace]", 
                    TagBox["Sequence", "IconizedItem"]}]}, {
                    RowBox[{
                    TagBox["\"Length: \"", "IconizedLabel"], 
                    "\[InvisibleSpace]", 
                    TagBox["5", "IconizedItem"]}]}, {
                    RowBox[{
                    TagBox["\"Byte count: \"", "IconizedLabel"], 
                    "\[InvisibleSpace]", 
                    TagBox["752", "IconizedItem"]}]}}, 
                  GridBoxAlignment -> {"Columns" -> {{Left}}}, 
                  DefaultBaseStyle -> "Column", 
                  GridBoxItemSize -> {
                   "Columns" -> {{Automatic}}, "Rows" -> {{Automatic}}}],
                 Dynamic[Typeset`open]},
                "IconizedObject"]],
              Sequence[PlotStyle -> {
                 ColorData[81][1], 
                 PointSize[Small], 
                 Opacity[0.4]}, ImageSize -> Tiny, Frame -> True, FrameStyle -> 
               Directive[Black], PlotTheme -> "Scientific"],
              SelectWithContents->True,
              Selectable->False]}], "]"}], ",", " ", 
           InterpretationBox[
            DynamicModuleBox[{Typeset`open = False}, 
             TemplateBox[{"Expression",RowBox[{"Graphics", "[", 
                 DynamicBox[
                  FEPrivate`FrontEndResource["FEBitmaps", "IconizeEllipsis"]],
                  "]"}],GridBox[{{
                  RowBox[{
                    TagBox["\"Byte count: \"", "IconizedLabel"], 
                    "\[InvisibleSpace]", 
                    TagBox["784", "IconizedItem"]}]}}, 
                GridBoxAlignment -> {"Columns" -> {{Left}}}, DefaultBaseStyle -> 
                "Column", 
                GridBoxItemSize -> {
                 "Columns" -> {{Automatic}}, "Rows" -> {{Automatic}}}],
               Dynamic[Typeset`open]},
              "IconizedObject"]],
            Graphics[
             Text[
              Style[
               StringJoin["\[Omega]=", 
                ToString[$CellContext`\[Omega]], ", \[Sigma]=", 
                ToString[$CellContext`\[Sigma]]], Black, 14, FontFamily -> 
               "Times", Background -> Opacity[1, White]], 
              Scaled[{0.5, 0.8}]]],
            SelectWithContents->True,
            Selectable->False]}], "]"}], ",", " ", "\n", 
         RowBox[{"{", 
          RowBox[{"\[Omega]", ",", " ", 
           RowBox[{"{", 
            RowBox[{"0.1", ",", " ", "0.3", ",", " ", "0.5"}], "}"}]}], "}"}],
          ",", 
         RowBox[{"{", 
          RowBox[{"\[Sigma]", ",", " ", 
           RowBox[{"{", 
            RowBox[{"0.5", ",", " ", "5", ",", " ", "10", ",", " ", "20"}], 
            "}"}]}], "}"}]}], "]"}], ",", 
       InterpretationBox[
        DynamicModuleBox[{Typeset`open = False}, 
         TemplateBox[{"Expression","SequenceIcon",GridBox[{{
              RowBox[{
                TagBox["\"Head: \"", "IconizedLabel"], "\[InvisibleSpace]", 
                TagBox["Sequence", "IconizedItem"]}]}, {
              RowBox[{
                TagBox["\"Length: \"", "IconizedLabel"], "\[InvisibleSpace]", 
                
                TagBox["2", "IconizedItem"]}]}, {
              RowBox[{
                TagBox["\"Byte count: \"", "IconizedLabel"], 
                "\[InvisibleSpace]", 
                TagBox["200", "IconizedItem"]}]}}, 
            GridBoxAlignment -> {"Columns" -> {{Left}}}, DefaultBaseStyle -> 
            "Column", 
            GridBoxItemSize -> {
             "Columns" -> {{Automatic}}, "Rows" -> {{Automatic}}}],Dynamic[
           Typeset`open]},
          "IconizedObject"]],
        Sequence[ImageSize -> 500, Spacings -> 0],
        SelectWithContents->True,
        Selectable->False]}], "]"}], ",", " ", 
     InterpretationBox[
      DynamicModuleBox[{Typeset`open = False}, 
       TemplateBox[{"Expression",RowBox[{"Rule", "[", 
           DynamicBox[
            FEPrivate`FrontEndResource["FEBitmaps", "IconizeEllipsis"]], 
           "]"}],GridBox[{{
            RowBox[{
              TagBox["\"Byte count: \"", "IconizedLabel"], 
              "\[InvisibleSpace]", 
              TagBox["336", "IconizedItem"]}]}}, 
          GridBoxAlignment -> {"Columns" -> {{Left}}}, DefaultBaseStyle -> 
          "Column", 
          GridBoxItemSize -> {
           "Columns" -> {{Automatic}}, "Rows" -> {{Automatic}}}],Dynamic[
         Typeset`open]},
        "IconizedObject"]],
      PlotLabel -> 
      Style["(A) Effect of Overall Noise (\[Omega]) and Disagreement \
(\[Sigma])\nAsymmetric Case", Black, Bold, 13, FontFamily -> "Times"],
      SelectWithContents->True,
      Selectable->False]}], "]"}]}], ";"}]], "Code",
 CellChangeTimes->CompressedData["
1:eJxTTMoPSmViYGAQBmIQ3ZPyl3e62hvHtokn+EF09P0NwiD63Pl6NRBd8Pyx
Foi2E17pAaI/vFscCqJDrnwH036es7JA9I+ZTPlg9QuvTwLRZSYrZ4Lobym+
W0A0W4PCVhB9vlR9J4jes0ETTDfG7D8Col2eNx0D0Xr8J86AaKstF8G0SPTk
CfuA9IGME2D6u27NNBBt9GL6HBB9yXLCAhC9X6twMYh+JLN6JYh+UzF5HYhm
D0jaBKK/OGWD6WumaxiPAulJb3qYQbRb3pUbx4D0xSiuuyD63f07P0H0s+av
/0C0jtZn3zNAuuiwcCiIBgB9Cp/g
  "],
 CellLabel->
  "In[216]:=",ExpressionUUID->"94ee6940-a404-40d7-9ec3-430997070ed8"],

Cell[BoxData[
 RowBox[{
  RowBox[{"symmetricdatademofig", " ", "=", " ", 
   RowBox[{"Show", "[", 
    RowBox[{
     RowBox[{"GraphicsGrid", "[", 
      RowBox[{
       RowBox[{"Table", "[", 
        RowBox[{
         RowBox[{"Show", "[", "\n", "\t", 
          RowBox[{
           RowBox[{"ListPlot", "[", 
            RowBox[{
             RowBox[{
              RowBox[{"SymmetricNoisyData", "[", 
               RowBox[{"500", ",", " ", "\[Omega]"}], "]"}], "[", "\[Sigma]", 
              "]"}], ",", 
             InterpretationBox[
              DynamicModuleBox[{Typeset`open = False}, 
               TemplateBox[{"Expression","SequenceIcon",GridBox[{{
                    RowBox[{
                    TagBox["\"Head: \"", "IconizedLabel"], 
                    "\[InvisibleSpace]", 
                    TagBox["Sequence", "IconizedItem"]}]}, {
                    RowBox[{
                    TagBox["\"Length: \"", "IconizedLabel"], 
                    "\[InvisibleSpace]", 
                    TagBox["5", "IconizedItem"]}]}, {
                    RowBox[{
                    TagBox["\"Byte count: \"", "IconizedLabel"], 
                    "\[InvisibleSpace]", 
                    TagBox["752", "IconizedItem"]}]}}, 
                  GridBoxAlignment -> {"Columns" -> {{Left}}}, 
                  DefaultBaseStyle -> "Column", 
                  GridBoxItemSize -> {
                   "Columns" -> {{Automatic}}, "Rows" -> {{Automatic}}}],
                 Dynamic[Typeset`open]},
                "IconizedObject"]],
              Sequence[PlotStyle -> {
                 ColorData[81][3], 
                 PointSize[Small], 
                 Opacity[0.4]}, ImageSize -> Tiny, Frame -> True, FrameStyle -> 
               Directive[Black], PlotTheme -> "Scientific"],
              SelectWithContents->True,
              Selectable->False]}], "]"}], ",", " ", 
           InterpretationBox[
            DynamicModuleBox[{Typeset`open = False}, 
             TemplateBox[{"Expression",RowBox[{"Graphics", "[", 
                 DynamicBox[
                  FEPrivate`FrontEndResource["FEBitmaps", "IconizeEllipsis"]],
                  "]"}],GridBox[{{
                  RowBox[{
                    TagBox["\"Byte count: \"", "IconizedLabel"], 
                    "\[InvisibleSpace]", 
                    TagBox["784", "IconizedItem"]}]}}, 
                GridBoxAlignment -> {"Columns" -> {{Left}}}, DefaultBaseStyle -> 
                "Column", 
                GridBoxItemSize -> {
                 "Columns" -> {{Automatic}}, "Rows" -> {{Automatic}}}],
               Dynamic[Typeset`open]},
              "IconizedObject"]],
            Graphics[
             Text[
              Style[
               StringJoin["\[Omega]=", 
                ToString[$CellContext`\[Omega]], ", \[Sigma]=", 
                ToString[$CellContext`\[Sigma]]], Black, 14, FontFamily -> 
               "Times", Background -> Opacity[1, White]], 
              Scaled[{0.5, 0.8}]]],
            SelectWithContents->True,
            Selectable->False]}], "]"}], ",", " ", "\n", 
         RowBox[{"{", 
          RowBox[{"\[Omega]", ",", " ", 
           RowBox[{"{", 
            RowBox[{"0.1", ",", " ", "0.3", ",", " ", "0.5"}], "}"}]}], "}"}],
          ",", 
         RowBox[{"{", 
          RowBox[{"\[Sigma]", ",", " ", 
           RowBox[{"{", 
            RowBox[{"0.5", ",", " ", "5", ",", " ", "10", ",", " ", "20"}], 
            "}"}]}], "}"}]}], "]"}], ",", 
       InterpretationBox[
        DynamicModuleBox[{Typeset`open = False}, 
         TemplateBox[{"Expression","SequenceIcon",GridBox[{{
              RowBox[{
                TagBox["\"Head: \"", "IconizedLabel"], "\[InvisibleSpace]", 
                TagBox["Sequence", "IconizedItem"]}]}, {
              RowBox[{
                TagBox["\"Length: \"", "IconizedLabel"], "\[InvisibleSpace]", 
                
                TagBox["2", "IconizedItem"]}]}, {
              RowBox[{
                TagBox["\"Byte count: \"", "IconizedLabel"], 
                "\[InvisibleSpace]", 
                TagBox["200", "IconizedItem"]}]}}, 
            GridBoxAlignment -> {"Columns" -> {{Left}}}, DefaultBaseStyle -> 
            "Column", 
            GridBoxItemSize -> {
             "Columns" -> {{Automatic}}, "Rows" -> {{Automatic}}}],Dynamic[
           Typeset`open]},
          "IconizedObject"]],
        Sequence[ImageSize -> 500, Spacings -> 0],
        SelectWithContents->True,
        Selectable->False]}], "]"}], ",", " ", "\n", 
     InterpretationBox[
      DynamicModuleBox[{Typeset`open = False}, 
       TemplateBox[{"Expression",RowBox[{"Rule", "[", 
           DynamicBox[
            FEPrivate`FrontEndResource["FEBitmaps", "IconizeEllipsis"]], 
           "]"}],GridBox[{{
            RowBox[{
              TagBox["\"Byte count: \"", "IconizedLabel"], 
              "\[InvisibleSpace]", 
              TagBox["336", "IconizedItem"]}]}}, 
          GridBoxAlignment -> {"Columns" -> {{Left}}}, DefaultBaseStyle -> 
          "Column", 
          GridBoxItemSize -> {
           "Columns" -> {{Automatic}}, "Rows" -> {{Automatic}}}],Dynamic[
         Typeset`open]},
        "IconizedObject"]],
      PlotLabel -> 
      Style["(B) Effect of Overall Noise (\[Omega]) and Disagreement \
(\[Sigma])\nSymmetric Case", Bold, Black, 13, FontFamily -> "Times"],
      SelectWithContents->True,
      Selectable->False]}], "]"}]}], ";"}]], "Code",
 CellChangeTimes->{{3.778328687918524*^9, 3.778328702267764*^9}, {
   3.778328733527265*^9, 3.778328883994117*^9}, {3.7783289191220016`*^9, 
   3.778329157283599*^9}, {3.778329261122917*^9, 3.778329263744669*^9}, {
   3.7783294288214483`*^9, 3.778329464081295*^9}, {3.7783297507384567`*^9, 
   3.778329805287654*^9}, {3.7783300184185743`*^9, 3.778330025015628*^9}, {
   3.778330057233131*^9, 3.778330057302824*^9}, {3.778330149980042*^9, 
   3.7783301640907307`*^9}, {3.778330214251853*^9, 3.7783302145532503`*^9}, {
   3.778409604604868*^9, 3.778409606262787*^9}, {3.778409651880611*^9, 
   3.778409700747094*^9}, {3.778409732507058*^9, 3.778409755536468*^9}, {
   3.7784098053472757`*^9, 3.778409844608511*^9}, {3.778409875072269*^9, 
   3.778409875351923*^9}, {3.778422797381572*^9, 3.778422812403878*^9}, {
   3.778423005837407*^9, 3.77842301703615*^9}, {3.7784230571189137`*^9, 
   3.778423061987895*^9}, {3.778423920686257*^9, 3.7784239362519007`*^9}, {
   3.7784266070468597`*^9, 3.7784266119397697`*^9}, {3.778426823750782*^9, 
   3.77842682442002*^9}, 3.7784268772723722`*^9, {3.7784378253631783`*^9, 
   3.778437877335981*^9}, 3.778439671761524*^9},
 CellLabel->
  "In[217]:=",ExpressionUUID->"6276cff9-49ca-4293-a148-caa0e192aeac"],

Cell[CellGroupData[{

Cell[BoxData[
 RowBox[{"datademofig", " ", "=", " ", 
  RowBox[{"Grid", "[", 
   RowBox[{"{", 
    RowBox[{
     RowBox[{"{", "asymmetricdatademofig", "}"}], ",", " ", 
     RowBox[{"{", "symmetricdatademofig", "}"}]}], "}"}], "]"}]}]], "Code",
 CellChangeTimes->{{3.778426621660626*^9, 3.7784266863300333`*^9}, {
   3.7784267905958548`*^9, 3.778426809794093*^9}, {3.778426852793434*^9, 
   3.7784268587816563`*^9}, 3.7784379073143463`*^9},
 CellLabel->
  "In[218]:=",ExpressionUUID->"e364d35a-14f1-413c-bdc4-27ba74ed644d"],

Cell[BoxData[
 TagBox[GridBox[{
    {
     GraphicsBox[{{}, {{InsetBox[
          GraphicsBox[{{{}, {
              {Hue[0.58, 1, 0.5], PointSize[Small], AbsoluteThickness[1.6], 
               Opacity[0.4], CapForm["Butt"], PointBox[CompressedData["
1:eJw1mHc8le0fx4+9OccZzp5UT2nSTtcn7dIe1KOlpaE0nrSjNFRPaWoQ0Z7a
ekioUEk0qKiQRLIiyfzd55zr55/7dV7uc9/X9b2+38/n/Tkqn+UT5xuyWKw6
AxZLe/3/X7/S4aVL+jqTlX0+bpyfeZRY3ko8VfRPGP18jhzhom9t4AUy9ftZ
WYb4BnmQeidzlU8s/f9dYqhQ1aQn3SX7d/DyW4MSSPeeZFFrawK9P5ns731q
vHFtEpl3YNCLY3WPCPsvN4/TOY/o91NJnOuvX13upZLAz2ude1x4Smo4YRHZ
eU/p8zII/7q12P14BonoHLvn+d8vibx3hcPVkJf0+dmkqvp6umZMNvn4YNU/
N3e+Iv18m/KnzH9F3/eapGqGr3IseE3K59k5bZnzlqhbMgQjtryl788hko41
axsf5JA/VpffjO7/jsSLk+9Eyd7R9bwnPq9/3rh17j0xuzUsWMjPI3kD+Rur
u+fR9eWTdwY+c27OySeC6UUuXys/kseTTfeuavhI1/uZGNgNODZr2GdykPWw
xmteAZm+Mt6rZHYBXX8hEQeNfmvfWEBEb/aOJNmFZFHyQj+LO4V0P0Vk+NOs
14aXikjU+emnnQZ+Ice3GXK7unyh+/tCIk1bk20qvpD2GzowWygmPn5P2n6c
K6b7/Ur8ZSsPGIV8JdfG1o//6VBCNr4xe/qhawndfwkZUG46LuRCCemlfnzh
XfA3kieKcORe+kbrUUqMMlwv3xaUkge/DjA7KCXrXn/q8+ZrKa1PGXHp0q5v
YHgZGfJ0ltfZmd/J8X0eLr+Hf6f1KicrJn1Z0tajnDwP1xaknAS037XgRWU5
rd8PsnlauO+BmT/IRP8ms5V9KsjbkVXFjewKWs8KUi7syQu0ryTvB2tfUEl+
NHr0OBdeSetbRZaP7bkqgFQR7SeFRTUx8ht19aVTNa13NTnN3i64MrWarGaq
efBhNZm5IuHwd+aqr38NWf7JYtAReQ3pPev4LZM1NWTs4z2dzm6roedRQzpN
X13S8qOGNI3Q7vgnWc968sVB+pOez0+yODHoxItzP0lij4VWP4p+Ev4KpSKr
+Sc9r1qy51drTXbnWrJVOpZ5RS1pCwzd1P5KLT2/WrI0oTQyzbqODDPtOffV
uDrSViWMfOBRR8+zjsjuvBa9Ol5HLKol+4ea/iLTJrx3/1BXR8/3F9nRuuvk
vFG/yIv3hvFxCb9Iee29Ds9f/KLnXU9O7jKa85JfT0IflZV0WlVPOlspTEUz
6un515Po54qj6eX1ZPLVLPvIv34T8eTtzlL5b9oPv8nYrOdbzx76TRzC7g20
L/hNlqVwNx3/7zftjwZyYiZ/7GOnBpIXeGrx9qMNZOhtR3bA9gbaLw1kxtHD
H7tb/iGR2v96/CEnq6N3xvT5Q/vnD+n9c+jGhD1/iM/kpSlLjBrJsA8rT5xz
bKT91EjsZp9JYm9oJO0GTqr8dL+RnHjf7g4vpZH2VxOZmLy3LkjcRMra9xMz
PUTq1nx47bywifZbEzkf3Tp43b0mcpWjGvakXTNZWXqYFd3SRPuvmaTfvGsg
nNVMdO33sZlck4Ymc9qaaT+2kJJXrJCyvi3E9WtlxOVDLcT32z/eX+a00P5s
IbYOG19LmlvI78y3T+WjWknv8xmShL9aab+2kq/Sy+7G51qJ9nAOsNrIIIMS
hbSslfZvGwmdfbj7rENtZEt0jMrkXhs5uGp5kGNSG+1nFrY+H+MxVcaCdvUJ
vVhYkxQl4ziyoO9vFkqXhs8bPpwFI/0LMLl7VajHGRb0/c6Ce+OY0a3XWPja
9crErhUsPL9YG7OsngV9/xugniTvS+1sgNQzkaW+IwzAnTLf/+0CA+jnwQBj
R06PPRNogAuiQ5ujYwywd/b450PuGUA/HwbYkX5kYGyWAXbv0xbUAPFCjxdD
agygnxdDdCyZf6YbMcRSo/WX+NMN0eXxLNegjYbQz48hzkp+uQX6G2LsWj+M
u2OIkc7s8P9SDaGfJ0PsXR2sCmk2RNeK2Tm72EYotj+7J7rJEPr5MkJMTFle
mJMROPoGgmzBpXnHNhhBP29GSDlvm1O1yQi1OcMNm1ON0DjZxdH7vhH082cE
J3OnMYYvjfB2dP9jPdXGcAxI+Vzoagz9PBrjbdWkaJsNxrib1KXL8k3GcDrs
PjdluTH082mMFXXD4goDjcF8mRkYY0z07t9hEcsE+nk1wcRLWY/zy4yh3X2R
iwkc3s1+P6GnCfTza4KA1/HD+dNM4K3QfsMENRHW/cyPmUA/zya4Mq6r3/xD
Jhh4uHn7lO8maPJwO9mBbQr9fJsiJiNmzzzms0L/QoRZW58w5JhCP++mGNKj
bR0Gm8Jg85cb6VGmkHwpnbP+oCn082+Ktib5yjFtpvjyU1sgU3i+uez7OtcU
ej0ww175M5/gv83wZOGzj/09zbA56nDEkjVm0OuDGda0pkdNvmyGc/naAzXD
pfnw4mw0g14vzBDqNyn6tYU5dk24YXHdxhy7xxysMXc1h14/zPEsoqCl82Jz
LNY1oDm+bpxjutvLHHo9Mce6Dz2OXkkxh4f2eB6bw9arbZrzR3Po9cUcTwb0
q14itUAX/cBgi0+0q3OzOfR6Y4HR6xecY2+1gLbaR9ZbYP6ib65/Ii2g1x8L
jLJ9KhuXZ4Ga4yuZEbZAhvHl6oBSC+jbyRKXUo/v9Bhkide2C/41726JC+PH
Dp/bYgG9Plni2fEVhv0WWuLOtmka972W+HfEp23+GZbQ65UlSq+7LX633RJh
DR73N3yzRHbtolk8ayvo9csKd8O79pueZQld+7tbQSZvCe/Qywp6PbOCMODa
9olbraCTmwgr8HbPlHyrtoJe36wwLaHZc9EbKwzw1HUkltZxEmNyrKDXO2ts
8Puw6WkHa8gzxMyIWCPk+K1dabutodc/a4xM3nS9LdEabbA9f/K6NWZXVibP
PGMNvR5a4+zV9HHJb6xReMfA7a2lDc6MF63Z72EDvT7aIDxTEu8rtMGjjr9e
2S6wQYKfzbvTj22g10sbHFsXyTviZ4OzWnlJtsHh1a+6HVtnA71+2uDOBEP/
OJUtdmqXI7VlnhP6fqKpLfR6agsB++Rxqa8tfENeHo4PsMVWw7eCuVNtoddX
W6j6unb919oOo1pTtCtAcXzMV7/NttDLoR0eWcrKE53t4LxKO8F2eDeFY24n
sINef+3gOlH9MDzZDralF6f6htghdv2/qxf2toNej+2wY05zVcpNO1R5R/w4
XWyHzIYvwclnmPt07cbGtrj8lVYubJQxu6tQsHHx1fpau0w7qtds9Fsq2ba5
yg7Tme7YPYYNs/3pe8Pnsal+s1GwPt+1y0A2tNPVfgMbm3yM/js1gk31nI3b
jcHTsi+woWt/5rrUy+LbwkA21Xc2nCb8pV72gg2tus/OYYOXmus6w5BD9Z6N
dZMux2c8ZkNm81dcixEHeelX1Vav2FT/OcgJfHsvNo+NfWnqbSe6c/D36cyN
/XpyqB9wMMqvxTmHxUFbkFZQORi3rGxVuj+H+gMH9Yss+18P4MB/gICxBA5m
pV4on7+AQ/2Cg/2RO88/Ps5BYb1dsf9/HPBGB2cMO8Ch/sGBbaDlFucqDiZq
5aGUA6frF7yllRzqJ8y1ZP5xtwccMMPISKg9PsahJuMth/qLPaJLbC/kDLeH
S7uWIcMH22P8tm9BfA976jf2qPF5v7zTPHucKdAuwB6+p3zLrs61p/5jD1Z+
tHpDoT34J6s/BJ6yR86y2lcl1fbUj+xxteLcjQDmumOKtmD2eJwibLcvxZ76
kz0yD6axhyfZ47d2e3/scWn1imfDP9hTv+LC4/zS2ELmeb66A+aidEKt7Qgp
l/oXF8tXHvHwt+HifXCuad1kLpTf1Q9aA7jUz7i4JhxfL+3CxSiSnR26lYsE
xcK7JYO51N+42NJ70/pOyVz89+cZowhcuC/I2SW141G/48L+Yjp31iUuOt1+
zCg4F8UHygumveBS/+PiuyDuVshfPIQv0+6IB8ct/Qxmm/OoH/Kw2Sw78r2G
B1379OWBW1UorVTxqD/yEHS/h9JHwtyntZcFPFRujjasy+BRv+RBeuD+7Q1h
PFQxauB2mAfD/DezVxnxqX/yYF74qX5EJQ+zGTX9kMysW6A+X8/cr/dTHgxc
y1Z+m89DNuNGAVU8xOX2tfJ04FN/5WOJAT81QsSHu3Y3Mj7WHb0SnryfT/2W
j5yH1asD1HxopyV2FB9DU/6a2mcDn/ovH6W94jUTRvChG8+1zOdzp6+G9eVT
P+Yj6oPHpOlSAXT2e5aPxA6fTfx4AurPfAwbeu+283k+TO5tUe58zcdqSbVr
sI+A+jUfJxzDRhSe4GPNinXlGgMBMnyNPzzpIqD+LQB/YNC3ZksBvnXSCpQA
1T7yhutpAurnAswRRqtHnxLAq2Rp0AxvAY72SvzhflZA/V2AyzM7TX14WYCn
UQs8GkMEWJgzczOHeY7e7wWYnWo1KniIAP3+ns1YsgBZ0TMfDd8roP4vwMd7
18bm/xRAV66vAsQV9po+faUD5QEBEq4t9fyQLYAkaxJDBA7YPaV6SNMKAeUD
B8ya9h+J/s8B2ur5wQHsz8J1nucElBcccE/pM2GJ0gHa6bRc5oBXja8+DCxz
oPzggGwX3/yfzH3LdAbkgM1826Ck0w6UJxxgsCf71ud/HPD5fj9G8h0gF92c
6bDWgfKFA0TV7T3bPXbA+NWuzIg74Gl8UuQ25qrnDSGm5F22zx0mRLK2HR2F
YD1vvblGKqT8IYTjD087xy0O6KEzXCH2yHJubZ0hpDwiROgIu4mWNULo7GCL
EMeK2JWDtgopnwiRcq144sFbQnBnaiskRLceZ2UnOSLKK0JY/X3tHWeCCIzZ
MwojxMrOpSWmXBHlFyHc1qludO4lhNY9/zUXwdvVoKrKW0R5RgTlg01P1mWJ
oKWPjr1EOPmgYumzv0WUb0RI+hNd9qhZhFztuM8VIfHonPRaIxHlHRHGRcve
R3YQY4T23wdE2JXy1GY9sx49/4gQ1s23SPu++1q7fCjCtU8NM9BLTHlIhKA5
LdZfI0XoGKB1QBEGhn0+FNJTTPlIjJ+LHbrNrRDjZHdtAcXIV3ETigvElJfE
sOra/nLQfObKhOOc4WJUP4tmdz0tpvwkhizq/CJBhQgbdQcuxoTW6izvzWLK
U2L4s1JcFl0VQyenMWKIFpeYs5QSyldiDPPc575jkwS68meJ8bLgqIGJr4Ty
lhhpnTsVZzHve6mLZ2IErrqz9GariPKXBJ5Zp4auKpRAP1AS1HUeNO+Br5jy
mAQ5rEmbdttLcWPUg9vbpklwNA+bsg+LKZ9JcHqizTiXkxKodQIgwbn4+J1X
3koor0lwhhUa1neJBIcY9XlwW4JVHc2vpF0QU36T4Ph0g7IZYRLo7KpIAkGw
xYxMSynlOQkOvDEZ8ztWCl1720lxfm7Eotw9Esp3Ung5reB4DZZCh1tuUnxJ
mf/qqaeM8p4Uo/+4L1j8WYKpF8PWdFsiBT/ixMVsLxnlPyke57bmH5giQ9pc
rSFIEdhys+XiExnlQeb5Xn4+xS8l6CPfY704VYo8F15jJbNePR9KYb2lz7Xc
7zJcfKc1MClG8BLqM5/JKC/KwO9YqjnXSwqxFgdUMsyaIY70d5dRfpQhgb8F
94pl2KOVj3EykKLUwouT5ZQnZejyLvDmyZNy6F63UYbpXp29QjbLKF/K4P/4
R9+BNnIs1QGCDJ2uVKc5DpVR3pRhe0TmyR1sGXRq947Z9151w4doGeVPGZ4+
tL1XN1eOsTqgkSNx0cJV+5fLKI/KoeqU7sovkEFLa+Nd5ChyKlN0ESgon8qx
d118+5h5cnTTAZgcY/Y3DPfzU1BelePgiRC3nY9kOK2V531y2DpOK47KllN+
lcO1rMLkVJEC9jpglMNl1JrAwRPllGfluO805WFrqQzb8rQ/4ciRWyWtzQ9V
UL5VgOU+0IXDPL/2SF9G4RWYtYbMVvZXUN5l1sHzK9VslYNZPENICnSUb7gU
HKig/KuApZq4FdUp8NayMzPyCtjMOMJe7y6nPKzAjCJx0DqFAjqcjWLWeban
pNZNSflYAVvjy407ZQro7O+FAvXbS9K2FcopLytgvqiifSdzBTrofp5R4Hyu
uyDRXkn5WYmAC+zDbkcU0FZnB0+J+p6b90WfVVKeVmKv0Qovv15KbNfiUScl
ogpXF1RcV1C+VmLk98zMr5UKaKdT465Efr+B/3WfrKC8rURFMKmZ1MasSyu3
Xkoc9Gy3lcXsS8/fSiR+nbpm3icltO6QtFyJHx0a+a/CFZTHlehf+rl/ZIQS
C3ULVOLIyKTJAw4rKZ8rMXWf595vBUpo6cSbuS85uDmjf5yS8roS3bMsRl0c
osI77fJvK7HoxezXY/9RUn5XQlrl8q8KKrC1+PhMiePTviXtWqqkPK/Emhm7
NK19VNBWI71Qie9VzVEjmfXq+V6J9Xxn+VlvFYJ0P78pkRaR53YnREl5X4UQ
W9bn1S4qMGL4fZ6dCg9jPTI6pako/6twyW1V4w1mHT+17d1OheduR8yWzFHS
PKDCuB7jAqfVK9Gxl3aiVTA7H9t/joma5gMV6uLKM4cKVZirM0AVYlzHNMgq
VTQvqNC7bx5nZns1dHi9WIVPVySe1tYqmh9U8Oduaes7RYU3LzwZwlEh1SMm
kn1XSfOECtf6O91+PkENa61dH1NhwanubCJR03zB7Lsgcso35vlDdIavwh92
xa8JE1U0b6jQ3VDot7lMiU3a8X/CrM8u6uvhkWqaP1TYTt7bG8WrcMd9NGNB
KoQVtjfoPVRF84gKDoNuHfE7qEIlU/3VtSo83TszX+StpvlEhVfyZLslU9XQ
xQ9LNXxb5366eF1N84oav7MGndjWW41ZH5KvcFRqvAmrI2fOq2l+UUPyYWHn
XZ/U0OEMc9/NmMbSsaVqmmfUmGp3+fOpcDWyGDW5NlYNsmxwTOoNNc03asx8
8feuQjsNzHVAp4bmws0+PCMNzTtqJI8sPvBDrIbWzUZvVGNjUbLfUL6G5h81
nrscDJ4v12CdlgYOqeHoE17VcEVN85AaN3I6e+dbM1dtOS6qEdTj+YKI3Rqa
j9RIjG628e+uxvcSLcCqMalMGJ4DDc1LagQ28p37/auBDvdymfsDK6IG3VXT
/KTGsJqSqQlz1EzudGIcXY0Dk80TY9+qaZ5S44jP9ytOhzTQnbaJBjUDho5N
faem+UqDSEl28rOHamRof/2XaMCEg/ApzzU0b2kwfaHXvCWv1TDuq004GpTX
PvK8462h+UuD9Gcbu/yTqIau3UZq8KDWbskUZt36PKbBp7Sti/6c1+AfncBq
cOXm56Gj3qtpPmOe57R+QsRMDXQ4HKDB2zvdOhoP1dC8pgHLucoywkeDkqv7
jRuYOuQqRloq/2hoftOgx7APrG8RGujs9YwGvO1p25sr1DTPMfcvflrwY4sG
njpD0WBCXn0/tGlovtOAM6SyedIEDZgwxAQyDYLveZsVhmho3tPgbNOYI+12
MvvUjnOZBnGdBg+claKh+U+D3RdecvnXmXXq/hzxvt1gsmuUBgPehWXWEBsE
BtQn/TxeRIqPFqZuYXR0de2CzKT5FmCltU7wP/uRrG260vnLJ2aOB39v/MUT
wdmqvr64nPGJnMaVf7ZxwMp0KRnpaIZS29Qet76I8ON9WkPIdQmEpGZm1RU5
Sm/E/TrowcYuxztuoQMZP03qPSN5AsPZg7cNHKK2BdsmZErHrjLsuDlKPNZf
CeUY67VvPn4mdb9vr1xMJNi4OTc+dQoboZZef84GVJMom4XFVetM4Zq77ORv
c3PEph+av6aYyaczKtZ3FarBFmYY1rsYIjZrUlfLUjZsA86vydOe0/5BXVjB
8SShbddPK1cTwNOypW1xOfEo2Wp9IlaJhtPtZ6SHyhEX+ce2XVMTOXbQYkCA
uolsXHNmxKpiPvyjil+2tWPy6fYuy11tufjR7dSw+0xe6aOsjotlOGX83tHW
N6MYrnTtXe3M8NAFx75u80ukMN7MsQYzfxh2Mnz5k0/k0o4BJKCnA0rHLdlU
s9ka+Ra3ELmN+f7GJxmj2kkYvx/0YhX/NOnzKHfg7hqGZ78vjslZkUS2jrQM
ccx0QNS13PK/BhiD1fOh++yeGqw14Iy/ZdpAcG9DqP3aAlLQp33Yhj1GiGKZ
z5CG8DHesW8n25HM+jsMu7c4ywhZxWl7Q++I0SrpamAarEHgP9mJG54mkjPL
P/bLHSKEf6t1UHumLwc0xo9+qRRhpXNij8DPKvSZ5sm94dVIYo/w2sUvtYRj
NxfftDgNqoUr9/YPaCXjJ6ocT3w1Zvj7btEjSRPZYTx95680JUIrh9x41SqB
d6/xSXYBQnzf4B2nGqaBY3rMm6BlxsjKORQWcbGZDBgprb31XYMkxZyyLf75
JP30nGOxI0Xo87i5/9oR1ogT+fySvVfCvEW9sFOKDIdZAWbsUC5wq31mzvNK
Evh50uA09zYSrZJrfA46YHZUxjV+UCUJPXOo/uhWK1R7/Eob4+QAL07z8TI7
ph4GU5tbL1nhDbfd15DX9hjGKiqdbqbG4xDhvISjLPwPuqilYQ==
                "]]}, {
               {Hue[0.58, 1, 0.5], PointSize[Small], AbsoluteThickness[1.6], 
                Opacity[0.4], CapForm["Butt"]}, {}}, {
               {Hue[0.58, 1, 0.5], PointSize[Small], AbsoluteThickness[1.6], 
                Opacity[0.4], CapForm["Butt"]}, {}}}, {{}, {}}}, InsetBox[
             StyleBox["\<\"\[Omega]=0.1, \[Sigma]=0.5\"\>",
              StripOnInput->False,
              LineColor->GrayLevel[0],
              FrontFaceColor->GrayLevel[0],
              BackFaceColor->GrayLevel[0],
              GraphicsColor->GrayLevel[0],
              FontFamily->"Times",
              FontSize->14,
              FontColor->GrayLevel[0],
              Background->Opacity[1, 
                GrayLevel[1]]], Scaled[{0.5, 0.8}]]},
           AspectRatio->NCache[GoldenRatio^(-1), 0.6180339887498948],
           Axes->{False, False},
           AxesLabel->{None, None},
           AxesOrigin->{0, 0},
           DisplayFunction->Identity,
           Frame->{{True, True}, {True, True}},
           FrameLabel->{{None, None}, {None, None}},
           FrameStyle->Directive[
             GrayLevel[0]],
           FrameTicks->{{Automatic, Automatic}, {Automatic, Automatic}},
           GridLines->{{0}, {0}},
           GridLinesStyle->Directive[
             GrayLevel[0.5, 0.4]],
           
           ImagePadding->{{13., 4.3469387755102105`}, {14., 
            3.0769920355111964`}},
           ImageSize->Tiny,
           LabelStyle->{FontFamily -> "Times"},
           
           Method->{
            "OptimizePlotMarkers" -> True, 
             "CoordinatesToolOptions" -> {"DisplayFunction" -> ({
                 (Identity[#]& )[
                  Part[#, 1]], 
                 (Identity[#]& )[
                  Part[#, 2]]}& ), "CopiedValueFunction" -> ({
                 (Identity[#]& )[
                  Part[#, 1]], 
                 (Identity[#]& )[
                  Part[#, 2]]}& )}},
           PlotRange->{{0, 10.}, {0, 9.998536913522601}},
           PlotRangeClipping->True,
           PlotRangePadding->{{
              Scaled[0.02], 
              Scaled[0.02]}, {
              Scaled[0.02], 
              Scaled[0.05]}},
           Ticks->{Automatic, Automatic}], {50, -30.901699437494738}, 
          ImageScaled[{0.5, 0.5}], {100, 61.803398874989476}], InsetBox[
          GraphicsBox[{{{}, {
              {Hue[0.58, 1, 0.5], PointSize[Small], AbsoluteThickness[1.6], 
               Opacity[0.4], CapForm["Butt"], PointBox[CompressedData["
1:eJw1mXVYlFvbxYceeoKZYQYYJkwEBVEsZK+jHltURFFsCTlYWNhYCAYqJsZR
wUAsDBBfBBMDDERJRY6UpAKKIEh9z8zsz3+85pon9r73fa/1W4N80QoPP20W
i/VLi8VS/f///8y3d11YlLaCrBpctNkv8zg5+rax0eDDVfo5lhRg5j+cYYlk
Rs0lmzeS2yRsif+k4dNu0e+TyLNf45QRdrfIwTCLz53bU8lcz37vQpMe0Ouf
kPDvtqIHe9KI76G/3p74lUbeTD10TzI5nd7/gjhHjOsVcfUp2fZlvX3/uAxy
OvuNOHnSC/q8N2To3gWLtvlkkDMOt/a9nv2O9Lr/KLXntSz6/PekcWJ+sd/8
bFL0YPXaO+EfSPfYn46zk7Po+7LJhv/mdLhM/kBqfc27b12YS6bWjPtvRVE2
fX8e+fmsY9x/5wtIq/G1nAnDCogkNkMS35BL1/ORdNvyVNqSWkgMEkaHWgoK
yYtLm3UP+BbQ9X0mg//x2vJgVSERepc6f60rIv+rWzv/3fBCut4vRGucl56L
oJgcZj36MdO3mLyMKTnfwS6m6y8hiAqUs7d/IeKciHHkfQnZt3XomoPPS+l+
Skm3aV8LDs0tI9GXvWO6u5WRESvqNrgkldH9lZHj3xNbF879Snpu6sVsoZws
Tdi9/t/75XS/X8lTXdnS8CXlJN69ecpPUQXpEb3satmir3T/FeTi8SsP3UO/
EhfFs7iC0EoSV1GUeDa0gtajihzyOV1wZ18ledB0iNlBFek2Psvu2sJKWp9q
cqh66yNnbhUZlTF/5qV5NeRKfeU+t0m1tF61RFy13y9w4jfy+l9VQZjPrEsH
Dopqaf2+kdXOOx+fevWdeAS1Gawa/J1cM939oyjqO63ndyJLO2a8ePF38nGk
6gV15HtDxcKv0u+0vvUkpIelMO9YHVF9sjVsINqebwdp6f2g9W4gJYYVV3Vm
NpA1TDUPP2ogdu9Z/8w9+4PW/we5Y3TYFr1/kEHzTyboBf8g58UXtR6NbaDn
8YOknbzttp+5vm2sasc/ycFB8fGxOo30fH6SjIDee0L7NJKH/Rcbfyv9SaTX
b932sfhJz6uRLO/+X/qbxkayw9qdeUUj6Z77z9xlV37R82skA14GbH3t1EhG
6w/0+TD5F4k9OHKlYkYjPU/m8zY9Z/bkJmLYYHXwb/0mIv1ltTg3sZGebxPp
7eC72udgE3n7UTvlf6lNJKQ/d+CytCZ63s0kJndCZeqtJhKZVl3RZ3UzSZlo
X1ti0UzPv5lsTR6SN2lcE/G8kcU71/s3CUuV+GVtaKb98Jv0ed5baTi0hYii
7rnxin+TTb6li0IDWmh/tJDfl59WFw79TQq3nQ3cdbyFjNjWUu/9pZX2Swsp
b9vlNcf/Dzmn+nZiKzlgJVn3PK+F9k8r+fvt9K5u7BayyHPp0yU6f0gKd83E
oLY/tJ/+EPMPveeb3GwlPdym1f2X/IccHmJVkBPZSvurjVTv37z2185WUt1z
qITpIeIy+5fHf8M6aL+1kTTrglpD/CE3uPLRz3u0k4heeUmWRm20/9pJP8/o
ZJ/wNqJuv6J20rx5YaDJ5E7ajx1EkPK2bfvXNjLga92Za0c6SOeXk4obCe20
PzvI+xiT+PTUdvI7MzdDOr6TCJXnnAKCO2i/dpKVYZEfrJvaiepwDrG6CPfc
bVaPySxo+reLSJ+2JLcN6SRbz1+Q693rIpLo5p6zgljQ9DMLRyMXVu4dyIJq
9akuzH2NN3WOOHTR/mZhzfntKfmnWdDRvAA7F3VFxw/sov3OQnOGtqXpNxa+
9rvu0e87C8EXFk2pXNVF+18LgewZcdwvXeTFxXNVAWO10LHuum7sABY086AF
/6urUjymaSNOfCTk/AUtZKXErrQfpA3NfGhhP1nVdP+WFvYeUBVUC4dejqoe
O1YHmnnRhmSm1TSta1pYqrPxqsBbG13Vp0Y0mmtBMz/a6Ewbmz0vSxvu65dh
8l1tXJ6pvF03UweaedJG0IxXFhVLtNDv+4K83RwdeExyGu3qrAPNfOmA9zH/
vstdXXA1DYTJQZXpbdCFZt50cPbd6biri3TQmDdGu/2FDmJ/fLwx6aguNPOn
g5E6I6VGnnrInTDsxECFLhLOZY830tWDZh51IZ7qXnhAXx9Jj/v2XbFFF+NW
9Rv4cYIeNPOpi4r7AW/aHXTB3MwMjC5WTGmeEftLD5p51cOAxfoLJAv0odp9
qbMeLn/J9zmdqwvN/OoBp0z/qmXrYY6t6g49CJdnuX5hnqOZZz2sXO1snNWo
B7ej7bum1+hhVc6nCRVtOtDMtz5e/y8842qgLmw1L8TFENE9v/UG0My7PrYM
t+/ercoAWiFlt9Oj9WHckh51ZYUBNPOvj9XDwzMFS/VR9lNVIH30GLYmLzCc
DY0eGODfTSv03O/q4/niV0XDvAzQZOvtU92hD40+GCBCz7empicbsZ9VB2qA
vbuvH/yeaACNXhhgsET7ixPHCLun3ja8acrGjsiAbif7s6HRDzb6ZPtFOf/W
Q6C6Admw9pUdO56jD42esCHr8fiKiScbE1XH84wNx74PL5nIDaDRF+a9U+xc
WVxj9NUMDOL95XUPH7Ch0RtDDO5Y/+pSmiFU1T620RAX58zOt1MYQ6M/hvji
7TdtvsQAP06uYkbYEL2DXy5oOm4ETTsZISn2vN62YDayzfz3s52MkBt6fFvm
TyNo9MkISyp3fK78ZIy7O2cpR0QYYWOvSQvdVxtCo1dGaO5+cZc0hI2olonJ
myqNwG84U1u72gga/TKGKFue0L2nEdTtP8IYEz6nPd/AvEejZ8boqmxLO+1t
CrXcnDGG+UHe67BBhtDomzESju3Y1TfSGK5e6o6E5U5HwwZ3Y2j0zgSJ+ql3
81wNIX0jYUbEBJl/8vqc/ciGRv9MkOcfeMrN1xxdMLt8+qYJAoZ4r117ywQa
PTTBvKDslrcVpii5qzU818gU6QM/ln36bgSNPppi09MZya1zTJFm1/TBzN8U
p/uuzVnP5kCjl6bYW3LxsmwBB5dU8vLEFP1tnFpqJcbQ6KcpmvulNlgcNkK4
ajnWZvAb95f78gscaPTUDHkjr2/uqDRDwJ53R1PWmeF0Hm9rHzsuNPpqhsND
c+QdblyM73yqWgGuy43zfE4YQyOH5pj/bAw7V2IK+9WqCTZHco0vJ2KdMdVf
cxjd/My+xTGFWdWVGQF7zKHIc3S/t9QYGj02x/PyncPLnUxQP+fMt5hyc/Rb
H/Z+9h0u1WcOtv/83NmTa45qZnffbTmo3JftsOWCCdVrDgSls1ztVzPnx3TH
3kkcmH+690B3KbNutX4z3ze+L8yVcaGarp6bOFhY/27lDmJK9ZyD9m9zEhr3
m0Ld/nEcuIZr3eqhw4dG3zm4cqPfJM57Zt8eKoXkwLHnoajEneZU7zlYeXPu
qpzeHNiY9v5fhw4XS0OrPR724UKj/1y45uSsfLaCjwMvFTtPOXHR3ctULnvF
h8YPuMhQhsQtncX0x3aVoHJxx+szJ3O8BfUHLoj+vcVcMy6CXIWMJXCReWT8
S68Ic+oXXKRKDRw/hfNR0mxeHnSfC2iVhp1N5VH/4GKk29TDopE8eKjkoYqL
Kbovpldl86ifcJFrhwLuSx6YYWQklIe630+9xmVzqL/wEN3TLEbYnwvnHh2j
xjDPCfvScqPOnkP9hgfFNy1pQzsfF4tVC+Dh3jlHh5LeAuo/PLCOHe2z+Btz
DqcbPm07y4O+WdSMNncu9SMeprJ2T7S9yDx3uqpgPOQk2eh6WwmpP/HwOHKn
w1YFD79V22vlYUdIvMcMFwvqV3wcLMp/EzPBAgHqA+bj3qYdjfYhfOpffLSf
7lx0ztkcH0Pz9X958rFx8+Vwu7UW1M/4mHJv2MfdK5j+Ju/fR+7g4/bsztmO
/XnU3/g4+0CieDxIhPutrxhF4GPxFY99fG0h9Ts+dipvTOSe56NP4jNGwfn4
8iksI/CakPofH+MH6fedcdcC/y5X7cgCEZt2203ewaN+aIHvy5z6j38sgrp9
hljAZStvvXs5n/qjBboPyzH9Pc8Canvxt8CFsuKAo/2E1C8tYOTcYWJ4h496
Rg2GH7WAcLr2ybthHOqfFpi+KVB+6gAHCxg1/fTEAjsHBH/4U8ShfmoBt/LM
sz/m8vCecaN19RbgWGgdPSbgUH8VQPvSVfNbUWKMUO3GRgDzVQGNesy6NX4r
wByX1zG6lhyopuXWeAFO84+3pRsJqP8KUFhYf83ypAjq8VwvQFByyoKmJj71
YwGWb4tivWoTQ22/lwTww/BB/TME1J8F6OO1Ni9XxIPeva2y8GwBdItelO+7
x6N+LUBbYEr9vXFcBK/cUKvUEuLGxkY3sxQ+9W8hnCZ0uxM3ltGNPiqBEuLy
4vBXsUIu9XMhqj7d0+8IEWBmxdLtc+cIUTlelOB41JL6uxC51lvyJA4WyIj2
n/hnjxCzR/Zbkn7Kmvq9EH9s27/1BxdDZy9gLFkIh+e7jpr9klD/F8J8tSy0
dZYQ6nJ9FeLaKwfuvGYO5QEh6m95Fz6Pl8AqaxpDBCKk1cgWnDEXUT4QYYbp
k4DjH8RQVW8ZRMiYv3XCiFtiygsifA7NcqovFUE1nUbLRbjuuKucvVRA+UGE
0r9PjHT7ycdytQGJ8Pe7cMP4RmvKE8z17MdPnkaL8CV5KCP5Ihx+Xjp+jZ0V
5QsR8qpODeAelmDKmgHMiIuwjOflFcoSU96wRLt/4mn2Ay6eqNqxmyXuztjX
N/6KgPKHJcqHJkQk61mjv9pwLeFt5+z1eoaI8ogl9jZ7LT8QYwm1HWy1xNEe
8e/WfbKlfGIJp+qEjpu3eeDPU1XIEtLRv7/tHiajvGIJxdiEhmBGDxizZxTG
En7lyfULY20ov1giruJH7/TfEqjccz9bjH6Wy8y3Wgooz4jBeTHxQq9iLlT0
YeciRtibow6rJgkp34ixY8vrOe2FXOSrxt1HjJTwnMVo4lHeESO3TJ/1Z6EF
xqq+PiRG9ZHwt2+GyCn/iBGUdO12xHwZklV2+UiMrLJ5V7BCTHlIjMiqpBiT
hzzYrVM5oBiDJ/vemdnOpXwkQVJFx5g+e2xw2klVQAlOnstsCpLyKS9J8PpH
ZnaJqQSqcJw3RoJXNu7tzkoR5ScJrv5Zv8NjvAib1QcugevuRUWrBksoT0mw
vVCyoUqLC7WcXpBgo9W0z0HWlpSvJDiwxMop01UOdfmzJPgw9mHV+3ZrylsS
nD347uXMUi7eqeOZBAdtjFNbebaUv6xwP+n2yj5v5dAMlBXcw7Zc934qpTxm
hd29/5tU/cAKt8c/SNw5ywq9Zl+bFSe3pXxmxfDH/t3FZ7lQqAXACpYB+QVa
o2wor1khuuvvcx1LrHGEUZ8HiVZ4vszfz/kel/KbFa5du1r2OVgMtV2VWuGS
xbQehz3FlOeskJp2LXHRLDnU7W1ujYuTHz9uHKqkfGeNrA3JouTlXKhxa7g1
HjgM3LjTQ0p5zxqDY3zYC815mHElKtiRWYdzy3oDiZ8l5T9ruJiFvUh/ZIWX
PipDsEZq+N8bgs7KKQ9aQ5A/z3vRRBkGS/eZBL6wRsLCS9MGViopH1rjcJh+
w/ATSlwpUBmYNeZcdPq5P09MedEGvJzu0S/YSkhUOCC3wQ+TM1WhfQWUH21Q
/n71BicdJfap5GOyDb6OqRx5/6mc8qQN7HPzLyZVKKF+3WYbXLVbFtD5VkL5
0gbbImND4lcqsFQNCDboeWPqff+BEsqbNjCaNzvwrq8EarUrsEF6be0wj04x
5U8bpF5fUOQqZfxeDTRSZCYdSQti9qfhUSkedoaYPuglgIrWpjhLkR/d84LO
LRHlUynabFwSc29w4agGMCnu6645IxIpKa9KwVuRoPvPOyFiVPJ8QIp+F9Yt
9ilVUH6VYt2B2sep05TgqYGROTefmeV2z5WUZ6WYH+oma8tUYGeh6iccKRSh
Zw6jSUH51hYZHf2Nw/5I0HhsCKPwthAf+8ZbMEtKedcWw9xsXz+JloFZPENI
tjjblPjdXyyh/GuLTyWjnbVDFMg1cmBG3hYeQ9McP/WTUR62RV5x387A9WKo
cTbaFvc9N6UOYvRSw8e20N53nHVMTw61/b21RS1neq7BSRvKy7aIfenmEkaY
uVH/PGML76p9gUqJkvKzDJzOQT1rNyqgqk6YhQzDWnwMX4QrKU/LUG8Q3Puz
vxy7VHjUR4aM4E/dX25XUr6Wwdj/hP20SgVU06kcIUPA1YzLLwqVlLdlCLGP
KJNNkaBZJbczZfCctZVd9E5B+VuGXKeoI8p9NlC5w+MVMgzfvDCOeMsoj8sg
HGJU5hoiw2L1Apk5qO52V/BSSPmcuS7n2KvBS2RQ0cmcMzKw2kx0PbKVlNdl
WD108Q6PI3IUqJafKIMLLrhUhYopv8swYXRQ7yUtVuCo8PGVDFnbwkxG6cko
z8tQdEm/bYanEqpqpJfIULqvRHfnKh7lexm4Qcdtf9sxOqn++Y05N3vzKwNE
Csr7cvTtWtK35bwlGDGs8TWXQ7H1lHCol4LyvxwWNacL0g5Z4qeqvXvIsbUl
uKFPsYTmAeb6k+tabYUK2LmoJlqOZxE+mzllMpoP5Pg3y7x5s5cNfNQGyOjo
p5qlshMWNC/IsVYYtOt4gTXUeB0oxycrxaK4FDnND3K8yuxd5T+Ej5y3Xgzh
yJHUWrx90wUlzRNyeD5vmXk0RA4TlV2fkCMz519jvreA5gs5ghy/feOJpRil
Nnw55hwvwg3GhzV5Qw6tEeHWTofl2KIa/+dyGE14HcDdY0Xzhxy1oxrram7K
cHfEBMaC5ChJTDIdFm9L84gcdnstzUYz66hjqr+mUY4HYU7W8/kimk/kOF98
KXY3ywbq+GGkwNOg1v0L3a1oXlEgdkLMB/tztpj/6cl1rlwBJ2nt0GAIaX5R
IPLl9b2PdjF+pcKZQQrEnN/4iKzl0zyjgOPRbqkSLwmyGDWJd1fgnHeQble6
gOYbBQY/8TuYwvADWw10Cuxdv+HbsOMKmneY+yX5JiMZn1a52YTNCnQz7H+i
8pclzT8KvN+1zfyv6zbYoKKBIwqMGJ2x6a8PtjQPKSBpOOVWGiWFuhxXFIjr
lR5Y9UdI85ECmevnsUN/2qKmQgWwCtxskj4dlimjeUmBCvuMfEGzEmrcy1eg
vmbBL46dnOYnBWpONk6In22J2UwamlanwD+nB2VERohpnmLqN3LyFpOXUqhP
W08J1saz//xWSGm+UuJX6tg5r6zEeKP69d9KCWno/BKPITKat5RYfmBFmSnD
77pDVAlHCdl746ncchnNX0oEhjg8O21vA3W7jVPCOHBB4Z8LCprHlHDz8Rui
zJdhrVpglbhY9PH8f9PENJ8p4aKcG+XzSgw1Dq9TYuXaZue5LlKa15QoCutz
apqlEBU3Duq27FfixNLPVQZLJDS/KfF6i5bLR7EQanu9qETJkBDtbxvlNM8p
8XnRX6Flf4nhpTYUJdbWOjfPy1fSfKdEyN342GI3GzBhiAlkSkw5dHCJ4IwN
zXtKTNsVYcD/IES6apyrlaiqOPLj7wQlzX9K5Nknzu39RgrNXwO7weau65Dw
CTJE8of6PvQ2AfvEDc6vNmO0+I/ePjTcBNueT8m3/7uOcNq0V1uGdZH/6Slm
fPWQYV5qlfOewULopuz2ulcsRVX9g+yEPCU8c6zF8S9lOG/3e0i7gxDX5109
dzWSA1ebUTURRQpEDGHdaB5jgTVfFr6u6yvB+kDDzZe2KJDjOibzbbMVAlJW
/Jg+mZmThz6hMTuMsd52Q/DojxIETYwa+PIlF1nrqpc5WJSQ6LuTC/bEWcPd
g9PQuVAE9sO9Eoe15rAm7U8m65liW/7untpdEkQ7DTa2mWeNE0lnq00TdFHu
Njphf7YV4lbOj59T/4fU5O/4OWa7DCeOHgh9xvif7+Qds1MP8+A/b83lxg4Z
ZCZXjg4rNYDrsVXbWZf18XhN6aurV3NIdPLgXRc+M+cVufm9WZUMb94Xdm+q
tcGo0IoW63wpxu62MplypoMMHtV51+WYFQaY28g8za3ASplRe/nIXWIxbOKc
kbMsETQwaM+G9+2EddukdcsWAcZuL3zWtKuBFK892C/mdj3pv2yma+oYBdJL
b92eKNSHb1nokfgaFoofzes+U7uRwGxg8YhINjxW1XNTewvg+DQzYHrHd/L4
uPCcvzEL0idPlvycpcSzZe/4KyIVaGC7cAeVMFz/tioqP9gGxaI7F69O0AXr
SuiuHufiyQK/TVu80/8QWcn5VME3ARL9TjV1Y+thgV7Wkx27dFAV4h7sncPk
Se0WvaX/ChHns3jgbW99RMBlTsc2C2SxNo7pOYLJLaHH+DFTOZjZvCZr2T6G
izcEba5LYvJyXcWqaE8mzxY5Cs8515FeOX+tZdc0kf6FJZtjfisR7dk3dVO8
GRp2piw1LzFE6pRnX8c5M3nh+aFN2j2ZvrjsPSC+kDmPnvyDHl1cWJoG/u/t
cg7Kg9s8Xf0VYI1pn/lj1geyLWZ9VI/EDhJXdcfhls5vYpH8+LWpry0U9lrK
n/lynDjR3C761UF8o6Y4B2TzEfnMr3PxFhYeJw0S7mG4OjpopuPrsVzstmst
CB9qi/8D71mgMg==
                "]]}, {
               {Hue[0.58, 1, 0.5], PointSize[Small], AbsoluteThickness[1.6], 
                Opacity[0.4], CapForm["Butt"]}, {}}, {
               {Hue[0.58, 1, 0.5], PointSize[Small], AbsoluteThickness[1.6], 
                Opacity[0.4], CapForm["Butt"]}, {}}}, {{}, {}}}, InsetBox[
             StyleBox["\<\"\[Omega]=0.1, \[Sigma]=5\"\>",
              StripOnInput->False,
              LineColor->GrayLevel[0],
              FrontFaceColor->GrayLevel[0],
              BackFaceColor->GrayLevel[0],
              GraphicsColor->GrayLevel[0],
              FontFamily->"Times",
              FontSize->14,
              FontColor->GrayLevel[0],
              Background->Opacity[1, 
                GrayLevel[1]]], Scaled[{0.5, 0.8}]]},
           AspectRatio->NCache[GoldenRatio^(-1), 0.6180339887498948],
           Axes->{False, False},
           AxesLabel->{None, None},
           AxesOrigin->{0, 0},
           DisplayFunction->Identity,
           Frame->{{True, True}, {True, True}},
           FrameLabel->{{None, None}, {None, None}},
           FrameStyle->Directive[
             GrayLevel[0]],
           FrameTicks->{{Automatic, Automatic}, {Automatic, Automatic}},
           GridLines->{{0}, {0}},
           GridLinesStyle->Directive[
             GrayLevel[0.5, 0.4]],
           
           ImagePadding->{{13., 4.3469387755102105`}, {14., 
            3.0769920355111964`}},
           ImageSize->Tiny,
           LabelStyle->{FontFamily -> "Times"},
           
           Method->{
            "OptimizePlotMarkers" -> True, 
             "CoordinatesToolOptions" -> {"DisplayFunction" -> ({
                 (Identity[#]& )[
                  Part[#, 1]], 
                 (Identity[#]& )[
                  Part[#, 2]]}& ), "CopiedValueFunction" -> ({
                 (Identity[#]& )[
                  Part[#, 1]], 
                 (Identity[#]& )[
                  Part[#, 2]]}& )}},
           PlotRange->{{0, 10.}, {0, 9.980635398204367}},
           PlotRangeClipping->True,
           PlotRangePadding->{{
              Scaled[0.02], 
              Scaled[0.02]}, {
              Scaled[0.02], 
              Scaled[0.05]}},
           Ticks->{Automatic, Automatic}], {150, -30.901699437494738}, 
          ImageScaled[{0.5, 0.5}], {100, 61.803398874989476}], InsetBox[
          GraphicsBox[{{{}, {
              {Hue[0.58, 1, 0.5], PointSize[Small], AbsoluteThickness[1.6], 
               Opacity[0.4], CapForm["Butt"], PointBox[CompressedData["
1:eJw1mXlcTO0bxtubamrWalqm2ZS8obJEb/RcFJIUZV97SUjIliiEpETZZSnZ
SrzZlywl5FWSfYkIISrRokXr78zM8/NPn/mcOec8z/3c93V9ryGbtdh/jpaG
hsZvTQ0N5d///2vp0Xtyt7gjZOnA91FzHu0lVRfmdzl4bKaf04nOOOsjnUfi
yYSqE+KHlufJrIEL7Gv77abXrxDtzCiXVY+OkKRY4bvO9TfJo1epXb2n3qLf
v01YhavWjBiTR4J2DClO/n2XhA/ckt6RcJfe/x/p2NJnXm63+yT6Q0TPPicL
iW/3Wx8WXS2mz3tIxox26D47+TFJ6XUuoWjqY1K7unL89odF9PlPyevUvVuc
nxeT9znLVlzY/Iz8TF40TONgEX3fc2LltSK2ivWKVAdxbNf985KEeZXXFCS/
pO9/RerC5xplrH5N/hidfjHKrYTYu92fJT30jK7nDSn7XVq8Nfw90b84PEZk
WkrOLDKuuSl8R9f3jjjOzFh6qrqMmE0p7/v153uSv9Zy5YRjH+h6P5A5dzJn
KMaXkZ0at+omBX0kW96tPeD3pYyu/xMZ3tfOzT2+nFi82DqSPP1EqmPYQz5r
ltP9lJMS67Q+z3mfSFrGlCO27p+J5Tf550/hX+j+PpOFRk7ag4I/k+6R9swW
vpBUrbCJ3yd+ovv9SmouTRJU88rJGd+mMfXmFeRGu/dErbNf6f4ryPArpkEh
g6uIizz/ZEnMN6JdZpFqxa2g9fhOznQ4pKx5UEFyGncwO/hOdqXcPO2ZWEHr
U0mab8zNJ35VxLNw5qQTM6pI8PuJqQv+q6D1qiY3DyS6z079RooOKQtSTRYf
OXnswLIaWr8fZKPxIudVWrXEP6xNf+nAGnIyoPRuv2NVtJ41ZPbmwZHtoTXk
jYfyBT/J2bcLyvoH1dH6/iJ7v3s5lV+vIcpPEoNaorWppa5SVE/rXUtsg4w+
Sb3qyXKmmjtv1RInfuuSdTvqaf3ryHh2nUP1inoyYOb+i7rhdSR9qfu6ewNq
6XnUkeVll5Yetf1F2ryUO64n/VKDR3ZjrqvPp56YNDrGTxTVkdw+c41+lNeT
Mbotnps31dLzaiBfJJfLNbJqyQZrX+YVDSQjTTf9qaKJnl8DSW+4OpNt20CG
6/Wf/czvN3HeusbN/m49Pc/fJDg9gBUT1UgMaq2Shuk1kr7n7+a1MutXn28j
6T1rX3ZxQzMpfqN1I/tmIym9td9xefhvet5N5Efp4NBYUSPZfreywmFZE8l9
0d02bU8jPf8mMmP6Asf7j5rJuKwn/MM9msmqk25dP/s30n5oJj37//k6itVK
zPddded/bCarT4/RcVnVTPujhYyJPjdyWtAfUhqdGrJpbwupqBptrmXYSvul
hbzl7C74lNRIDiuv+vwhpwPu1fJ+NNH++UPaNxWHC3U7yKxxoXcWaLeSWJN/
Ds451E77qZUUeSf7BJc0Ezv3gJ9l11pJD5/MvGHzWml/tZEduRsmHo5qIZXd
/7ZkeojE2YSGDAptpf3WRjy3mt0bOeEPyeLJht+zaydnRvzbcPZeB+2/dnJn
lYOJxaU2omq/9+2kemSx1qCGP7QfO8jRHvzWjXs00O/rz5TTuzrIbOtbrvFf
22h/dpCD7pXLIy1aSfOjl4U23p1kueGI4IhlHbRfO0leYG2yz6MuojycHRpd
ZHjdcYFfZift3y7SlLWzvjGijaw7ekyme7WL7PQPKC8Maqf9rAHXV3f6uOt1
EeXqb7poQHE0+MHQQ520vzXQMGbVlYZALWirX4DQBocXla4aUPe7BiLn9jFo
K9XAV8d//R1rNDC2SXf04dkaUPe/Jsb3b7j19zht/Hf88Pd5XppIX+4bJZrb
RedBE+uKk+ZGbdTESYtda48e08Qnt/ITcWGaUM+HJrbsbU03Wsf8TVQWlPn+
e11e52stqOdFC3XsC10PhjHr0l59ynSKFu6vDLb1cNWBen60cHiRy4MqfW34
RiyE32UtDNli5DSSqZd6nrTwo9yl4XeGNhxrAl/FcbXR9nuEkXylFtTzpQ2j
oqhZg+11wFM3EPS9h24taNGEet604berwGLXXk00vBqh1f6fNl6sD5zanKoD
9fxpo2farjk1V/TwcpRbcn+5DlYkB+PeGU2o51EHNq3r2rNu6eJKXu/ei9fo
YIvkQC9zpi7q+dSB68CLFqbDdMHczAyMDmKXOl04N10f6nnVxfx3A1q3JWtC
ufvyvrr4sX5z3965mlDPry48wlrKSuNYmCZR3qGLM5P16neztaCeZ1388+1B
ldEYPbjvbt80vkoXy+qGNleItKGebz00a9YWfFymA4n6heicsTpqgkwH6nnX
w8cJc8b+SGRBc+3n8wVpegjNVjSeatOCev714O9RqeeQYIDP9coC6WESy/mx
4och1Hqgj2X3r/KL5uni3twH790m6kPb89nmgQP0oNYHfZSscjiXNFYf6e+U
B6qPQK0hSdkDdaDWC334FfRf3c1dH3FjzxucNWbhRHv5+pi+BlDrBwuZqy5P
vvZYFyGqBmRhec5D+21WBlDrCQvZv3zTjq0zhI/yePJZkE/6+9cZ5rpaX1go
u/G+zsRJH73VA4NuedMX+mjqQK03Bhi7+9t/rEF6UFZ7z2rmuZbOX26GGkOt
PwZo9W7tuWWXEer2L2VG2AA8x72VcU66ULeTIZJT561pbWfhuUnwNpazIYLt
ajacctaHWp8MYV/Uv5c40giXN05WDN1qiAKfsIzxAYZQ65Uh9Cvj259LTbCv
xeda5DdDeJqN+iE/zIFav4zg+XHNq1BzDlTtP9QIrSW2QYF7OFDrmRGW3zob
vVbXBCq5STHCh2ETzjvmmECtb0a4sa/zZG4rG4MmqjoSzQeC5fI5elDrHRus
aK0RaVFs2Dy0ZEaEjbjvqVNO3zSAWv/YaDH07Z871ABdMMk4eJaN8J+pOeXf
OVDrIRs/2ZnnU91Z+HRZc/BLQ2PcuVqfY6xlCLU+GuP1yBGiX8z37/7V+Mwk
2BiT9HWTj5dyqV4aw8e+ZfFm5rknlPJy2xgubP8+Bqd5UOunMdINe87hbOBi
s3I51iYI/vx2zY5wZh8qPTVBasbeIRnxepgX/3j3jZUm6Owb6Dc/iA21vppg
Z9jlg45xJvDuvKNcAc55x91InMTURSWHHNgOexuz0JaPnsuUE8zBkKAVvIp8
LtT6y8GjYy47k4axYPI9c8K8eA4q8l8tz51rArUec+Ae7WI+PU+AX9NSfhz5
wkHgI934xbv0oW43LmI6bV4NWSpEJbO7GgkXu/PsOrYV60Gt11z4xA/25x7n
YQrTHVtGc8F+99Vz0zAh1PrNxYRnIWULn3KgnK7ukVx4NRpE7mGep9ZzLm5q
vIvUfiiEqv1PclFTtk/k8ItH9Z2LV3k5405uEkKp7oGvuDhY4mr1cKAZ1Xsu
Fmf+JL1f8yA27pHdoc1Db4++m1ZHmlH952HUiooPR2NNkXhfvvGAMw/Hp2UK
1+pzqR8w9+nVrF9ay0HXeqWg8jB8aPHRGTMFUPsDD+/iR5s4dhMibJAZYwk8
vO6dSjL68Klf8DD/yNSdB6tN8amJ8yXsOg9jw+87uCUKqX/w4L34QFtUoj78
lfLwnQcMWJwVuYRH/YQHl3z7fs52pmCGkZFQPvzWDKps3iyi/sLHlln5ey0D
TdHXrsNzhAcfQ3bda1T8Y0T9ho/s4fXPgleZ4PhH5QL42N524UlmGZ/6Dx9X
/3C3B641henB2rfRqXx8O5t2bkseh/oRH88sJvrflIkQO15ZMD5kVdZBv0qE
UPsTH2lenUftzS3RrNzeHz6MB19ZfEnCpn4lwNMXL6ZFrjHEPNUBCxBe8smf
VWBB/UuABx3LPDwCDfAm5rXe73ECOCx7mN8u4FI/E8Bwd4KG0259eJOnT7dv
ECCobejl237G1N8EyPqem/1Zg4/rfx4wiiDAq/qWY86jTKjfCWDamiLIZ97j
cCmfUXAB/DZfqDxjrE/9T4CxHeUfHk/h4dAi5Y6ESOy7zPV0LZ/6oRCjRU/e
e8o5ULWPqxDWD4zsMoqtqD8KMd5mkJH7Qyuo7CVYiAdN/4iG7DWmfilEyM8U
lxv+Qvxi1GDwbiHOHY0YdcTfkvqnEM2po5uHHhMikFHTt7eF6PPvnpcBj4yo
nwrxTCwqZHVw8ZRxo5W/hLj/zC5Js92c+itz7kNd5njc4WOocjdiU/RscWb5
nNWjfmuK8UsLH094ZA7ltJzzNoXtA1Mx/4o59V9TfPUbn/rJhQPVeEYwfXqs
0Ovsdg71Y1PsP6id5vaMD5X9njCF+5Es1zcjzag/m6I5Peiw13h96F5dJ938
3BRXJYUNg3qYUb82xe1rNi9PF/ARvmRVtULTDAmJI7Z6nhJR/zaD5aeoDf1e
sPHNQSlQZtD8mZ2w0MSY+rkZrO/u6XsxQ4JJFaHrp08zw7mho8d5tZlSfzeD
NPW4gSzVBoVpwT6t8WYILHSbW6ZhTP3eDKuLOEbt11j4e2ogY8lm8HjnomPV
YED93wy+96/d9r3DhqpcX80ww2xyyvRIMeUBM8gPrl/By+bB6kkAQwTmWPtG
4jQz2pjygTmGXRtc/ABcKKu3EOYoLLXrLdO0oLxgjphQN6GPhymU02m4yBwt
ywJ2tOwUUX4wx+ujB9dMtdDHIpUBmWNaeUrB6ggB5QlzZNca2Lw8ZokP1/5m
JN8c8e+MK9en2VC+MIdLwJ2iFYtlGLO8HzPi5qjxy5LaS20ob4jAsjv0+clT
Lm4r27GbCNIdj5+1+bApf4hg2hXU7rhSgj4qwxUhVxx9d3qpBeUREQwy0p/a
MXqvsoN1IjR/znGPTRNSPhHBLaTXgOw+JhDMUFZIhJpMdnr0VS7lFREWEJ0D
TbkCMGbPKIwI6cPuTnIvE1N+EaHXyHgStVsCpXtuY1kgt0LDcamGiPKMBYq/
OK7KcVNASR9/uVgg4X5L7oebCso3FlgpuP9mTKcRXivHfbYFJiJ8ocNiBeUd
C7g+T2qZvFwKL+XlHRaw1jweUcLWpfxjAYHZ0R/npNa4prTLWxZgverqa93O
pjxkAbNqTqrvPj7+Wql0QAskz7h0Js1WQfnIEkLFmvUbexngoLOygJb4EZJ1
wMtNTnnJEgeXurx2aJZAGY5fjbBENxyIbQ6RUX6yxKjmiljym40o1YFbwt1j
TUSmoYLylCVcdBz0Yn/KoZJTpg9cYi8N+s4SUL6yRMxD2SE7xg9V5X9iCZ/5
C+7P07KmvGUJ31f3U/wb5XisimfM+mIG8QXzNCh/WeG77N2x1k06UA+UFX7/
cc23NeJRHrPCoQPP18Yx53LeO+fSxslWaBrzuzhPoKB8ZoW0bktenYsVQK4S
ACt81Otw2dtfSHnNChpBSTOLt8ixi1GfnEtWeFQ4QVIyi0f5jdFNXuu5z9cl
UNlVuRVEWbOXVJ4yoTxnBXdHkt+spQ1Ve3OscTlyyRFPVznlO2uI02YOWWcl
gAq3Blvj5LXGl8FsCeU9a2yzKUrIXsXDhMx94U4LrCEK+JO0OUFG+c8aHWRV
XUeCCPdnKw3BGvcieqdf6TKnPGgNk5JlR/0VUgy0SWCH/GeNaQlPLg1frEn5
0BopzyNXh0t4yCxRGpg1eDP3dq6NMqG8KIbZ1MbcHnFiWCpxQCZGP4+nFj62
lpQfmc8rp1n23CpHglI+/MTwFHD5Sz4ZUJ4UIzHyZtHqDClUr4sSo6DD+MMZ
6//ncTHyfhxM3jHQEqEqQBCjJHT0iXXj5ZQ3xTD8eOug5kUJVGpXIsZxD1ZL
by8typ9ipJVGZMwNaiC+KqCxwZnS2TfEK/Qoj9rg+5jJvscT/xAlrY3pawOn
zbLuRz+KKJ/aYOch8Vif2QI4qQDMBn+PlQds8remvGqDZ1P7hUVbWeKIUp4T
bfCw9dcvQx8J5Vcb+Bd1fK2ZbQi+ChhtYD96Gucft1ai5lkbTLq8MLSI4dGN
pcqfcGxgXb3vokeuFeVbCaQvViwyCrdCwx5XRuEliDfqarozVUp5V4KyhOAN
SV5yMItnCEmCbbfN3UurbSj/Mr6yqX+Wtp4ULw17MSPP6GBjR9FTXxnlYQkG
nbswMSBaARXOpklQ0jE0Q8D4tJqPJThwcl5KuLcMKvsrliAsSfRia5wZ5WUJ
/h0y9S9ne2Zfqp9nJOgc22LSxHCump+l2LVn/xUSJoGyOrFCKbIHz1+caPCb
qHlaCr2Qky+WaupikxKPHJh9OWx4GzZSQflaCsRclVc7C6CcTsVQKca0GF96
WsynvC2FdWnxG439IjQp5XaSFLMSZ55wT9Gj/C1F72edka+EYijdIW+xFOdv
OueFbhZTHpfiy6iQ2LRiG8xVLVCKQV2u1YVvzSmfM8/7GPjf3V6mUNLJtBQp
RG/GWYdHSSmvS/Gx0KfKtEiKEuXyL0kRceHH2s8PzSm/S2ExX/YmgSsFV4mP
D5j1vFuR9OUll/I8s7/uDs+FgQIoq1HwSYqCnSfzun/4P98zzwup87F7bIL1
qp/fpBBPDN14spuY8r4MvsMbSw/ulIMRw6ogjgzDVw6ND7OTUP5ndNh+XWBe
AAf1yva2kyHIYYuTbYGE5gEZuk3mmq4bLsJfLsqJluHdUY8ejzcKaD5gnv/5
UMh9thizVQYoQ31KjuK/JVo0L8hgHex9fICxGCq8ZnT/3PRZiXu7DGh+YL7v
+/mqJMcCL4onMoQjQ8/lL7bKV3YQdZ6QISajydjojiXYSrtOlmFZxYlV+7eb
03whA3gvWnOlCniqDF8G18sDYjzmCGjeYJ73Y0V9oLse1ijH/54MT3jsEbtb
jGn+kKFu2ZSKhCsyXB46irEgGQzzOeT+ZAnNIzJsWZA+LvuuLn4y1V/eIENe
+t9l2/vq0nzC1GNo8T0R48+q+GEoR2juj4upbw1oXpHDP5wzcYS5Bma+vf0v
TybHd8sZ3BYZh+YXOX5+zBw5p00PKpwZIEfn7w+P54b/P8/IEdfLvR0DxHjC
qMkZXzl+mOfNcboioPlGjroeplemXzEDSwV0ctyY/u+01z14NO/IEU0q98cu
0IfSzUZFyWHo9u1ATpyE5h85kCnbVcdw6ColDeySg33/1MU3jH6r85AcqaOW
vyscYAlVOTLl4CfW7jVI5tJ8JEcS/11AnrYQVRVKgJXjyzCtHqVbrGhekmP7
cY87XxzriQr3XssR09e5eTCT59T5SY7R1/d9id2uwFQmDQUwPl/b36UotKGZ
qPOUHLmvMVjBzKnqtHUVKFx+YoXDWiuarxSYso13paWKhYfKX/+tFLj9aO3M
h3+LaN5SwH2x88tZ9TLouCoTjgJvvVNzfx1W0PylgNdeo/8OLORC1W6Mrvxr
EvBphbCTqPOYAtGe88WX3FrICpXAMvfZCC8T+R+izmcKtCz9IFjI6KkKh1cq
4FKeNe+vDg7NawporA8cbZZTTyqyknRatilw7vyeuWEp1jS/KRCTJYx2WWoC
lb0eV8BtdH69a62c5jkF4pbM7Sy4q4GJKkNRICRr9B/9XVKa7xSYNuRe4PJL
EjBhiAlkzHrvbfJIu8yleU+BMf3sWqtOyFCgHOdKBUrf1blOrbOk+Y9Zj7wr
Paa8jaj/N7AbnqTELX5z7ScZt/FuQoeOBbxyr0do7K4lWy9v7tI7L8b3fVX/
nLpnDkj9NO05tYS123TB6jAzfMyLPSwW6uBQ9sJToY4WsJt9Z+lzph6XgotW
PbzFRcGxZa0DnVhI+33NyV7LBn0SDRb3mSFHxYDpP8eHMfs4Fc6ez/DUpICK
Llt3Jg/aP54SVtpFoj6zA5uXaCIvV2+j3Rs9WLMn1Yv2C5EtmV9g6q2L2jPC
yq8bDLB1SuDzqLViRH/qMzPYt4p4aX+0X1ZujHOXY7JGPf1Gxnk7kUdvJDA7
MeIvnV5SRBWwvg0s5iBQNNLqxWELYNzRin7pXSRao4Tn8k8+cWqsvrDaywpR
XnP354sVSH458fPdgaYI9NxV6r7DBot+10bFMvVNXvjAtfGMHi4kNuphqxmO
dxC5/x0JensE+P5sFKJkdESCZr0IOmvK1ixptkDP2JUkdbwYkxScxmvyWiJ9
57rtenkdEfn1vqIRLMKTpsqvsiymzx4WtM+d1kQG1W3gMDCCFtmhY1+Z3Fig
OTPc3loH6R843ia1pkjLLE1Lj3hPfndP7nxZI0dYvGhrNw4LJw8QPv8SG9F3
5t715nLw0fXqPdsFQkTkOz/IndBEfgjq0rd76YI7YG8cJ1WEm7sjZUnzxLgU
d/7tPHOmb5+9rRWzbpG0eL9dXDdzjFm03yT3qAA6G6pL+723gfS695jINRqI
3uv35ZH0BYFs7SMOSwKWFvFNOWGJtZ3x3q2PhPCsFO1qXcBw3eZ+1U8WiuCk
m9V4K9cQXzwc7S0YTl9asazFNJ3p04yR3fe1mKB3WURUtpkU27dmPI13byIn
iwz50zzEWJtzPWMyo38hVTvZN7vk+Djf1j8nSR+Dcq9uIo9NGc6oPVQRIkVg
xsUJ82rYyG5k7wh51UECv53uFEe8JFyf81vGaTL+83LI/PdtTJ9YuZG/zomx
vLOwe1kwH97vZx+zsecjJpdMGvjGDJ5Jt0ScHCmiZztPdR8kxJNBcdlPwtjY
bmy5BxXm+B8kfaJ6
                "]]}, {
               {Hue[0.58, 1, 0.5], PointSize[Small], AbsoluteThickness[1.6], 
                Opacity[0.4], CapForm["Butt"]}, {}}, {
               {Hue[0.58, 1, 0.5], PointSize[Small], AbsoluteThickness[1.6], 
                Opacity[0.4], CapForm["Butt"]}, {}}}, {{}, {}}}, InsetBox[
             StyleBox["\<\"\[Omega]=0.1, \[Sigma]=10\"\>",
              StripOnInput->False,
              LineColor->GrayLevel[0],
              FrontFaceColor->GrayLevel[0],
              BackFaceColor->GrayLevel[0],
              GraphicsColor->GrayLevel[0],
              FontFamily->"Times",
              FontSize->14,
              FontColor->GrayLevel[0],
              Background->Opacity[1, 
                GrayLevel[1]]], Scaled[{0.5, 0.8}]]},
           AspectRatio->NCache[GoldenRatio^(-1), 0.6180339887498948],
           Axes->{False, False},
           AxesLabel->{None, None},
           AxesOrigin->{0, 0},
           DisplayFunction->Identity,
           Frame->{{True, True}, {True, True}},
           FrameLabel->{{None, None}, {None, None}},
           FrameStyle->Directive[
             GrayLevel[0]],
           FrameTicks->{{Automatic, Automatic}, {Automatic, Automatic}},
           GridLines->{{0}, {0}},
           GridLinesStyle->Directive[
             GrayLevel[0.5, 0.4]],
           
           ImagePadding->{{13., 4.3469387755102105`}, {14., 
            3.0769920355111964`}},
           ImageSize->Tiny,
           LabelStyle->{FontFamily -> "Times"},
           
           Method->{
            "OptimizePlotMarkers" -> True, 
             "CoordinatesToolOptions" -> {"DisplayFunction" -> ({
                 (Identity[#]& )[
                  Part[#, 1]], 
                 (Identity[#]& )[
                  Part[#, 2]]}& ), "CopiedValueFunction" -> ({
                 (Identity[#]& )[
                  Part[#, 1]], 
                 (Identity[#]& )[
                  Part[#, 2]]}& )}},
           PlotRange->{{0, 10.}, {0, 9.868894546383464}},
           PlotRangeClipping->True,
           PlotRangePadding->{{
              Scaled[0.02], 
              Scaled[0.02]}, {
              Scaled[0.02], 
              Scaled[0.05]}},
           Ticks->{Automatic, Automatic}], {250, -30.901699437494738}, 
          ImageScaled[{0.5, 0.5}], {100, 61.803398874989476}], InsetBox[
          GraphicsBox[{{{}, {
              {Hue[0.58, 1, 0.5], PointSize[Small], AbsoluteThickness[1.6], 
               Opacity[0.4], CapForm["Butt"], PointBox[CompressedData["
1:eJxFmXlcjNsfx6dpndZpmqapZppNXdpESYjzKV1cS1z7krKEfkJJtsJFtq6Q
nWzZQ7Jv4Qqt1iRlyRKpkPZNWn7PzHPu1T+9ns7zPOec7/l+P5/390kxLWzk
DC6Hw6nX4nDUv//9Mc3730B3zl0S4fV22YwnuwjH1KnirE8qvT5BHlza9Xa2
RwYZ+/W49JHNBeJvo+dl7nqTjl8lMatdvcm4RLJlnbCofdUt4pNxMeNy6jV6
/13SL/lJ1qxdx0nwVp/He+rvk00R77c9vJFFn88kor1bbvnsvExWvl/i3D0p
h4y/7rd9tOFD+r5HJPD9tcIY/k1ywOX8xoeTnhKPhWPtR1rm0/c/I1cfxvPr
FmSRt7cXLLy4Po94PWtb5hiSQed7Ti71qB+RMjWLfAs2s/9r6gvyslYx4KDn
Czp/AenwS96NfS/JD6Mz+UP6vCT6QXdvvJv8jq7nFVm0Zp304tQ8on9pwBqx
5RsSmXLiVaRPIV1fETnofTv4aMBbIpr40f1z5VsiSdg4ctCkfLre92TvVPsz
CdPekW2cOzXjgz+QR/PzvV9nFNL1F5PxMyaLFya/JNb5cX+QZ8VkRubrlHJe
Md3PR8JdCOOhCZ9J4smJh+37fSKLSgdML5j5iu7vE8laO8x0b3Qp+S26M7OF
EqI/I9Gka+xnut/PRBk3//TdEyUkxb9xRK1VKRFWJv1PuOQT3X8pcZB2TJ3r
9IV4KtOTXq4pIwXGF8PNEr/TeJSThJt9yPdlJeR2w1ZmB+XEYf6GVlfDEhqf
L2RHrtOF0OwK4pcTNP544FfilTXz48OUChqvb8RfW77McnkNebhfHZBvxHLf
9ex3u0to/CrIiWgPZbdFZWRk+E/9CK/vpOrhoIxPR8ppPL+TAUd1zmwKrCSv
+qsnqCTLckrMRreW0fhWkSerj0zhO1cS9ZWMV03KvwYFnLhdTeNdTYZ2frb5
4JV6EslEc9udahJo2/c6z/4LjX8NKdIKCX3xupL0DNp7SXdRDRmmNF89uaiB
nkcNURVaHDLIrCY/B6l3XEu0xjiJnqma6PnUkoprN7eOiKgh/3SfZVTxsZY8
TH81XJ5aRc+rjtyL+jg5/EcdWS3xZ6aoIwPKD4b3kjbS86sj82qf+ugVV5EB
ej2m5w2vJ6GbfjucZV9Lz7OeJK7NGFwfUkd41bZbftdrILuW5B/clVRPz7eB
6Dln1TSuaCCPX3FvXr/VQJKCTRdLFjXT824kB3YMM3SRNJP4+19KnRY0km8T
DdOC9ero+TeSZ2gr6f+zlow+mys41KWJGB8bMtPJqIXmQxOpvHRxvv7lBmK1
+1o/wYcmkv6su9ulFa00P5qJW2L1BBdm/jcrD85eu6uZZGnxZjz2raX5wqyj
vcuiP3c2kkPq0aE/SII0ddmHVe00f36QqJpQn5LCJjJt9Jx7odotRKA/Ijfc
iwM2n1rITo/mhoX7W4hDv1GV7260kJdvnt9VduOAza+fZKGbd0EbVwtffutt
w+QQaRku7XqivZ7m209iods26M/UH+SsuWJAhkMrmXQ76o33Ui2w+ddKVrYt
3RATX0806fe2lcRG9/B0iWun+dhGmv+umuQX8oN4fK48cGZ7Gxl3fUFGhE0j
zc82MnHSlceuPbTR9ORFjt3gdjLodIH7kJ0dNF+Z6+enXe3TtaA+nK2cDrJ7
bOjwaTd/0PztIIVVRxYGhXaQv44cVehe6yAlZj0Vn89xwOYzB6FTS0J7L/1J
1Ku/5clBenRqR3ITB2x+c/D3vkczRgtbiTY7AUqvzSk1d/1J852DhnfdbsQW
d5DPXZNHdv3OwQBuxQjulVaa/1qITdqmHzhIC5nHDpWHML/ft2fdf9tdB2w9
aGH2Mv+KT3e1kWS9fcWRo1rodcdF9pSjBbY+tKDd67Sf6XQu/t6sDqgWhgwz
cTw1UxdsvTB/H8OdnS/kYo521GnLiVwIO1kZKEdxwNYPFwGq1hkvXnPhv2Qu
hl/hQhCWNMsi4CetJy5ao7pt8PbUR9fvUwo28LXhZjF45AhJC60vbXSL8xkd
FtFOzNkEQph45FL+BH2w9aYNccO9d32bdVBXMJDbmsncn/ZupHFPHtj604aL
46a2shQeXgzps6eHUgepR1KvPXPSAVuPOsgrX25vOdcQV9NcXcOW68DYqtZv
X582Wp86yF1/dMZC5lyYh5mC0cHEDZg02JkDtl51cXu+qM+K9fpQ7/6juy48
K9svFrTywNavLmYtL+gt7amHAJn6CV2URUd1WnFSH2w962LbBa3tbYG66Lej
de2Yr7oYOsbWr2m9Mdj61kN4yLF9gx24kLETIi4wqltTjDbYetdDod4K/uQy
XWit+HQhO1EPFcciwyZ96KD1rwdhjtWWz5PbyKdadYD08OHA1ykbunPB6oE+
3KuWNosFhsiY9eBtn3H6cL3glXX3rBlYfdAHP9hJcn6nAU4UqQ9UH/d2Xf1Y
HcYFqxf6qM9J6e6TrocNf17gnTMxQKSt19px3jyw+mEAJ/+5+y/VGWC2JgEN
IMjZGTxqnTFYPTEAf3D+S9MoYwxVH0+6AX6WbBr0LoaJq0ZfDLDnUq+ojNO6
cGULBvfOGztU9OeC1RsefO+1Pg8NNoU62jujeOhWvvSY9hBDsPrDQ+u+urDl
L/mo2RvBlDAP6S9/T/GvNwSbToZYXdhz/a0VHDw3nbnJoJshng+OmGvpYUT1
yRAbnPcoJh3m40rMBJVvnCEyd8Qf3xbPA6tXhqhNzZe7fzDB7uahN6LLDFE1
d6Esxdic6pcRKoynz5oi0IYm/X2N8M+QpMhuAh7VMyM0zuvovy6pg2jk5oAR
MnIOb/XfxwOrb0Y4Vr0rwiFeCO9xmoxESKDXnfATArB6Z4xEtyqOON8Qdo9s
mBIxhl2XqZ/3XTGm+meMEXHr3q/Zp40OmJ7cd84Y2WvGaA0doQ1WD41R8Xer
X6EfF8VXtPq+MDTB7LM3N8ad5IHVRxPE/jit3dVVG/cdG/JMZ5pg7J6yTiS3
leqlCdY2P0pyNmkjx9XyctcEUv0Rr470Ngernyb4O63zl5pTulivXo7EFK4b
eyUOf8yhemoKcWPHBxMvEUJin+64udgUifp3Km9NMQerr6Z4HDs0wazDBIPb
76lXgOCdT9z4Q02p3pphue+Wc312aMF5gbqCzZBbdnhkU4EuWP01w4Bunz50
zjeDafmpsSGxZijt//38pjU6YPXYDFfc020zNjHnFnCg4nCJGeq6Taqxstan
+szHrTbDft3O6+ELs7vvMj4Cz3R6GHPPEqxe82FT8VqgN1qIiUx2/D2MjxHe
a8+/7SWi+s1H+XPLmw7nhVBX12/RfJh8qV1Z1SgEq+d8nDPYfKL+Kwea9E/i
49HNxLYRR23A6jsfFt652mcKTKFW9ykFfLx2jw7uNMQcrN7zEVF6fVZorhmk
Jl2ut2mbIyEvdLreRkOw+m8OHdewvU+GmWJzljImoRsT18nDFgXmm1I/MMfv
X57q9Rlgjo5VakE1xwPewb7rBv7rD+Y4UuG4fE5NCwn3FjGWYI5px74HJy9v
J6xfmOOUj3jXkJHWKG40KwlPNUdr1mhxiA+f+oc5Tm/U/2rS1Q4j1fJQbo79
hQ4lC+NtqJ+YY2WmfZjlX5ZgipGRUAHWJCkCp5nbUX8RIPjWw6+ptnXE3aHN
b2B/AX7Yfxe3J4uo3wjgMi7YqY+HEMc+qBcggFfk0eBnq2yo/wigDLVY3HNU
K8Ol1a9XHhTA7c9r2UenNxDWjwR4wM8IHudsgHVj1AET4JbH0csh8lbqTwJ0
vj/WJvpqNWlSb++HAOWXQ9fOaBdTv7IAN0HuO04oR4jmgC3Q+Y/76RaP5WD9
ywJPNuXf9AtpIa/WFOrVj7bAxouiN7t9LcD6mQXcY7ouvrpZiMHk2bP41RZ4
+2xRBTfBmvqbBeqWXly6uqs+Un88YBTBApXXXrz2eiylfmeBZQPSN7x6YgSn
y+mMgltAyH/uf6FYi/qfBfIyyhzHLxZi/zz1joT4MEj3uWe6DfVDIXAmp9OE
nBqiSZ9eQiytKPS4PN2W+qMQfafJDxxttIbGXmYKUZHX4JExzI76pRCni7es
cw5SoYpRg747hFAaL29q2vuvfwqRZXhzw6v9Ekxh1PT1XSGi8lwjrs5UUj8V
ouTNJdMRV/l4xrjR4ioh8o4rdwo8pdRfLRl/OZjltKma+Kp3I7XEMd2AmDsD
Ga7U+K0luLMKTT5lCKGulvODLdHvbNlsl95y6r+WMJZWNwf2FkNTnkssET9X
51VWg4L6sSUeXLXQunxOAI39HrfE9iNFzmuZ+mP92RIXF0gKXKMk0L32l3z9
c0sYjJutGjOjgrB+zawvwTGc+06BRfOXflNpibDosnRMfaaC+rcI1nlHN+V/
tkOZk1qgRPj2sNjaxFGb+rkIcZvX1v2hY47xpXNWTQ4QwddF2yZ7giX1dxHy
3hWfPJykRE7izKEtsSIMbNEu7n1LSf1eBDJo/P2Tw3joPWkKY8kicFL0nhu9
e0L9XwRPj689T32TQxOuzyI82rGo4HK0DCwPiBCZMLPD39QAtrmjGCKwQljR
Z/1OXXiUD6zw02Vok8hDDHX05sIKnAo+L1mZRVhesEJIX8E3Hzs51NVpOM8K
jtcDJ7xn6oblByukdTsW2XZEjnkaA7LCpIY/f1rpqShPWOFBDNndd40J3t/o
zUi+FTo1viipyDKnfGGFa08SvGs/KzAi0oMpceZ9YS73u7/OJyxviOGqs27+
HEtt3FWnYycxAvoa9fu9WUX5Q4zbQ2xvRDUq0V1juGJM0FLYPpr9L4+Ikedo
Zl061woaO/hLjL2lOotmfbGmfCLG8eTb9z54y2ERqI6QGMY+a63Oj5RRXhHD
eZuBavhXORizZxRGjJASH7/11mW0PxIjot9J8YsiBdTuucnAGqd7cZ2/t8gp
z1hj9hXnwLtBMqjpw9HTGoNyGuXPjthRvrFGhN37K2PtrVCoLvfp1sieEWra
a3oTYXmHGQ+yXiTYIcYg9fBWa8SM9O3QC5FT/rGG74PRf2zgiXBDbZd3rJHm
6sYR3skgLA9ZI/n6lcMjCXNui9UOaA0Pp9vHe8S00H7NBnEDmsY4+7aSfd3U
AbTBnDt9Lm14w6e8ZIPlgeHLr7vaQd0cFwy0gVD+JczovgXlJxvkNlU6IEUP
yzQHboPqyk8BoTnthOUpG5xq0RMk7BBBI6dM3TnkPvU1ni6ifGUDL94Dh3V7
Kogm/Lk2SGou3BPUv46wvGWDem5VJ5NaOZ5q2jMb9PzUvSFcz5ryly0ePH78
8M1+U7AFZYuV7t0HBPYXUR6zRaIqevdyQyEuDL59OWaCLeI+XeO0vVZQPrOF
v8DhoOtmCZQaAbCFwUDHravCdcHymi02BKl4a3jtZDujPrcv26I8onmF1zMV
5Tdb7PBWZV9QyaGxq4+2GJhp6CkzUFGes4XQ+Pt3h5kKaNLbTIKVx/K2jlGa
Ub6TwGveodRmQRnR4FZfCTg3chRha80o70nAy66PPHtZirGndi9yC5Xgw+7d
3fc36FP+k6DYYNdB54kWyJquNgQJ4hfKE0KihZQHJcisLfMMtWDibLfReHam
BHHIW+LyyojyITN/RMJN3+sd5NRLtYFJYHyAH9vfup2wvChFEqd20PhOerBR
44BCikSTtjHmXXQoP0rhaef8NklLgI1q+RguRV6u462FB2WUJ6XwmtT79NWv
ZtBMt0yK5t8b3y9l+i6WL6UwXmN/frcXD3M0gCBFQI8Jly3uKsDyphRpq1qC
2pKNoVG7l1JEvO7R23W3CeVPKf79DuqvARo7bPj4Z1nW6EbC8qgdOMK47Oop
jURNayPc7eB2uvF5gFxJ+dQOzu+OHZmUUU/cNABmh9sfB+uNP25FedWOqacJ
PeOWvCKH1fK82Q4Z74duP7VTRfnVDiWtE7I8Z7QSgQYYmfmP3H3AsxdTnrVD
Q49xU7YESBDzRv0Jxw5KXJ1c80NM+VaGmJJIb52eMtTt7MUovAz8uDZJYycV
5V0Zci+sMGnsWUyYxTOEJMMDqwWub0rNKP/KkHTIMyv2hAVeGLowJS9j3h7s
kL/WmPKwDJzs48WWU/8mGpxNlP0XL5aPZVg5Ibj++5kaorG/xzL89q3nH7Nj
zSkvy9C8ZczoWXOLSWfN5xkZDE8Nk02aaEP5Wf7f+9TRWSf8dc3ytByZy97K
rkyTY60aj5x+jbN8Lcf1hOOTgxkeUlenylcOccgs97AlWpS35ZBPNH3p9r2Z
NKrldvyv51n+lsNL2nPujV1MX8u4Q1qYHO9jr/U7zPgBy+PM86JwcWkOF7M0
C5QDX0T4+oND+VyO1E5zBL1FYqjpJOCAHPF39Ir6++hTXpfjanm6RGRqgZfq
5V+WI8CpX2dXQ0vK73JUcLzmBM+1BF+Njw/kcAg+G5C8yoTyvBwfv8VKIlOs
oI5GdrEcEqP7/PjBEsr3cng8n/yP9QI5Vmk+vzH782jx+7hqM2F5n/HFUTeM
tZ4x+h5d9jXYTIHsWwGByd4yyv8K3IqrDy51laJWnd4OCvAtTpe7p1vSfkAB
8UIjme7bcuLoqa5oBZrP7rh7Nc6M9gcK5G0rDz3VT4npGgNUIO1Ue6asqZWw
/YICpmRh64dQPjR4PVvxX/zZ/kGBfDebE0+7GiD/8TiGcH6Ns/2EAjo/PSf+
s5HRFbVd71FAuHnTmtxt1vR7lAIfBt4pWqzfRPw0hq+A18zHHqYcQ9pv/Hrf
cnX5ZzDj4wYlHYrUp/3Hr/ErvkMYC/p1zfYjChS97jx9HMNZlUz0I+t+jbP9
iQJTVLH3nvv/JJr2w1AJv9Of5rqIdGm/osS+qY1cwXElgl7fTTZXKBGfkhbx
uzuP9i9KtGzeFK9iuESDMz2VCM7q+fBhLBdsP6NE3pwhAWOtlchl1CTFX4lD
+eH5Koaf2P5GiR2yzDtPJjLcqQE6Jcq3F43xeGhH+x0ltiWePnLqjgpqNxuy
TPnf+tn+Rwnjb9PMD7tLsFRNA9uZ8cy5vM8jPtB+iHnecuVbxVnG/9ThOKXE
zS6NL3PHWdLvdb/e97VUDbBK+AYcs1n3VEz7JSUiF6zmjMyygQb3CpVYWe9x
LqnEGGz/pETyS/3MnGhbTGK6oVGVStyy0xnHzZaA7aeUSK0fLjneSwzNaeuq
wAnwOWHfYk77K9V/8z9Sf/23VSE3uEi7a7ER7bdU+F+te99HKXLo9FJ3OL/u
Z/svFcI76/zY/bOUaNLtDxXkw943r3hRS/sxFVy7TPjjSKIECzUCq8JQzsYm
/kYl7c9USNtw5fnmpwVEg8OLVeAqdpSs1JbQfk2FTL8Sfg+lJUrPbtFp3qSC
Pepvbo1S0P5NhWnGet9m/m0Hjb0eY9ZXvmLKj3dlhO3nVGjd0jlbeykP4zSG
ooJDu+/AAWPEtL9TQRRbVL6/iy2YZohpyFR4ZPTo9f4lFrTf+7XfbHU5f1Gh
fGXyiYBvrfT/DypYHl3mnTvanN7XCROjW8QJpxmdG6pXkba/mVzPuTSqalI9
KamqsBfJrXE9bnvbDJd6smRpP53gqDoS8T+9L9mJKrTvXOlr80ABh8Bd6Yhh
+oycWclf1yhxzKT/wJQRMjQOvJbHS1egIsHPMb1KG5f/ygpanmaH9BYf98tF
Kszp4IbNyRWi+tuz+b/NryIRn38f/z7eCl4hTx6+MZbAQFe+7hHDrdn3vjv8
k9JOEtdM+121V45BX77u6rW6g4jSpEHTLqkwwK/IavtuARLjBy7fmveZNM8z
bL/BcIFOf4O84i+Mjph/m3fthQj+2Q/DMnLlWB16WFfG1A3H+b1Twwk7nH99
KqXL0EZSFB+8ItvEFlNmdBnl0myIW4WqtZIWC0j25vkXZBvDbUqxd/4rOUp0
T6Xv/oeDdJ3Y9DOeIoQHcl3EkbpIG1wWP//DR5I4ftHj7y62CB/Zv0q7xQSb
g6omri83h/DtnisuB83h9sHJtHsnA4hTWmp6MH5RUi3/Zp9vC0MjI4cTWy2x
bL7RyUptEcZevH7ypIoPZ39JqoLxqeCQ5tw/ucbgrDzbtzIkknA411yOOe0n
S3pmqoQFAqQ51B7MiW4ge6IOHL12XopyrjSx30lGn3/Kk2bvfUSCdRfFdWb6
a85abfM3m9KIzqL55w4tEKCz57qWo1q2kCc1n0tvUCGuLGNL7n07VLgF7e+R
L0N54rIxJ9cx57hiwg7pW1O4OXrWJ6Y2kneTNmT1CRIgvW0hv/inFsSFrVUP
hBJEGv4vSRpjA05sZdyZaCUGZdju6sOVQUiW3K6usUW83oWo+wdF2GFjEnfy
vBLV6XPz5ozkY5l94bDejsz9KQlXDnezxRLRn1nL+AZwPlo/7t51Ptzm9Ltv
cLCFlCd27f/OQ4Tsq6fLld2UcNOecvvVPGtMWcAbuP4gB7lFco8JnRVI503+
+XmIHGkZ+7pLHU0g5Og0cuuk6PS2suLHBRNUxzmqknlSVEtdvIdn1pKI7OTC
nY0KvKx90R7gwAM/4frQjXYKJPWcd+CBvgz/B+fqeoQ=
                "]]}, {
               {Hue[0.58, 1, 0.5], PointSize[Small], AbsoluteThickness[1.6], 
                Opacity[0.4], CapForm["Butt"]}, {}}, {
               {Hue[0.58, 1, 0.5], PointSize[Small], AbsoluteThickness[1.6], 
                Opacity[0.4], CapForm["Butt"]}, {}}}, {{}, {}}}, InsetBox[
             StyleBox["\<\"\[Omega]=0.1, \[Sigma]=20\"\>",
              StripOnInput->False,
              LineColor->GrayLevel[0],
              FrontFaceColor->GrayLevel[0],
              BackFaceColor->GrayLevel[0],
              GraphicsColor->GrayLevel[0],
              FontFamily->"Times",
              FontSize->14,
              FontColor->GrayLevel[0],
              Background->Opacity[1, 
                GrayLevel[1]]], Scaled[{0.5, 0.8}]]},
           AspectRatio->NCache[GoldenRatio^(-1), 0.6180339887498948],
           Axes->{False, False},
           AxesLabel->{None, None},
           AxesOrigin->{0, 0},
           DisplayFunction->Identity,
           Frame->{{True, True}, {True, True}},
           FrameLabel->{{None, None}, {None, None}},
           FrameStyle->Directive[
             GrayLevel[0]],
           FrameTicks->{{Automatic, Automatic}, {Automatic, Automatic}},
           GridLines->{{0}, {0}},
           GridLinesStyle->Directive[
             GrayLevel[0.5, 0.4]],
           
           ImagePadding->{{13., 4.3469387755102105`}, {14., 
            3.0769920355111964`}},
           ImageSize->Tiny,
           LabelStyle->{FontFamily -> "Times"},
           
           Method->{
            "OptimizePlotMarkers" -> True, 
             "CoordinatesToolOptions" -> {"DisplayFunction" -> ({
                 (Identity[#]& )[
                  Part[#, 1]], 
                 (Identity[#]& )[
                  Part[#, 2]]}& ), "CopiedValueFunction" -> ({
                 (Identity[#]& )[
                  Part[#, 1]], 
                 (Identity[#]& )[
                  Part[#, 2]]}& )}},
           PlotRange->{{0, 10.}, {0, 9.984903277275116}},
           PlotRangeClipping->True,
           PlotRangePadding->{{
              Scaled[0.02], 
              Scaled[0.02]}, {
              Scaled[0.02], 
              Scaled[0.05]}},
           Ticks->{Automatic, Automatic}], {350, -30.901699437494738}, 
          ImageScaled[{0.5, 0.5}], {100, 61.803398874989476}]}, {InsetBox[
          GraphicsBox[{{{}, {
              {Hue[0.58, 1, 0.5], PointSize[Small], AbsoluteThickness[1.6], 
               Opacity[0.4], CapForm["Butt"], PointBox[CompressedData["
1:eJw1WHc8le0bt7LHOc5x9jnOKG1JSkrd3yKlidIekgb1amu8JZWk0iCipbRe
RdHWW0bS0HojipIkhGTPiN9zznl+/nk+51n3fV3Xdz1k3ms9lmtpaGg0a2po
KI///xvyKtd515v5JHyLJmfynLNkxbgQs4Dv5+jf18mYPXM+xYqSSCJ/97Et
mveIX+rcQu7f9+jrqWQJM2v7336PyL/VGdOOzM4kjlN9Db9fzaTvf0bCnjcH
20ufkdhJ4957JWaTHfn7++FONv38G2Lqcconot8borzK3/2ORFpseLPm9jv6
fblk46+AyKpDuWSYlqxOa1AeuXHya9G33+/p938gPsuHNP3XnU/6DP02tObD
R/Kmb3Iv/YSP9HqF5E3D1BSLkkLC9YrblL/7M+njYZ379PVnev0vpLenJKTe
/gsxPLr0ftqgr+RYXu6/O52/0vspIdmG1mLGthLSXcz48371NzIn9c4T/ynf
6P2VklNhgiFZTqVkS+s6asnvZK9T7TCu+Du93zIyfsP62mLdMlJvkkNSOeXk
09QrqWxZOb3/CnLv6fEfHlXlxFdVQAVZWcMIr8ipoOv5QT5/qnFPSf9BSh3D
91x5XEnic/he0Tcr6fqqyOSvsf9uK6oiC2Y1KITR1WRiW/PP6Zer6Xp/koll
x7SerPxJ8la7Pz26pob8vTw+YceUGrr+X2Spp5fZp5m/yLS9N1fojK8lAX1/
bNbcWEv3o44U9o2+beVaR5a90Q9+ZFRPWh1z3t6S1dP9qSf6lRFeP07WE2lh
Sl5Aaz2xCFccWl5XT/ergSgm9T7d4tlAispWUSU1kLmu5y6cedtA96+RnPvU
8vm6fSM5Wc8L+PmqkfjaNcck3mqk+9lERKc+/zQd0kQ8u148u3yvibSHlbza
dKaJ7m8zyXI5y19q1UzM9bdRJTeT+pX+W34+bqb73UKQNTApXN5C3rL6rxKE
tRDtzCMdf61vofvfSgxjLvFMqeMhS1UB5N6SwXN6trbS82gl+OmZUtfYSiYO
PGBwdGkbWbJn8fw7a9vo+bSRZ7vH7d3U2UZ07B3mu05tJyanvUzMhrfT82on
NpN87ZbcaScZ46uuadt3EM9vN56FLu6g59dBosYH5Aw92EF2Tj/ZmSr7TSbn
xYfojPlNz/M3Ofp0SMmGY7+J8u1bjTtJwi3jAY1tv+n5dpL1wuQJeXGdpHV5
xxnbtk4S2XiYMbuuk553Fzk9z+DITd8ucmv91V8137rI7eP2u8i9Lnr+f8jD
k3OGV6z/Q9bunDf2n9d/yImlpQOX5f+h8dBN/PwO5b4I6Caq8u93k5bpTlEz
UrppfPSQFv+jpT8X95DKyAdfhRd6yKIP2fcdYnpovGjAruqZ+1pzDXi8s+Ot
dtHAD7ujB55BA2r8aGBpUvae92c1YPMhDC8eauBEguH52R80oMaTBk5VTGVO
1NKEmQpAmvCrSVvzVqQJNb40sa59Q2SfVZr49U3ZcE2cWvsj9VeWJtR408RE
xvvNbgWaePVDuUEtuOXt5kuHaEGNPy1MNv5ROXCmFpTdcQzXQvkK8V3PaC2o
8aiFQ4szTC/d00Jok7PhKV1tYEDmAxc9bajxqY2uTWNusIdrY4Wy/X9rw8i/
K9FsuTbUeNXG8biUuuJibTj3NM+f1aAN1+EKIw+GDtT41cGh0p+d8WIdyHup
Oo7tnRH+IwN0oMazDvzeMGZ4J+hA0+hygmmRDjpKrqV06fSCGt+9kJaamxNZ
pYOvyna490Lj7hNnKuf2ghrvvWB/Z8Rm6aNeSOUod9QLAWsGhy3J7QU1/nUx
Prp6lIeOLs6Irve2ctRFMOffj0dW60LNB100ByrcNPbqYrtqg7qI2tUVe/iY
LtT80IXtQONT84t0Mbffos0lVnroM+F1BTHQg5ovelgy8IhXQIgeRljfPTvm
jB7K/OoSj4ZS96n4o4ezrZrVuul6sLAzeXaKqY/GFDeF60B9qPmkj/jDi8sz
l+qjyWF5bVuIPvI4PmLfjfpQ80sfv9rT+2rk6kPZDc8ufVz/1Wh1qlgfar4Z
4Fxx2GmtIQZImmBBccAAv7Y9nvwowABq/hlA5F1S0UydPzLlr5VmPwyQ+9l7
mEOOAdR8NERF+LZJrr0NsUZJp4WG6IptXzvRzxBqfhrCIv3MtBAvQ0yeI07J
zjFEfFG3f/RNQ6j5agR+Y1LJ/dlGULVnohGmR2waEbrLCGr+GuHb+zLD9yeM
oKcmDKbWXYq3jTKCms9GeMfl39eqNEK5Es5DjWE3mRnyeIEx1Pw2xp7ziit5
EcZ44q8ksDEkCWVXZOHGUPPdGDtW5Nnk1RlDudppkQnkLfo+e54YQ81/EwxZ
MmlPxkQTBG0ffK093AQ5MQH97583gVoPTBCo+592aJYJFgfty/XUM8WIR8My
Jqw0hVofTDHThHtwUy9TOIZ8+X1rhymkxRbrV4eZQq0XpuBvvGm12dIMgrDh
CkYjdX77oE1nc0yh1g8zxKxN0rpRYIqO8MPKCaDu+zxf7XQzqPXEDEkRmSXp
UWb4GF2+8WWRGV6Oko8It2JA3S4Gzi2eV/HBnIHPbyUU5BloNG0au9GQQesN
A/MNWn7EjGbgZc5k78xlDCxcVmM/hnperT8M2A7Z1qO9loEHlNqsi2Xgxu8H
q6WZDFqPGHBib55ie4aB+I8XDloWMhBWsFFe1sOg9YmBAQlnXMKo89GflBtg
wmmgWdqKYgatV0zcjS/ccWQmE6r2TGfiyMjrHfJ+TFq/mBjNCF07YBgTSnQM
PMBE4OZlY9OcmbSeMREu5WwkC5jw+e7xufAJE8wHu9e8OMGk9Y0JnpPp/A2R
TMyqCFwb2s3EqCFLD3r3Nqf1zhxaCcLuqFxqX0o6OJjj2wjL0wN8zGn9M4ew
QRA1OckctjUfqA6b42aUeeEFkTmth+ZYYXzUg+toDqVaRd4wxyr3dXbvfc1p
faTWSfEdwXtsDkajNUU56jnJzvJaYxatlyzMuT4l6pE7Cyr5U7CQccu7umUS
i9ZPFlbL3d64zWCBInflucUsOOTsWdDuyKL1lAWbfREdr51YKFa27yQLPx97
XkiYzKL1lYU9leNsd7xj4c0fZUNZSJmvW66TzqL1loVtlcY9xx6z8EhDKaBs
TBkQaBJlzqb1l42XIz52S86xkaCtFBw2Orve56+uZtF6zMaEDalhD0PYOKWr
RBwbtXuf+2zNZ9P6zIZj+FdhwQw2VHBPY8MqjFN5N5lN6zUb4wOLLW7aW2Cr
8cOW5R1srNE+fLfF0ILWbwvUPHq+sHu4BSjxOcC2s8DZy318bLLYtJ5boHt6
8YVsTQvMMWdJnvhbwFoouCauYtP6boEc/rI5hZocuCjl7aoFLLvnflwu5dB6
b4E7r28f37zZAsMpNkjLLCB8eKhrzy0LWv85eGMyO77qOAe9hUoEc1Ctb8Jj
9+bQfsBBMDs7vGcUB8rVd87joPXMiLNTnnFof6CO1k+6Bm/mQNXOSA7qHNJO
rqTeo/YLDkycSPCEFRwo1fLTWw4WnLfqSZzKpf2Dgwdvhx8ZK+BCBX8DLk6f
7Stp0uTSfsKFe+mYqriXHLzrvzHd3pkLxaq+j7NdubS/cDFC76Y0fz8X6YPO
zawI5OJxVsmAmEtc2m+4CDZ3qovP5eLGECUjuPghmh2/YwGX9h8uBj0Iux97
lYuzFNqcmrkITB9tMCiZS/sRD0nuN21nruJBJV/WPIgQbxwt4tH+xEO8K9P+
OnX8e+SMS+d9eeCt2f1o6Ecu7Vc8WLm13B8wkA+/0co7qOce9p3ks5ZP+xcP
Z0XfeQ0zeVClr2IeFk8cWyvazKP9jIcorQHu/PM8uKoEi4+EwXNO7JrAo/2N
j71WHI3meTyMVAGeD8thrxx3OfNpv+PjjvPWiKtv+OirahgfXR4FA59s5tP+
x4fJV2v33GYeOCoD4+PgH1ExWcen/ZCPCdJpC1ZlCKCOJwJszD4vGFDHp/1R
gGK9EX59dIRonqFcUYDy3Us6EqQC2i8FsH+8ICMsgw+VfG0T4OWzlqRLdQLa
PwUYcN8q4be5AO899fw33BEgPC9WN40hoP1UAFF6yq0/bAEy5yoZK8DrKfnT
m44KaX8VIvAplqTOEuLmgiUn/usvxO5dlVOcBglovxVi4LSh9/+l1jm/+NCA
QB8h6k23L5xbJaT9VwgP97O9vfcKobKjc0LErXh+Yf1SEe3HQjgPEC7kXhMh
UCXAQuT23jr136tC2p+FuFWY6DjATIS/VAQWYVTwKOv7v4S0X4uwtl1HNI0r
xEIVAER48mZIWGJfEe3f1P13ufFeF4WYqnqBCDcfXd5v3UtM+7mImp9bAve9
GKPXHb8YlSVCz9CyrdGXxLS/ixDxj68eJ0yEAUp69IiA+NvFDsYi2u/FuCGr
zJreJQZf+XXlIIY9u6alapGY9n8xTicWmj19KYJKzjaJcfZFUU7/MSI6D4gx
5n62Td8PYijZMSNJDN/74zrdnorofCBG8e0+odsiRFDZT5UYuqvXVTeniei8
IAHf6uLn2E4JlLu53lsCuJaZfiESOj9IML93aUHcREs8DX6evGCJBJKyiBln
/cV0npBgfFBAuf9ICe7sVxqKBAtu/vbsXS6h84UEcUyjEU3hElw8qBQkCS5t
Oa9dHiah84YEe2blfPd4IUaEKl5YIqnl2vSD1y3p/GEJ5sukhz/eiaFSw8mW
uJX0PjPRSELnEUtU/9Wl0UwdVe0PtkTtjflLOsst6XxiSeH/VLMLXwol+jam
WyJt4v2E928kdF6xxOqRPQvSaiVQf95ZYpltxfl9/lI6v0jh8knjwkkLKSxV
gi7FuQVje9/7KaHzjBRrAqZ7hRRLoXq9vRSuS94tSj9gSecbKdjVh1/YRUth
qhIMKXKTp4el/5TSeUeKiLLkiNlrpQjJVRJMisoLWt4GNVI6/0ix5YtfxegZ
Uijd5ulRqo5HK6/von6r85AUmsdmR1YlSrFZNUAprgW1pzeNk9L5SAqxaHBG
00AZVPHhpRSYm/hqaYWUzktSKDQ2sCY+kcKn4DqlwFLonL4058ZYKZ2fpEgq
vat3NU8KpTrIe8nQaWUzS1AmpfOUDDxh/4QuhgwzVTfIEJQ/dnf4Uxmdr2S4
YNz3VrwvVW9RHeWoMrwKTHHWHy2j85YMW18etjX0kGF8cS/KUqjfIaFVIRw5
nb9k2DzYc26Ajwz/UtPctV2Gnmelb/I05HQek+HBw12taU1SqOwiWgaGqO3P
yi9SOp/JMGRs8u+QCzJcLZ1IWY4M/NNaxckr5HRek8HPwe3M2E8ySMsWUYyQ
4cbNFJ/dcXI6v8ng0La9xW+iDDFKuNTJkGWrU7dzs5zOczK4fPtkwXxO1auM
ByZy7D26odtwjpzOd3KMd53+iX1Chv1Uejo0QI6Hn5Y0fWyW0XlPjoMjx8We
KKXqqrobXzpRjlKPfe42x2V0/pOjvTXbcXmnHCp5WC5HiaBZPHqpnM6DcmT6
Xx26m6qvVhkH98jhLXjwLHepgs6HcsDyeXFwrQzLVQFODoG88BV3i4LOi3K0
nVh9M3i0Al+U40mVo6afqfW+JDmdH6n7tx04XCpSQGUHn+T4su/J0luhCjpP
yuEosLau4ivwulFpqHKEzPlnt2awgs6X1PmE/+aVv5TDSWVACizOyldst5HT
eVOBsaPmeDsYKaBMX2dsFQhYYeeyZ56czp8KvGvwXT5jqgLDVAKnwINDuSci
qefUeVSBhZZB78MaFKDEkBIEBYqG1Wf2KlLQ+VSBNTuqt995rID89z8U4hUw
csjytVyioPMqdYwrZSVeV0BF/38U4HmzWnQeKuj8qoDOplsvTVYowFQRUIHx
K7z+hb6CzrMK/FnSI95J1UmJKzVAqk8auUeTHBV0vlVgks3Oe0GDFVD/N7c3
NKcJzvqHU/usi3OMSRAgZZlV4LvgZnKmLcxNWCiARqpw6asUObLW+8TZ/GOG
ddsO2pt4t5JHzGlvrtjJMSimY01SlBhe77LzR0wVQmdnmqa5pSYYZIp1yT4p
ah1dChtDGEhsS9ygN4oPRszJav89ZrBxXTxj7l1LjFh0uPeoUhZ8PHs8v8w3
xshRvvrLfhhj0rBt/cp8DTCo42L1zgwhMo67RbUuayQZjrNiP/cpIZ+O6tbb
HzFHwRzD3T89LBBU6Z1TEStGqfMLI+YoBY5tKnOPzTFBaOi25ZZSNniL53Rc
PSBG8klm1mEfS5Rc7OBcTqwnBd+7yXGWKfSfr9doNGwhdz6k2cmp/jMeyBbZ
/2wl7Ze65644LkZGv+OBWYYGyPvFy4x7z0HJ22DX5X2qSdg7ibiviw4SL70J
svtLhElZ7qFOAd2kfaJhSfNxfbg8zr4bNU6G17wPp9c85eHRML+smCFy/D7+
c9bpUSy81j18ec0DIWxjT+/f8kuBAp3jZTVOPJRs84/o3lJHStwObwkeKETv
BC6u9jeEV3b/odpu7YStLXwdpyOBnbMHrLX5COqvG3e0s4P4XYnrO+2aHJ9m
sJL3LZYhsmdWr5g8BWJKmwsGPeSjHrejWneIwTtcabm8QAv1Fub3vi+Sw8u2
+veCRd9IRtPqRY6VT0heka/sfjoDIXVuhc5/WDgy45Gg5ZoMGsOXZdrXamDh
hJ7avz2YmLS8SlDgIIVXf8MtfbdXkWPPikL2L2wkJQ1adzlz9bGQ+Tg62UuC
U10TpcvMOCiovrnxc4sl2N8TuXFne2FH3uyovTPNkci2Pe/wThsjF6zCl4Yu
osE2Dtx9oJjo55OlTy+bQPpoWnVNQzXR2mDgNIErR9CXKxeeCcVYOKVtztxi
U5hfPjncxc8cuWPto01eyFBpn/NK+kqAoJdNlwfVt5NKcWBjT/cfUpR4dOb0
P0ZYpSXOti3Wxvnv8YX+v9uIKFo712GpFG7j9jiN1DZBI/uM9b5nMgjKBf0O
TKH6F/ggeX5/AXDQNGxSWCZZx3H0vOrym7gNfRnIK+RAf5BHSMMFI9jcyI00
nVpCpFNOuEcHMJGxa8oS/dnGsIvY+kRuyofONVf7em8KB07p2WPTOSjWWRex
4qYC+hNc1n9KpuqffPvdLk4ryQu08vyPytsZ2xhazDNdJHlmaYDflj+kpCdk
7Ph+PSTy2eB7ijxLlC2vnXytloX64EEpfbNF2DN1rdj0MhuTWhvyfnG1gRed
hTvGsYGTTX9E5/KI8YOCTzP3m+ORqfc1eyoHFBm8rfCNpXBVfSeZ9aqRsP3f
bvhuT133HZOeOlUHdlMLh8SVa2PPYO4695FyiAz+3lb9R4SUwZWuC81ZyEux
cTpozIC+z5H/kjKM4RxjO+SvkXrwGt85c8k66j7PczZjE8SYtOmt9qgrAtSK
5+ScNlRgVB+j0gbKPxcGzh+5sojCo71gu8ZFDWzqzvJquWKO8wv21U6idJj3
wqe5474QXo79quIcLbFp7/udmRVCHNPrkGy1qyBlJ/2fLQiVIGif0epzn6vI
3KPODaWdDMSfv5++47QMXu+PVrtcKyfsyS6sXcvYqClx6KMVpEvpo11hshML
1pZvh+XnUvONnaZ50cYcJfbDps86XE0mRRTN8KZyqvOayd5tsVy4DT7vXvOq
iwTPdqu2WkXdlzBQf2j+bxITbff9myMbeTnOHk62AgTm2UwXO1G6yCzWdTou
wKoR51qDOV3EWPJUfNWWh7LO3XzLdCYY9VHfOyfXkKyO3VGDo4TQ+DLj7a2M
Z0QjLO35BkkxebG6rdQ9WQKpyfTmWTsbiJVboa5/Fxspm44o8u01AU7MifDg
XLLm3iKXaC0Wgv57kMrazkD7CPfMv7V0Uc3ljHCbKoOVXnCsMITKT2XZAq1+
uWRQi9OTV8ONkHX9s+MPFzkywk/2f1DwkVy4/N+q2CksaJTmy0cV3CGMaat3
67RS1yfEsdufGSEDh9sGQIpQrTG/JhIpSlbsTPT+2gs6rlrbXX7roabJp6bZ
2QhdHc9HNKcIYOs7L2f6WgaypmsMWTmGieKr1rsCdeRgvPwwKmg5xU+HTV1W
Jyyw5uvBnG+reQiSJ9SNXyVFzczWrslJAjiabvmWS+Wu+OvGqbMCGAjdXNu5
bp027pxuEbfvonx69KX1D4up+V7J4fZ+VUvO9D+13cdVhLHTug/s38HCsYn/
/Dvzth4OFu0Liv5Hikl3nwgy4iR4eaAkgKHDQEZHKUNm8YK87hxRrm9H6fY0
5uU6ngFmyXof/ZCpi7LFfxsFbaL874jW6TNt70nJRRe3w63UPOyLm04NMsa9
NL+FL2ZT+c5yReCtAjHyNE49+kh9B7qxtMp817LBqOhaaPOimpz5PlJxcJsm
8kIf5DhkWsI/Unw4uIjKQb5deTGi7+SYwYf0q57aeNflLpkaJkM/0eCkV7w2
wtHwWXA7ToHZrmYx0lom+k2Wr/WNoK7vtXuylfqO6b1xve/maMq3/1hKzTWk
2HRh5/zIzZaoTz14ZU2eOYL62W9JPJ5OGkfnHl063AKRsVGFqweaI4B1wDnt
mhQxmoU7EqIk8NgZ/OaNJwPNfYpiLozrhRgr5qWaoC7yaN/oV2k2fBTk7+35
ReW7ZMP4S1e9BVh81yciLYjyx7DyDwWGWhhbrLD2oXDysmT6FtelbGTsT/3w
kidB8gDrr4bCbjJK2zN67y5zOAsc/hJra8LucqrZ05/U/nKeVsz9ocCGIZf5
+VaUDj1JtIw8IUWGMPuKyNYUXg01b/2W9pCawR1ht2ZS34t3piyxovLdJHOh
xHQslePc9w3IzWej62TLhHOrzRBaXz14y/MOIu3wG8jyryRBWlplyalZRFrJ
Nkt2bCI8/qN8WYQppbvRw/ZFmlPfjY0/ZlykfHyz87DJj8UI3bXp5HcPHcSv
SLNd19hDpr7YURfmr4nSz5HFnf9xsDDc80nqXl2sm1P6eK8jB6G6TPE3bSEk
DWQdfzYXB4coNrEqFIj8ZNW/MlsDd7oa5A9tLNB6ZOxfupkK/A93k6CN
                
                "]]}, {
               {Hue[0.58, 1, 0.5], PointSize[Small], AbsoluteThickness[1.6], 
                Opacity[0.4], CapForm["Butt"]}, {}}, {
               {Hue[0.58, 1, 0.5], PointSize[Small], AbsoluteThickness[1.6], 
                Opacity[0.4], CapForm["Butt"]}, {}}}, {{}, {}}}, InsetBox[
             StyleBox["\<\"\[Omega]=0.3, \[Sigma]=0.5\"\>",
              StripOnInput->False,
              LineColor->GrayLevel[0],
              FrontFaceColor->GrayLevel[0],
              BackFaceColor->GrayLevel[0],
              GraphicsColor->GrayLevel[0],
              FontFamily->"Times",
              FontSize->14,
              FontColor->GrayLevel[0],
              Background->Opacity[1, 
                GrayLevel[1]]], Scaled[{0.5, 0.8}]]},
           AspectRatio->NCache[GoldenRatio^(-1), 0.6180339887498948],
           Axes->{False, False},
           AxesLabel->{None, None},
           AxesOrigin->{0, 0},
           DisplayFunction->Identity,
           Frame->{{True, True}, {True, True}},
           FrameLabel->{{None, None}, {None, None}},
           FrameStyle->Directive[
             GrayLevel[0]],
           FrameTicks->{{Automatic, Automatic}, {Automatic, Automatic}},
           GridLines->{{0}, {0}},
           GridLinesStyle->Directive[
             GrayLevel[0.5, 0.4]],
           
           ImagePadding->{{13., 4.3469387755102105`}, {14., 
            3.0769920355111964`}},
           ImageSize->Tiny,
           LabelStyle->{FontFamily -> "Times"},
           
           Method->{
            "OptimizePlotMarkers" -> True, 
             "CoordinatesToolOptions" -> {"DisplayFunction" -> ({
                 (Identity[#]& )[
                  Part[#, 1]], 
                 (Identity[#]& )[
                  Part[#, 2]]}& ), "CopiedValueFunction" -> ({
                 (Identity[#]& )[
                  Part[#, 1]], 
                 (Identity[#]& )[
                  Part[#, 2]]}& )}},
           PlotRange->{{0, 10.}, {0, 9.97177754343982}},
           PlotRangeClipping->True,
           PlotRangePadding->{{
              Scaled[0.02], 
              Scaled[0.02]}, {
              Scaled[0.02], 
              Scaled[0.05]}},
           Ticks->{Automatic, Automatic}], {50, -92.70509831248421}, 
          ImageScaled[{0.5, 0.5}], {100, 61.803398874989476}], InsetBox[
          GraphicsBox[{{{}, {
              {Hue[0.58, 1, 0.5], PointSize[Small], AbsoluteThickness[1.6], 
               Opacity[0.4], CapForm["Butt"], PointBox[CompressedData["
1:eJw1mHlczN0fxad9r9maZpqpZumJCEXIeo8iZHnIVtGqlD1bSpYspcgSeZAQ
QqV66LFljQipZGshJG0iSUl7v+/MfH/+6aWm7/fezz3nfc5N4rfaNUCVwWC0
qjAY8q////cw3to7JGQfiduownNZcJL4uBcv9b6cQf8/g6z7+bPh2q2TJF2w
/eBGlevEX32wnV/UZfrnd4nM+ABfuzCH3GrImbF//kMyemGrnmX4Q/rzecRi
VcAky/9yyakpE177pD8jQkHJNCeVJ/TvF5LtQ91mnphYQOQ/FWwvJhv2BU0v
si6mn/eK8L6P2SPxfUmGqUqaVG3eEK/cZeMeP3hDP7+EaAVMnznm+1vyl91n
u+8lpSR1blRO37pS+n3lJL+q9uzTljJi4nNm/dvt74lYr0z1Oesj/f4PZP2x
pICHz98R3QO+N+7ZfCJtpxceFmyooNdTScJSPZ5tn/eZ9H5k9rxe/pks9InV
CIusotdXRZJCA98OivtCNrYFU6/8QiKNGSFZDdX0eqtJy6+tm+Nf1JCfBi/J
XV4NGbzRUzh1Ri29/lrS+F95ifrCarJUsYFa8qVYd+fU0Hp6P3VE/Z9nWbsc
vpKqsXE7LjyoJ4JL60/ptNTR+/tKQg44r/ab/40snNssEx5tIFZi/5EmBxro
/X4jk2pyLbY/+UbeLJ/9+MCK70QUZZU1gvOD3n8jadn0JVlvQBOZsfPKEnXH
H2Tf88EdkWZN9DyayNoPu7wSPH+SxYXau+7o/SRM1bB5I9ob6fn8JAZnSN1+
u2YiLr/5JqTtJzl/eFO3puwXPa9m0j39dLj/3WZSUR1EbamZ3AhtGq/v/Yue
3y+i3thiVP/pFzn+kx/y7fkvMuR9kqNhfgs9zxZy94W929GRrWRe99O889db
yPrsjXGODa30fFvJeIMjDbBuIWztMGrLrWTqfFbYo6rf9Lx/E9fw8qd7xL9J
Ecc6yDT2N6k0PpteNLqNnn8b8Sr9w/3m9ZvstVBsgNzsSfcafvU3fR5tROfk
m8sLPf+QyQNjdA74/iHNU2+6V39qp8/nD1lQH/ja5t92oj5ylMfU6e3EYPy9
90l5f+jzaifPNmdvIE/aSY7j1zS1kR3Eevr4Ob5JHfT5dZCp+7cuVd3VSbbM
PN51V9JJpjpvyk7W66LPs5OUhW8X3L/eReRPD9XvImXiJwkq47vo8+0ikqlj
09gmPaQtoCNx6J8u8jvq3d5tql30eXeTfXu9xhZ5dJGsNamN3z93E70bBeXm
mT30+feQJn7zq/zJvWT1FvfxFwuo77MK7X01+mg99BIzC49D07r6iGL7N3rJ
10WL7uo+6KH10Ucaijw8jZf0kPr47E/Cs33kxBKe9tPIHlovDOTy97+dPowB
12J7/nJnBoa0rvC/NqOP1g8DNud0DUudGLAticXT2wwUcFc5s3epQKknBmKr
82pKWhkwUghIBQWFZ38c91eBUl8qSBwyKC11oCoaP8sHroIA7wFLzsWoQqk3
Fby+MZIVP0wNz+vkC1RFhH6bnd0zFSj1p4pqp9DgY/PUIJ/O2DhVhDy081k6
SRVKPapic09S3e3RaohumaiboKmGjJIm2ewrqlDqUw2F+mvvW61UxRL5+MPV
EOPWLEmeoQalXtUQUbpk4QsvdUzsa/WY26yGHbfvqliEqUKpX3X4X5xd19Gh
BqmGYuIoNYn6y+GDBpR6VkfA+pSdtdRXFb3zlwwr1FHktPJ8+Vo1KPWtgauy
xK25izXwST6O2RqI4zDHBd7WhFLvGqhUM/iyrVUdd3nyFWkgb2WfjKzRgFL/
mhj/2G/TNHUNJIoyLK3GamJ9zMBF2tZaUPpBE6XqT9vtk7WwSbFATUjUfK/u
P60BpT80YWhzduuGndpw6++5odJKC3+Zjnp+yEcDSr9oIexb6K6Mt5oYMfja
yXGJWqg69tD+yC0dKP2jBdXYzZGnL2nB2N4gL4GljbVP3m5eYKMDpZ+04X01
8VFBkwZaRgX8+BOlDQfXtc7sdB0o/aUNp/3/nY1ZqQX5NOZ1a2NfYOXPOW91
oPSbDtZVJ/v5vdTGv5OMKQ/oQOXEEP3AZVpQ+k8HtkWrz2VS69o/bWWgUZ0O
4jwGerd/04LSj7q49v5A8qNR2lght9MiXdxTYRChqS6U/tTF5Jy83xePaMNl
gdnNZy918do7vjxJVQ9Kv+rBeVDNtZ4lelCMZ7IeJL1zt5/6rgOlf/WQ7BQz
KPSODrSUhkHoSBLSecYASj/rYZyRw0CPFj3UyOVsp49RT875Pn6hA6W/9XF7
jMfpi7MMkbtKbmB9+I7Os8orMILS7/pwzAk03FFpBPnbTogMcHzIgWn2ew2h
9L8BLlftSXBw1UPEpkFp7XEG2NN/zqGPvoZQ8sAAxLbQwpVpCK+IyFfztAyx
de/ppOpnhlDywRCrkqKLaowNMTbqQ2fWZkNcP17iLbyjDyUvDMEK39HCLdSD
aexwGfOXIUo4nnB8zISSH0Y4+OWcNcuchY64ffITQNjUV4HtQ1lQ8sQIXxaE
ScgRI5QerVmXX2GEXS2DOLkiNpTjYmIVpEN/MFl4X2ROSZ6JaDInf/QJJs0b
JppKqppXZusj/6WL38PFTNweXlib/JMJJX+YOJa1+ZVgGAvZFG2CTzHxLkE9
cIGfAc0jJvgXH1/Y0MRGSunZPRblTAxqOLHh+W19mk9MsIdvtWQmG+DoO/kC
WDjZXvhvgzOH5hULXbdYxUPYXCjGM5OFxtrfKSbXODS/WNgFN/GCFn3I1TEw
hoV035Ya3SdMmmcsbM+PO5Rjz4L/F9f35bkszM72vv0ky4jmGwu2D8bbq45n
Ym7t1tXRvSycqZ317gaTTfOOjSXnSioctI3hJLfDKDaCipkT1AiL5h8bF1pe
pQTe5GLo9xJqwmw4jnV8eHcXi+YhGyWt6bPOvTCCnFbxmWw0Xlo6qceWRfOR
jTlaejt3+HHA/DWYshwbU4UFHcKtPJqXHGyyfr/hkNgYCvzJOPAM6ji/8B6H
5icHUd6rNTqyuKDMXX/ai4Md4Wbm3hs4NE85+CCcY2+9jYuP8vEd52CczNFj
ah2P5isHmhnr2h61M1HYIx8oBwGb1dWkDcY0bznIDRXlmR1i4Q5DDlAu4soP
s46Vc2n+cpH+eEHmwyw2LqnJgcNFxPRWO5MsY5rHXKi/inGbHsNGgqZccVws
CSjMPrWAT/OZC02OwYPNviwo5H6Pi7P9w/ZXcdg0r7mIrAtnZL82Qaj+7d8B
HdT75k63PFwioPltDE//2K/JJ9mg4BPDtTdGtc+li3otRjTPjRHk9u7dywom
FrA55rmrjLHDZUbNTmruSr4bY8WTt/VL1AVwluMt1Rjr1jzoeHGCT/PeGC7z
D4/ihJtiOOUGcbUxYtpsV447zKL5z8M2yzV/1bNNYCmUK5iHnBALP11qX8o8
4GGpX2XzonF8yN++xZ0HoyeHj521EtD5wEO8dMaW/q4CKMYZz0M/ruWYQ/Ym
dF7wYN2tUSbp40FOy3dFPBSOExTv/GxC5wcPL98MeiAoFEAhfx0TzGrJrjgS
zqLzxASJPN3Vo7XZKLZed3/kRBPI3t6JjOfy6XwxQabd5EMfFhrjvs3pObVb
TYAI9ciQE1w6b0zgONi+orGJ+twQuSOo58WV2zutZ9P5Y4KO6OgrAxgcnKTU
5tRqgmobwZSkMTw6j/jo3njrV+9JJhT4GsxHw+ijRVqaAjqf+FCfEbEvM9wY
4Q5/Jyct5ePTlxEeC8cI6bzio8h2Q5CpnjmWjZF/go+MuDc9s6UiOr/4yOWl
hRUtFkLRvj7ysf38kZMvx7DoPONDUBThELnFDFMVwBJgdJnXe9dDbDrfBOj3
JsYrcB4HDgrBC7A8uCHwWbYZnXcCrGs98SYAYvRTDEyAK3u6PB6dE9P5J0Dz
/QcW38LE4CkCTIBNNy+ZD/7Ep/NQgAPGC3U1H4qhrCem8O8f+0rf1ZTOR1Ps
j6x6wKP80Pq3/I2mCM2qGn7guoDOS1NUfPtRuGK9EAp8hZlCbZBh2/JpXDo/
TeH3o/BbpaoIr+dprVp71RTVdSX1KvMt6Dw1BcM/8+UhHQEeuskda4qGPK/5
H53M6XwVQrqmn0V6FbWvhd7/vLAWInVPHbt6AZfOWyGKZpkH16txkeS1d8BW
fyE2b3yomuIqpvNXCMHi8I/Rp3hQxNFpIT69j7P8I+LReSxERwfDKwhSbFUA
WIhW95oo9UQenc9CWDlZr68NM8dKhYFFOMYTuk7faE7ntQiempyq0MUSLFII
QATnCwOGFjyyoPNbBH5i1ZQYyl/TFQ8Q4dS8BFGRr5jOcxG6MnUmutwTY0zw
4XNHHokwNjD444OzIjrfRQje2WK5K4OHAXJ79IlwTmtM7VU7GZ33ZpgfOeBf
sVgCgfx2NcoMM6e6qfXXlNH5b4aU0xb5z9J4UOBsvRluBjFxslxG9wEzLKiq
CCiPFEPujr//NYPsmk3f+f5mdD8ww3ePsSeG7hFDET9fzWDpXqYa6Sym+4I5
2qYJXszcLYV8NRmW5jC5fXTa4/MWdH8wB+tDWbJDpxSPdz25vNDbHNVX6sPz
qXkp+4Q5Bpk1bGo+IMXV3fJAMcfgfvvTh62W0f3CHM2z29T6Fohxbo8cSOZ4
d8D8Vkk7l+4b5qi4YUVOelngkKJeWKDCQvNXKIdP9w8LOPQbtfhllRQKGrpY
QDdkUILe6//3EQus/3ns+uzx1Jzl499lgQju1oyuQjbdTyyQ3KTxj9paCeTq
W3ef0q3amayzulK6r1gg+rJ5lwmlf+X1zgIfT+QLaz7/v7+IIW1Mu/2LIYSF
AuhiXC6Z+dj/vgndZ8QYb2trb+sgg+LxI8UomJjAa6b8q+w3YiS8MF6YuFkM
QwUwxKhKe5m3/omU7jtibFJbvOvZESmiXskNJkbOnMWTs39b0P2H8v17Nwef
RgnkafP4gBhRTYb/nNOS0H1IDPu1Vs7qhVJsUBygGMEX7tTFbJfR/UiMmU3X
dZezTaGoD/litGp/far7QEr3JTGurvcIdTW2gH9ZBkVgMXykd7ffmyak+5MY
DeTcns1XzCCng1RDguBhTaaq0Xy6T0kwYrkkVb9ThjmKD0iQ6hfPjRBz6X5F
zX3N4z/LxouRX9FEJaoED0YfbDquL6X7lgTS5g1rsih+OH7UoCJFgmPtljFV
E/h0/5Igf2P8uKOzZLhFnea2TRJw65Lf7h3Jp/uYBNYpd7XaCs2giIujEvR3
mZP9aLI53c8k0Dhu8eBxmwlSqyZTkSPBxpeN305S56PsaxK8yb3s/vy+DOJq
T8oREqw8wxcdonqCsr9JENVbveDeR2Mck8ulidK9TGXef9tkdJ+ToKR0sZel
Bx+KemAgRdCpa3Yhj0V0v5Mi4rlB++6NFthNtae9A6T4atvP/MZKMd33pPAo
Kwt+5WeGvq/XUqomS9Gzqnja/temdP+TYvCd68/nThFCgYcAKYbu7ln5cJ6I
7oNSWEl7XjoXmuCHvA7ukMLyVvW+lEJzuh9KEazXcrs3XoIARYGTYtHduTsf
OEnpviiFauBl2dZxAnyQH89d6vPXJXnFFDeU/VEKzrgf8yf/lkIRB++k2BM7
4pX7TTHdJ6WoHHP0YUy3BAW/5IEqRabvQq9JJlK6X8rwbFBz2gs9KZwUASRD
TT/O3+fD/983Zdh7vy2Ek2ICeftKHCqD4xGfw20xpnT/pHyVdyaviiHAMAXg
ZFjxPajsQ6SA7qMynHLc1zLXwgIUDCkgyJAxQmfg/IsSup/KUHvy2q+g25TO
Oi9SipfhuDS08MhaHt1XZahauuFoWKsYCvtflMGsd22qR6aE7q8yhKxrj3mU
QnFQYUAZ1O/n3u9XKqb7LLW+7iz+G6EQFFypA5Th3LahYeJ0Kd1vZXgx3bD4
aJoMyr/mWsLgv0GCPxo8ME7LPN+9YCDHpHfomcwaUrz0S3flhC7ClczUvHmB
us/6359oViZD0u45a4pYVcTN84rWVyof7sz4NTO/hA/mUN9+EbN5sD1h49rz
SxV3/rx8Vh7MwUTGzguBc82wI8nJb8RwCSL6pd37nVBIJo74HHzUXgLxqPqe
eZRvukdnu+UMMod99CjDS5P0EDy5sXyrcQeZ6B29R/afMWxdv6anXeKgSvdu
b8Ynyg8djGKjQlO4LVOPd33ERf6W5Wc6qH2t4DqM9l2ribTYh9V/tUnhNeGH
/41XMvQPGXXx/UENSPXYc0a9lcJnUcaya1/5MPxX9jrNRopjsZs3vJ5kiP0F
dt+XrubC5eTlE2diuZgpqvCRrZHCdJ9pU4+zFO38v7L8Q2RIbj4/7cRmEZJX
y+Lf+7Bg3zWyymyRNqaPSZqTGqIL9Y6E51GeWvB3OhHb35iJiQs03JbPY2Pi
8Smzz1P3NwarNCvIuY4wcg70v7d7Lin2rFb1S9FBdfXcrosU97FHa+3zmHZi
E6D3x20kCxG1G580buGj0l+yJjn2B9GOzkw+JDDFTfalw9UMTSya5fNHfYk6
cgJld+xGUeeXsfafGwxzVEYwxo9yfEsiOCLWX+s/kB0fc0OeZsogYo5wbGky
QJBNyEFLindBPb6d1dFdhJ8fTMYXUPeEsLWbNSj+BT8qzbxVLsJEj7A9d+IE
eDrFJ9V9lyGipyw7ePinFMWm8R9mnNFH2usp/StMmYiIC0tnH8oixQ37i6PL
20jy4RTHhsFGcFtlqv7ubxX8M3KeX0C6BMmVB3/OSuHi0cEE/pKzZogOnj2x
250F/dE5N//bygZjer/pV+zM4DP0r2LBsWYSOiNX+46vAXZlue66VKWP1ucd
jncaqVwo2aLd22SBlKzEU3MtRSjWSZswuKCWMGYWzsuYcJvUj9x722HwH/LR
7mLdlBQOkgLsudmBZrh6a/79kAEiJBYF26nss0DBguzRN2vFWKY1MuvtcCmm
2KxbWLFGC+o6zLBT6WxEJ/rtDjylDsaEFKfGiTLsOl4VUfdODLiumtLq2En4
mpOGeHgbUJxJPftpGaXDX8ueuX7nYNbuhpYbZzsJoyMyJlOlkjDC9D/2e/KG
jJ1WLBEaSNCqJVqx6jP1PIOd4zQpHzHsdDunLOslGOBjX8foIuKcBI11ho2E
+y1tGcy1kfTswxSnEb3EJQDTlzxnAS+0b3onlZD2AzFXzDrUwOtbNCT3A3X/
SfzxQXKPhbm8Kstf/WXwd+w1emBpgvRBQQ+WBAiRdCjyxOQQDehfs2T8PZ+J
+lWkw6k/E60H/vUVnTREgdazzHiKnwe/bRXH7u4il0cYzGRvEqNi+Om4FRR3
+4+pdN2yWoxZ1we2jm3uJnMjauoX/TCCy2HnAN0kCZgR2dfMREx4aOqqXw2W
IOh4/p3IYCPwU/ZvjRrRQn7Metw0hvIz2352NN9LgqTkV/9sn2YEdnf5VB9L
Y7jFLxrtv98C2oWRq72/aSK/5JPuoCoTdP+5759N5SvzZHKM8HIV6V7+eLRj
uAqevv81xOa/PtIauWJR8Sqqp27+8/1jjCFcDMKKKxqoex4nI1Cd4nW7aKBR
eKMIjIV1UqZPL3mU+P1NbIuAmvub84VRFqgUzurwGVZH4qvjp/XrNkSOWt+V
Zqt2sqd0XlcAlX+MgxFtE/TiybsNrybP+yBD6HzjvnHUeyoFTjf070mRrr9t
mOEFFm7+3npLR9UAjK4foQPTVVDp/V2/VvyaRJxZ/WdJVilxHqI65pZYijdf
R7kEhYtxMM3Xs/gOB1dT77JXxLJxcwL7dmULE+sXGRVGG+kiNu1Zuac1HxGG
Vlm60WYocR87ubqMi7mBJovMa9QR1XnwkcU4HpIMSi67fWbi6b2CJ5Yi6n6l
XvrOmbonMlMzk+tO/iFt82siRDspX595EuNN3eccvvvnHnQxQc7byZ1Z0yhO
jhL8ZtuwIdK9NvdpsBnM60avmsPnYaxZ2RomW4S2IOtGkcgYwUMnXf/xTQxR
0OuUvFQhHIbKTp+h7nFPW8QjE0tEcHHxlXXcEiPUK+nDQ692YhuV+Nt29mey
iTdjzdM+MZ5ym61KB1I6t9Y+5e3xmxzcqTIy2K+P9E7N2FJQykTl2OxYUypH
W6+8mX3MRIDuskv+T70F8N930L6jhgefacbuSavNUNlqb7AxpJk4jhl72tuG
B03Xgv9WPZKg7PnF+Tqg8ulibcDlTHWourtXZw7jIKrP1bMiX4I775Zmf1ou
Rf2NwrUN1xgwDat2PdnGQzD36AKTzSyknJJ9SX1tiN63lstHTJPAfsLqg4wZ
Qvx00YzvbvhNWj0njDW9K4FNxlEbayqn493D91t2spFn3hT220CGm5PfPZ8e
3UYOFvh6CL5TnHLVOJO3TQVuA2t5x4a3kxX1y9I8dIRwvmqVEEn10ST9Y+vM
SwVw85iT+TK/j4xtsx32fjUftrZG7hG6MsS+9BlR4GsMXa0NG/nU+d5cqtLp
eVWKnL+tSr6olBPGqpeShupscvDLpJ7JnR2kvbHw1d/pxrhjYDN/o6kQ0xsS
MszbTMFtMbUelsmGv9uRUm3qXlWwMSarP9XDl739lNKXxoZ635ofV8aJEPHl
y9CXBwzB17icObOA6pdb/tX6i5r3jn0HNv9zkbp3RKnEZVbVkTdloyePiFWD
g/bU/ONXBJh42ypIdxMHPpnuP93tv5MK4cgLMxO48BkAgXugIc4OFu0xWybF
emfb0Dd2fJSpDSu6vUYboq7cgmerLZC4K8elhsqJ9uv1A+6+k+D69u1uG5wl
uNqVrFdNzfnnwNmxnaYcOBisWtBkq4ayTXGlF37qA3cuDUtwMcbTKu1X+4p0
EbG+qK238CtJD34/MHWIEPEsptPRTgbiX7heGuwghvajnW5W1D3F6mz96ZZW
GbhLKvPO63Mw5cXy+X6xLJxKnZSQvoK6Jx3Njd2yQYyJA9yaO2Ko818rGH78
YxW5GdhZ6SemOLLjQVbcEVV8f1axdstEHfw8nfSl8QF1r2m309ecxIfo9bLh
23WF+B/zOZbN
                "]]}, {
               {Hue[0.58, 1, 0.5], PointSize[Small], AbsoluteThickness[1.6], 
                Opacity[0.4], CapForm["Butt"]}, {}}, {
               {Hue[0.58, 1, 0.5], PointSize[Small], AbsoluteThickness[1.6], 
                Opacity[0.4], CapForm["Butt"]}, {}}}, {{}, {}}}, InsetBox[
             StyleBox["\<\"\[Omega]=0.3, \[Sigma]=5\"\>",
              StripOnInput->False,
              LineColor->GrayLevel[0],
              FrontFaceColor->GrayLevel[0],
              BackFaceColor->GrayLevel[0],
              GraphicsColor->GrayLevel[0],
              FontFamily->"Times",
              FontSize->14,
              FontColor->GrayLevel[0],
              Background->Opacity[1, 
                GrayLevel[1]]], Scaled[{0.5, 0.8}]]},
           AspectRatio->NCache[GoldenRatio^(-1), 0.6180339887498948],
           Axes->{False, False},
           AxesLabel->{None, None},
           AxesOrigin->{0, 0},
           DisplayFunction->Identity,
           Frame->{{True, True}, {True, True}},
           FrameLabel->{{None, None}, {None, None}},
           FrameStyle->Directive[
             GrayLevel[0]],
           FrameTicks->{{Automatic, Automatic}, {Automatic, Automatic}},
           GridLines->{{0}, {0}},
           GridLinesStyle->Directive[
             GrayLevel[0.5, 0.4]],
           
           ImagePadding->{{13., 4.3469387755102105`}, {14., 
            3.0769920355111964`}},
           ImageSize->Tiny,
           LabelStyle->{FontFamily -> "Times"},
           
           Method->{
            "OptimizePlotMarkers" -> True, 
             "CoordinatesToolOptions" -> {"DisplayFunction" -> ({
                 (Identity[#]& )[
                  Part[#, 1]], 
                 (Identity[#]& )[
                  Part[#, 2]]}& ), "CopiedValueFunction" -> ({
                 (Identity[#]& )[
                  Part[#, 1]], 
                 (Identity[#]& )[
                  Part[#, 2]]}& )}},
           PlotRange->{{0, 10.}, {0, 9.988377843217318}},
           PlotRangeClipping->True,
           PlotRangePadding->{{
              Scaled[0.02], 
              Scaled[0.02]}, {
              Scaled[0.02], 
              Scaled[0.05]}},
           Ticks->{Automatic, Automatic}], {150, -92.70509831248421}, 
          ImageScaled[{0.5, 0.5}], {100, 61.803398874989476}], InsetBox[
          GraphicsBox[{{{}, {
              {Hue[0.58, 1, 0.5], PointSize[Small], AbsoluteThickness[1.6], 
               Opacity[0.4], CapForm["Butt"], PointBox[CompressedData["
1:eJw1mHc8le//x495ONZxHBzHwRkNyqdkpaHr1VBSSUOLokFLaKOSpKFJKQ3a
SUplVJLKNw1paZBdpKLI3qPffc65f/7x8Di3+76u9/Uaz/uIlgXM9lFkMBit
CgyG9Pf//6xiGl27EXGdRG9VMHCZH09ct+lPdvbfR/+dTBy6U58N9E0hN412
RW1VuEcYjpytoVcz6M8fkfFFq5Uqcm+SzN/ZM47Me0qamuo+fgh6RV//gsQ8
KJZMnvmUnHMe/8n75ivieG3XCi/lp/T/vyXb64O8Vva9I9JPjXblk3z/atjb
5tL3+0iYRccOZHA/EBtFUYOi5WfikZH7xrrzC33/QtIbv6Eywa6QDBxROaKu
8AtRnaqjcPVxCf28YrIthRE2/VkhMfS+uKlgVyn5WhwSsCjsG/38cvK9pN72
fVEpYR1dev+x5Vfi/97K44rmN3o938ixGx4Bdd+/kv4Kdt+ntZXE27zW84Nj
Nb2+KuLX/fJy+boqsrU9kHrkd7Kl+VzW55OV9HqridPW4dNtxv4kjVofyCOD
H2RLQk7VgsuV9Pp/Er3TH+yT5/8kq2Ub+EmuVbNVj1z4Se/nF7k6+6i/l/cv
UjU2OjzhfzWkzq9vW1jJD3p/tYQXdoI/bnod8ZjbJDGO/U3Sj7Xn32yup/f7
hyyKHd8y98df8nntrOdH/epI7LpBoZ3TGuj91xPV9XftLQv/kBm7U3yVJ/wl
Uf4l41Pv/abn0UB+fb3/24I0kOVv1SKyNBrJG4/gaKc3DfR8GomZVfrCm3Ob
iLA44/OW9kaiUN636+aZenpeTcR/2smW1tt/SVn1KmpLTWSLYaZghl0DPb9m
EjDk1atkxyZyupG35c/rZtLH2fzwWG0LPc8WYj5vyJ+mJ83EvTf3xdV7LcT2
XfpmSUwbPd9W8ipyxaum7a2EoxZMbbmVXLb5YxFZ2kzPu40MeuC+oTS2g7zT
s1jFP9RGssZn6KuUttDzbyfzdlVe97zfQg6ayTZAtpYGNveXdtDn0U5Yul6X
WrQ6yJShkepHl3aQoMvb905CG30+HUTR/LK5w68Oojxy1KKp0zvJXBfPTzPe
t9Hn1Ukq1JdXNHS3k+wJtUlKI7sIbnwKn3m5nT6/LjIuq7qTpdxJdrie7nkk
6iZ+ZWl5r4s66fPsJkf1fs8tXNxBpHcP0uwheR4esWum9NDn20PO1xp4hCd0
k3afrjjrjh4yQvO66ZaD3fR595KeJL+vF6f2k9T11+vrKnvJpPYoQ6sN/fT5
9xGv57du58/uJgE7Fo679qaPBET/2Wtw5h+th36ywPjnho92CpBt/34/MVly
qcc4qZ/Wxz9y/MqUtbs9ekhNzIOvxpf+kZx5qvMNR/2j9cLAmpFa/7Mv6SGz
8215ayczEOpp4XnvswLk+mHAupxn45TCgFXhIeQ+ZKB0fc/o64b9tJ4YaHa+
lpW0RQk6MgEp4PBzZ8vqGEXI9aWAd+XKIXDsJ/WV0oEr4Gvwlrhp75Ug15sC
phw6c9Kt7B95/Uu6QEXsCbDXYM1nQK4/RWRObBi+cooipNMZG62Ic2q9wZVe
ipDrURG3N1+KMdJTxP6WSawzqkpYPvOBT3SGAuT6pNY1KCFtvYkyfKXj36aE
8NNJo+aoqEKuVyXcs31V+yJDBZP+tS6a26SEY96RHgW9KpDrVxkFzzLDuFOU
IFaRTRwPjXz/ORerQq5nZQhiz45meSpCQePqDe0yZdy3qXxX/VQVcn2rwImt
emfiWlV8lY5jlgr6FVW23mthQq53Ffius1u6/bMSHhlIV6SCxt3r/VZUqkGu
f1V82hGzyI+phjhB8oBBY1WxTynsT3kaE3I/qCJs3MihP7+oIUS2QFVcP2tU
sn+3OuT+UEXsnDBfnU1qWGC+ePO3QUyolc0O+8vWgNwvTPSnRpos/KIC+2F3
4x3jmJhY1WFyf5Ay5P5hwu7B6BGNSarQt9V6cUZXDWTbwQHnnJQg95MaOPH6
v+rPqKJllM/fjr1qmDZzy4C2u+qQ+0sNlScHzAr5qgzpNNx71bBjwv1Nwyez
IPebOiTj2ofVCtRx20mf8oA6wrsqRk1v1ITcf+oodBrqYOSkiiPT1q3U+aUO
+5O/dz4JUofcjywkzuv6svo5E35SO3myYPmj0GN9pA7k/mQh1k7sHl6pDZf5
JhmvPrAQcSc+esQmFcj9qoGhOXPPpp9QhWw8UzRgmltUcCBeDXL/aoB0tjze
rKkDptwwuH3wwpQL0zUh97MGurfqBD2/q4IfUjmP0ETRsos92/+xIfe3Jl6W
nfXoTNNFjr/UwJrINcn0u+eiC7nfNZHAa1lVrqQO6dPOCrRwvevjyrnX1SD3
vxYUv6g0r43WRVjIf0md0Vp4d+DQCA9NTcjzQAvFdW+GNr9lY0nYno/uTG0k
1eQZbnmrDXk+aCMlavHAexEsjN1b3p26XRtDVs+Zua9Li84LbQzrct9nU6cD
/iE7CbtZG7c1nsW9+6kGeX7ogHX1BT7d1UVX9GHpCUCjYJW341ddyPNEB5NH
H8k4WKWGL7E/NuaV6aCxZeXwqd3qkI+LDQ27zgdBLhyUvjOlJM9Gv0fO/2oD
tSDPGzbe7HsUOsSdg7wPLsueLmej8NSc9SfZWnT+sDGxv7UlKFgTD6i0CTzH
BmvO6mPWSWw6j9gY73535RENTSR+uXTArJiNyZXZaVeyNSDPJzYG9Wwfytmn
jtgS6QJ04SCsclek5iTPK118VT43+PQlFmTjcdXF6OC05PHPDOj80kVcmua+
1/dZkKpjaKQu9mgPHh382gDyPNPFN1bK6p/TtLHi++zS4hxdLPK/ccR2tiGd
b7oYN39MsU+BPub+DA3Y36+L+v1jH4fM5UKedxwIlgoDdnZqYqLUDqM4+MPc
M2PpZV06/zhoHsbe3HdWA9Z1hdSEOYgJnB6x7Kc+nYccfCm6G7K+Rg/StIq5
xYG30/En3RwtOh858PS6uMvf3gDs5mGU5TjwCEl+m97Co/NSD0kGZQFxB/Uh
iz+JHsx1M0fc/Y9P56cefj7iX1McwgJl7przS/TQSliaQbt4dJ7qgb30V53H
P3VUSMd3Wg8RtzgdPSY8Ol/14LC2Mz6cqONtn3SgeqgrPX9t53AOnbd6OPs2
zL35KxtZDGmAcnHmsc6jvjGqdP5ysXU9T3tFBBs3lKSBw8XSC3m9biF6dB5z
McX7K7dDg4kzqlLFcfHKvWud1WM+nc9c3HzhkPBvFhMyuT/mgr/zX2/ebx06
r7nI4s7/789OPoI0H7b5dHGxwWX5pRXnBHR+6+NU98S37ElMUOETybXVx1uT
1wFv89XoPNfHn3jB/qoIA8zn6Jnm+OtjfY1Seke9GZ3v+oi6EjAzaywfk6Xx
dl0feSnzTk0nfDrv9RHy13yJahQHdpQbhNX6UOXmeYdT5yfPfwN0uyr+HPZE
iAHGUgUboMouiSXs0aT7wADxQwNZXYGGkD59x0IDTIo5v+jTJzbdDwa486Ck
X6VFB7JxxhjgyN5k04pMDbovDJBfved3u48upGlZ8s4AAXZO1/VeatD9YQDT
3UFn0zQonUvlr26IVS5uL5s2GdJ9YgilvraTvscFyLfY+GTkJENs29E36Mkg
Ed0vhhjG9Vxz/bk2nlien/Mz1BA7hA4Jp7xN6L4xhO/knVe1Kg1xa7jUEYYY
+m3Ui3tEl+4fQ+S7GhtMGctFPKW2ia2GMJ9l++mDSJfuIx6mbdFqeZViCll8
DePBf+hUu31PJHQ/8WDNdf0+VJ2NbQ4zr1xYzcOFjVPHB1qK6b7iQc1yRmvc
Jy2sGSO9ggej0snFQ3wEdH/xUO0Q+8TiP2PI6KuCh2OqGmfz10noPuOB++NG
vbufPqbKAssIztW8L91rjeh+M8J5r/YDoQEcOMgEbwTrUcfvnbhhQvedERwe
nnzZ7SvBYNnAjDCa/cSWNUdC958RdN62b/xB9ZaBrMCMkO4jslxuY0T3oREE
W+dc0D/ChRxP+JhV3HNrrLmA7kc+rupqTguqF6J1pvSJfFQ81768uU9C9yUf
u1ZmVKSNEEAWX8F8/IpuHKo5WUz3Jx+DQoVOJ5gm+OTO9N+QzseSouKya3HG
dJ/yMV8xjXVshxBPF0gdy8fn4a81xziL6X41xgi9y4MPHGIixcPr5HsLY6zo
2GngdlSB7ltjOE1zjljvxseFJQeHhK4whuH1IK9pj8R0/xpj+9vNV3elsiCr
o/PGOKXYm7v5Qx+R97ExziaEaLw4I0aoLICN8bcz65zvPj7dz8a4MKgt7a1Q
gnUyAwswN+5Z3ec4Cd3XAgh6VUccHseFp0wAAvQubH0pduTQ/S2AUG/1jENL
TTFddgMB1DJmMjuvi+k+F2DI6Yric/18jAk8fvnEMwGCenqXePRy6H4X4Ond
zkqxnhhDpPb4J8CdkYp151raiLzvTfCANVIr208CI+nb1SgTxIbEhIiMxHT/
myB63nwTSY0OZHG2yQTNVmOeXy81pHnABPc4T1+l1JtA6o6Zt03A+Tyv4laq
Mc0HJliQmH74bjoTsvqpNUFrwWJewAwJzQum+DD074Ml50WQriZ5gCm4Cfeq
LyQKaX4wRe5ki9dZkU3kecTLOx5epsj+u4PTFSmhecIUoRa3976Yo4/0fdJC
MYXaiZXR86N4NF+YIj9q8WPzxG5y+YA0kEzR+fnerYOrhDRvmKJatT3DcoUZ
jsnwwgx5Z0KfXYo1ovnDDNPrfEau320EWRq6mKEoPHYW/4aE5hEzXCEKU7+2
8iAbf4QZfCt6RuxTE9F8YoYHj4MdjcIMIFXfxidm6O5qvKtSwKN5xQz+LOvj
HolMyF/vzLDqzKr+tJX6NL8IYc/V8DZO48NMFuhCCL31RNoDuTTPCMF8HStJ
9uBAdvuRQtwujL/hN05A840Qboy/FwZZ8KAtCwwhbGc36lybrkPzjhAZ8/84
Pxsgwt6PUoMJYfAg0RnH/v/9i3r+omXnlxYpQ9o2z48KkRg8zkAUZUbzkBDZ
g+wN7cNayWbZAQqRG9m//NpyQ5qPhNjkZeVre8kUMnzIE6LMpnJwXqmQ5iVq
fSmLPf7UUb4sSqYSWAhz0iNqXsGn+UmIQ0XTQm9ZiyBNB7GKCIUcgWrBMzHN
UyK4iQ6P2lFgjDmyC0QoGrfk8QfKL3K+EiH0yJNjloSHvLIGqlFF2G/OCG3T
4tG8JcIF4j3UOusrmVChQlWKCOxzUza3ikQ0f4lgVfpp8uiHDSSTOs2dISJ8
jlNrjJxjTPOYCFk1G1fMfmQKWV3EUtcPeqqSQMxoPhMhO+zPftJO8VLVFKpy
RODPfXrlarMezWsimFquCFJ3EkNYvZhyhAhhoXpvXJL/0N+HiJC+2ivE08UI
p6RyaRChorP/9fo0Hs1zIpg9OhroZseBDA+0xFQuh46es9+Q5jsxZjkM63bf
Y4Z9FD0dHCLGvcm+3qPm8mjeE0NRyTUkKkkb/2rvJlZNEWM6Uc+5PLGb/v5F
DKtTg/QPGupDFg8+YijXMc/46TJoHhSD7VLQ7Unx/l8pDoaL8dzGsSNmjITm
QzHVk/OeD73Mg48M4MQ4sHvm9732pjQviuH+X+r136lClEuPh8rdefnCUp6t
Gc2PYuzrYL49eZgDWR2UiOHMSrvK2dlG5DxJ/T3/nI2NEw9vmqWFKkZWVLKW
/gk+zZcS2PeyqpoPizFRVkASJE455/bZyJTmTQlYsz7lpW8XQ0pfcdYSnDwR
aW6iqEzzpwRqFyuur1ncQmxkASdBVOgOLjlnTPOoBI3NF6wU//QTKgypQJCg
c2O5mfksDs2nEmRud7+la2AIcfc1SvESZJ9p/xXzUY/mVep+05amFk2j9iu1
/zUJuOF554LP69P8KsG1tSXWNsli6MoMKMHozGGuN3+b0TwrQVHKrJddKdqg
wpU6QAksRfG7Lv/3/3wrwYTjjET/sQzIv80dgBFs23211HvGm3sdoxtcTdH6
Kj8t95cmJnzkZAbupvRsVDj9RbI6whYZRx49kUqsXPsX8y62EZcnq+/8ChEj
6HFvoc2kdsKoeZt74+wvckgVjbP2K8Jy3ijx0SAFaPr5e02K4uNZQ97prBoJ
6v7GPdL+xEVYmuvqjXXZhLFq/aW9vumEPfH2rrtuf8i3zQ+DO7ax0MncOMTG
U4Dp6xVeR74zhGtipz1RFoNBlYlGwkcyV9UyJC1LEW/4CZlpBgKIPUmX6jU9
eLfZP45erg6GYFjs2c9vyLco7w1nc5vJ/osHyl9N4eOmzY9bF1UM4Vw2ChvH
cNCus+jnRGru2dPmH3swSgOMrNe7be+WEHSXf/A5/YtsLxm7zH4EC27c3tkh
vf+I283z5r7Dm0ingt5wG4YpopZFdT7NlWCAfdrh4xSPMi7kzgg73UoWHDQz
njdTG08XPrcv89RH47hFH2qeNRG1AWEX5xxvIm7hEUnvGUbgHRn0qnSfBHsX
hNpqFYmRd9kpmJXGgW0fe/RxKn8PoebZsFxd7HdoaPbazEPi8Gkr3A+a4sqn
sJiWEYpwsDKLtynUQWCKj9LmxyzYvniR+iyOh+y21xHCim/kjuqqfW+SdaEZ
tdCx9pIY20Ubst2Xc6n+ZjhpiKheC3NUXMrRhXPtmlMXthtAM3by99kNHOyN
iHENthADucWGwQ+VUeEyZNE4kQS8GZuLvcKbyc1BUXd2fqXy/on/Kz2q95+G
tv06uU+EfEelDQ/fGSHCbE6Hrzofq9al/W/0ZmNg4N37Q78YYtHMx07nUzm4
2ZK+TeuiPvxEW2d9GGGKU9NCywYsUsK33yc3DlncQLIzbN1OU5xbs/JbxP0+
TVQ/jIy/mqqEsOOeTv99fkC4FpxPJ/oN0ZinwHSi3ldWLVA/ECTWARwmbqtf
LMGhXdZZxs3agOu/kCev8onfh03fLAtMYV4aeWxSlB4yvqRr7VVoJXfuj7S+
3l9DCjMVy1MzJZhbXNEQ7aGJEO2ZjL3+YsQV2Y151y9AzDoTj6QaETy/vQxe
JRLAe6Zzftw5au4Ky2t5s5WxP9Qga3BABxG6NFTHrKsjDFXHG+GtWnhma9QW
UStA4LobuxOonqueN+brnP0mSNSOv1joJkT3QdvfPceFyNdraqg/JUHuc78e
pQIxYl4YWzwKN0XFxgt1jT56ONLWqBaYLUHYlk7fFPt+EsLlbEeqPoI0OAnr
qLyYlJqxJyNHEd8e1n/ckllMyr6v+ys8wEB1RcrVZmsxAjMKIt7HqoK9snyX
WTYPz7Izfq2rM8LY3yF2paYswPSmypi6v+TOOluzCZskOJCU9zieKYL5k4VP
a852E8b0S/05cemE0Vrl9c3xE1nFa+Y35DBwpZjVnjSS8tWOCfuSNmrCbdtQ
Zr6lAKfC99zJOKSL9LIt1dklusg+Zay3UoUDqy8BUWlrlOBgujAnjOqLDGfl
QsZNJrK2thm8u6qMjMkCpqEaE4HXj9/Yv9gAUcYPx6UntBFuUqLvvtEq4ASV
aB2bKwav9NOCQcWNpC6Cg/sz2Ui8GPloXHsrEbIKjvEHayPD91bviwRlMEoC
Gyz3s5G9zSI5RbmSlDW32hTUctBZNT3ZanUbCXu6t63ZzgjD4jvdTnmLUbS6
sSgzhw0It91kadaTz+uzslNtTCDsGjwwe4oIGSZbhiQsNkZvleIQkzItoOl5
zaGGF2TSbt8Vb3ZIcEc3eeDITi4CcyxWLH+tCM+ren2MaDOUrSs277VmoCzt
xB7v1QbIrap7YF8pRIz1SH5Ilpji53OPUm5oQXj6QOz+9H6ixhhr0bib4p6G
0uLotQpQXfLDc1YfB+dqdla17xBj//daiytUP2QHiVOXTG4g1SZTNRseccAp
MulO3U1xodDikeOaEmI1lWmrHGKM3z7nb9/YaIDGh6+j+af7SFZm6cwIyodB
Jft9qhXZiOo8OjBnWiXJPGJ4lZMjQb4EpbX+nWRYk13mUjUhHKJinLs2a+HQ
q/i9He5mqPlufv74JAGskpJ37Z7dTuJm3y8f8kAF3lMsv6drVpEhG+2yku6L
4KCbY19i3kWOpTLHMNxESHQefKSS6s04F+aIuGpq3q6FPotns5Cp6lpb3KeH
mrtRhuF+7WQJd+DpNTsN8e2qSdLSNia4qqGGgx7ykfu4OMTRQhf55dYPI3t6
SJX38WHbl+ohKqWoZEIBF8p5zA+RIiW0Zl/0mOWkgCL9RY0fuqieMB34d0OB
OqrPHdYPdjPFhb8l3VG1nwmSd6xIs35FMta2JatQ/cxwfTt4sddlMiB50/J3
B43Aznc07tikgEy7v3731xjCs3MBp2Q7C1mT/2t4scwYjSmNVcmVVL4tfDZ1
x+hykpTRt+FsPRf5StfTPFT4SJyjOzptK+U/2+97r5EeciZvzLtNXlT+jgty
mVqliezNgSYxNd2EG76or3u/Oia5XjOJPkJx47V44eVDQmQOP1Liv0Ufo11K
jyacFIO7+PTY93YC+DHVvC8N4+DUqA7GMGVTZPZsHadxi+KB9RV7lb1FiJuY
/1/tH6pvbYSDQx150Nyto5VZTvEOP0mlEwZ445Cc5v1BggWnk4JdH7KR373O
ya6Eem+omvsjfrwYkzmKF1xuiFFz61GN5es2Urdx7JkBVM/dudFXtUidQdXC
0qwUvjGyX2xMKXApJ3N31s7MYfBRlL1F5c8ZLbCDNK8ssdbGoYnKk6oMhLgS
6b5a8NEIUdHv7+8JEMNgo9WjccW6WPXyUfKRGGO4iYMXvKA4TbiCy/M6IcYy
E7PbITmUPrTSD26h3luCthuObmmheLOEFy3oVECGZdXo9btMcGf1+bbFaR3k
jZ/zkq4iPqIYq/Zc3SBA49h61sUZ/SRKmPTeaOgv0ui8o3mSqhnUerWeuVC5
W1TPuJT+1AzOVsVr1q9Qwy3B9DtXXLgoWlzxe+HyPlI9K+cwU2wKXtNgXkBb
C2GcXa6bV/acDJgwTCFYZAJlO83EJ95GKIuXVDkXCGC6pvlMvKIewn3CFR9b
ieGwNWm3op0CokzuxSyrUMP/AWoBvA4=
                "]]}, {
               {Hue[0.58, 1, 0.5], PointSize[Small], AbsoluteThickness[1.6], 
                Opacity[0.4], CapForm["Butt"]}, {}}, {
               {Hue[0.58, 1, 0.5], PointSize[Small], AbsoluteThickness[1.6], 
                Opacity[0.4], CapForm["Butt"]}, {}}}, {{}, {}}}, InsetBox[
             StyleBox["\<\"\[Omega]=0.3, \[Sigma]=10\"\>",
              StripOnInput->False,
              LineColor->GrayLevel[0],
              FrontFaceColor->GrayLevel[0],
              BackFaceColor->GrayLevel[0],
              GraphicsColor->GrayLevel[0],
              FontFamily->"Times",
              FontSize->14,
              FontColor->GrayLevel[0],
              Background->Opacity[1, 
                GrayLevel[1]]], Scaled[{0.5, 0.8}]]},
           AspectRatio->NCache[GoldenRatio^(-1), 0.6180339887498948],
           Axes->{False, False},
           AxesLabel->{None, None},
           AxesOrigin->{0, 0},
           DisplayFunction->Identity,
           Frame->{{True, True}, {True, True}},
           FrameLabel->{{None, None}, {None, None}},
           FrameStyle->Directive[
             GrayLevel[0]],
           FrameTicks->{{Automatic, Automatic}, {Automatic, Automatic}},
           GridLines->{{0}, {0}},
           GridLinesStyle->Directive[
             GrayLevel[0.5, 0.4]],
           
           ImagePadding->{{13., 4.3469387755102105`}, {14., 
            3.0769920355111964`}},
           ImageSize->Tiny,
           LabelStyle->{FontFamily -> "Times"},
           
           Method->{
            "OptimizePlotMarkers" -> True, 
             "CoordinatesToolOptions" -> {"DisplayFunction" -> ({
                 (Identity[#]& )[
                  Part[#, 1]], 
                 (Identity[#]& )[
                  Part[#, 2]]}& ), "CopiedValueFunction" -> ({
                 (Identity[#]& )[
                  Part[#, 1]], 
                 (Identity[#]& )[
                  Part[#, 2]]}& )}},
           PlotRange->{{0, 10.}, {0, 9.9950381236585}},
           PlotRangeClipping->True,
           PlotRangePadding->{{
              Scaled[0.02], 
              Scaled[0.02]}, {
              Scaled[0.02], 
              Scaled[0.05]}},
           Ticks->{Automatic, Automatic}], {250, -92.70509831248421}, 
          ImageScaled[{0.5, 0.5}], {100, 61.803398874989476}], InsetBox[
          GraphicsBox[{{{}, {
              {Hue[0.58, 1, 0.5], PointSize[Small], AbsoluteThickness[1.6], 
               Opacity[0.4], CapForm["Butt"], PointBox[CompressedData["
1:eJxFmHlcTN0fx6d90TLTMk3TNkslJNmX4nweUkREliSJJ6mQLBFZIktEkqRk
CQ9PKJI12mgRKkVKSlKhSCrt6+/OzP09+qfX7d577jnf8/18Pu8Tf/XGhWuk
GQxGmxSDIfr9/5/qJVmfPm+7TU5ul2LbLz1PsnaPGn3OIoW+TiRHvTbYxl1N
Igm6+8K3Sz0grlOXCavkbtH308hAhWmvjHYyefw90yFsyTOSGrbR62RaMf18
Lrk36s42+ehn5MKsv966J7wgsWULjHJXv6DfLyC7KmuWLLz/lIju6u4rIvPL
Y6sOlpbR470h33c/VGZOziJjpfm/pM1LyMvPbhbj7V/Q45eSY1fX1v/6kU9M
Rn8e3Ui9R76UWp32KaC/V06S9gQM/RlWTHTcL219t6+CWGfk9Xz6UEl//yOJ
3JkS9HVXKVE+sephuvknYhlj39w5tIyeTzXpHKE2tab0HRmoYva/XfeZ1B8s
1lGqLqfnV0M2tfyVfufhV7K9w4/6ZC0pVQt88jannp5vHfkaW31R5uYX0qxa
TNLYX0hUYLZ2Q04tPf+vpG6r+d0sRg3xFi/gKwl5ZWJufriaXs830qe+pNbg
RiOpsT65/9rTetI30CDnF1NDr6+BnBj6c8HYyK9k+aIWod6Z72TQ6bJd27AW
er0/yLnSKQMarAZSsm5Bzon1jUTJxTFQ6c1Xev0/SSGv4Zn3gW/EIfiOp+z0
JqL31mihT+9Puh6/iJn/86sHM1rI3wWKB1KHNJOS5ORCr7VNdH2aSdivlRe6
vvwivPJHJds6molZaOehaSa/6Hq1EO+YMa+XRzSSyjovakktxP3MP2cYoY10
/VrJ6/YPu2x1WkhMM2fbj1etxHOof09UeQddz99k1uUvptnUvBb35eVeffCb
hGQ72C73/03Xt40Eqk1f/ZfMb6KhuINachux7V4w5+Lu33S924nZBsOarfqt
pFBzmBf3WDuJf/lPk7ugla5/B8k5FJqVsbibhBqJF0AWpo4c++BsM70fHeTG
u9l5YfO6id2II0onVnWShBnrgr3O9tP700mMf3m+aRg5QGQnTnaZPbeLhFxY
ZjK3oIfery5yoPLmQsG1XpI5veGGzMRuYr/BklO8YpDev25y9vzoJx6dHWT3
vJjeNH4PUQiILLsTMEjvZw8pvRz1cI1RGxGNHqDSS2akNRd+mdpH728vcU+f
MqKO10061nSfG9PZS/I/7O538xyk97uPfK+cldGoNkCSN13/2fi5jyhclz+6
Lb+N3v9+EpbK2laR30M27l427d/8fvKk/EtbnJQUJP0wQArH31rpYNdJxMt/
OECM4g0veiZKQdIfg+TYRstoi0YZ1EemfNK7PEiYpv4TlLVlIekXBqK/He1e
VTZAFhaN46yzZcDizmgydakMJP3DwDirouZJobKwLD2GvCcMeM6v8Yg620X3
EwMbisOrjk9iQF3cQFLIXbFw8tiDXXR/ScE3P9pAECaPn59FBZeCtuYitdOR
MpD0mxSGV0z5/FxOCq++iSYojX03Tx1P9O6h+08aC6P1f8ickYOoOtYnpbFp
FHunt4csJP0oDdbuMZsvdMsh5LeN8ll5GbzZtPTIiKO9dH/KIP35PZ+uVzLw
FJU/UAZc33qNDUf76X6VwYQJ1YnjrJVgM9jmsqhFBkUjh++8vb2f7l9ZfL5u
kplzRQECOXHFsW/KoYTeGmVI+lkWYQlKsVO9ZSA15OpNtUpZvH86ovp6US/d
33JwO7zC1FFGDp9E5VggB+3jc+QW6khB0u9yyB02KXTeTXmksUUzksPuKe6x
3qVKkPS/PGRTjfe8uSuFc/qJxqbW8siOCVNfYaUKiR7koagS9fnjdRXsFE9Q
Hj6D/rqZsiqQ6EMevStHLXH0VYGz2Qr/alMF7Bw20HVpUBUSvSggOn+mybXP
Cphgcf/81HMK6GzIKZCNkoJEPwrIN/p2ZE07tW/jVHPPshSx8fO+nnB1JiR6
UsSUx6ZfB52l8HvymqbOQ4qY1bzm6vL8QVpfinB5bZZi4joEomos7lNEBb++
cBVLBRK9KaGjR1HHqUwGt2dqUxpQgvfPNOHeChYk+lNCXm+XR8YIJsLmbFir
/k0JzosMYNWoCokelSHzVOZ631MNrBfJyVUZBhnOpoLf0pDoUxnJYLfvHK8A
+6UGj14UKyNl/yh5pRtSkOh1CDRr353IG5SDuDx2Q3D70tKdVxYqQKLfIVji
EnHn8gUFKEgEg7hP6ckpa+Ug0fMQ5Os9d/bx08IXUTuPVkF8ecjz+DoGJPpW
wZIHeaF/PdRAlq9IwCoYCBxrFfeJBYneVRDRYesS/0YLoq/F6qtCXrEvwylH
FhL9q+KR4ph9U3arI2jnyBtdJ1VRcOdMRH25FiR+oIqL2deeK7qw4RZ08M1i
BTUclGcOVD+Wp/1BDTu2RVb/0NOC9aGPPcm71BCQIJvSmCQNiV+oYeq3Uy9D
91C6ODZeyGxVg8nuz/O1bsvT/qGO5PbX8Wb6yug+eVy0A7CVWxVY6yxP+4k6
LIztIqP8tVF25suWl5XqqHTys9NZwaL9hYlUpkH6pR19pKLQkGp5Jlr2L65M
9laGxG+YaPLOqEk+qIGXxfarn/3NRMGnp3tjKN1L/IcJ6zWsWr1L2kih3Mbv
AhO5WjOXRBVp0H5EPf9Xq3VjqDLiyy4fNSpn4tnfNpnVSXqQ+BMTM/Xf+Fk5
M3Hmg2gCLERtLTg0+pkM7VcsbHv8wkXA5kJcnnkszH11dYXRrX7av1hYvobJ
NdisCVF3jDjCQqqd29E1DtK0n7HQZuM3cWWdFDxqF1aUZ7EgrTE+VNjHpf2N
hceb1j/d8E4fi77u2RgywIKv7Jj+9ip12u80kOyruufifS5miOQwWQMHHdrT
tUdoQeJ/GqiIuzPmuQwPYxpLqQprYEnuwr9Zwm4i8UMNzKhunhmRxYTIrSJv
aSBsIOFOs68e7Y8aMD+vHhWTwQGz1YKSnAYy3V+d87eVpf1SE2f9ua36igoQ
259QE4XFu3ZNG6kHiX9qYnLYfOkjXTqgxF1/0U0TTPv3DlZbObSfaiJbLatV
qr6fVInKF6OJcyuelPIUBZD4qyaK9B1t+5m9pKBfVFBNWLtljF3OMKD9VhNf
uxPHrVJXQCpDZKBayB4ppfmLzYPEf7XwLtN1L3czCzdlRIajhbyc7soNUrq0
H2thxvPny6JWU+uQF3WcFu4fGuKiUa9N+7MWfsr6JbvaaUDc7ulayA+Wmxj8
VEj7tRZWbKq7ui1cBwEqT9rXdGsh83rX+GnH1CDxb22sM011scxigDKfI1rj
tLHW+K3lrQEN2s+18W9DhYOUJx9LNTQNs3y1UfTk9udth8tpntEGo36d4j8H
zxBbkb1d14bFmJEh0lpqtN9rY98k3WdJbw0xnlIDr04bSqwqYv5Uh/Z/NtY/
T/eSstaCsZ6og9nw27drqd/DCiLJAzYclnwizgcEEH199zI2ZlyQuX5mppDO
BzYUGdMCLV92EHE5I9nIjD/dzgoR0nnBRozUpMXDdvMgcssPhWyc29Z74fi/
Qjo/2HAvf2pf7JNJxO2vpAMrnVrOlHUadJ7oYBY5fK4uioWiYVsyJtroIPf1
41WOP3h0vujA73jecr5rB8kwv+j0dY8OUrWKlIpv9hJJ3uigpvVm/Fgo4NYo
kSJ0oP/gzNZThwV0/uigS61GZrVJPzlPdduMNh2YSCunLfBh0HnEgSDi7p7C
Yg7E9mXBwX6Lny4B+Sw6nzio83DmPNYUIHDS/H/ivDmoPb7X9k2gLp1XHNiu
/Cicc9MAPlaiJzjom5ebMUmOB0l+cfDX0QWt5peFENNXFQdbpbiCgnwFOs84
6Hom0FHdyMdssWHpwoXpdsp+NIfON134N4fNd7srwCRxw+viwzxr5eHdhnTe
6SJsKrfRu0AXQ8UF0wX7Tu0DmaVCOv90YdGgqpGyRBNscYDpwpdjntWjqkXn
oS60j8VU/dwshARPuAjb+WjPPi9ZOh+5CNweHnP3hQLa5ou+yIVHxAGrefnd
RJKXXOT73gze6SEPsX3t4MLUaPs3QYcRnZ9cTGdUn2kZqoq3ixV8N9/jYsoO
qXFzA4V0nnLR6Lmndp93M3nmLFIsF6mDFpdVNzDpfNWDxdmFJiY/hLizfGXU
62F6uOH+wm9K4f/zVg+KDinTtXb8JnFuocP3eOjB7NGTd/3HZOn81YNjePwU
w1hZiOPooh5cWYkR5OAgkeSxHpgt4cHqxxSxR2zAemA0FTGXvb9P87YerDxL
tjy0U8IGsYD1oZ8cflXAN6LzWh/y3rGb3Jbw4SpuAH3U6Ba927zCgM5vyreH
nBmlHCmHueIB9MEIWHTIhzVIJHmuD95OS5MJPmxY+Z26cjpbH+6ZWRbej//P
8/oo/ch3uBArwHCRPAb1YR4+UKJD6VKS9waodtE8Nc+WC13R6WqyATgzUrsT
Y5Xo/DeAxw7FPVeu8yG2s60GCJxnqHRfSUDzgAFsj73rNxjQhEgd828b4Jja
zEsbt/BoPjBAs+ecmICdShDHT4MBghqH5NYrlhAJLxjCunH3CdcbLIhmk2hs
iF3mavwcux76vGmI+NPBk8puqiDnwPOk5SsNERS3oUTFuoxIeMIQ//8/xb3D
okAxRICPi6O7pi7NF4bo0rvbwGli4cpRkSEZIjX18Z3CAX2aNwwxq/60/3Df
IYgQ44XRf+NJ+MMIjtXMjDm9ehC7ob0RDMdst6uv0KF55M/z4vIf+HMt4RMj
PLIYds+HykFR923JoO6X3JsXHpdIJLxC3c+7fzJYngPJ8c4I1tJNqTf9O+nz
NA+VqZYrPT3ZMBIbOg/chM6fE5z0IeEZHtZuaHdK5fEgHn4iD3vSVPR5i9g0
3/DQtrLFavMKJtTEhsHDpMjAHKtkIc07vP/me+iNSGA8WCuZMRh7jWj+4SEo
sPkAJ0georTJOcHDo7WcHds864iEh3iwPHntg52VNvzFG/hnPAkf8SD7YrpL
orIuxPjw8s99CS/x0Pyr+KtD+y/i8T6RcmAeqhVO3pU9Xk+f76j5Fv9e5jWJ
DZE7COT4/70v4Sk+2PG+3N1GfDiJH+DD8pSR/StdRZqv/jz/svIXlah/riW8
xUdl2Ik5odQ5Y3qVHBUpfCz6d2qJzAlDSPiLj3C/HrO5lYp4TO3m3p18OD62
H+JC8ZGEx/iIn8YMykxlQRwXZ/jwunzTwuppC5HwGR8LljlGl+kLcL3Gjooc
PiYxjj3zmMaleY2PTKvKi9MW9xNe3QpKEXxYmwsYEdQZQ8JvfBxIT7vy/qYR
okXt8ouPoDSpK4ncXiLhOT6yk1j1V2OlIMYDVQEcbZRvHR/JoPlOAMbwcAXT
tV3kMEVPocMFmLLLTCdihT7NewI8it3K9zRRwWDD/fgaO8F/9ZHwH5Vbd/bU
3TzNh9ge1vy5L+FBAVqvnTigt0YbTSIc3C9A3wH5+237FenzsgCytjXnf+5T
xxoxwAmwf7DqiImtHs2Lf8b7KNqeNAGO6VwV7pyoSfOjAGeLjfzrjWQhjoMP
AnRZLcr7cYZN86QAhj+Or0jbKYf8VlGgCmB9293zRRGL5kshsoO3MC938DFD
HEBCWE7h2E09okHzphCrl41J+tbCgYi+zo0RAi52092cpGn+FKLe9uShLdtk
MFZscML/5ivhUSFsJslO7aVyljJDyhCEKC+xZd2y4NN8KoRPwvZ1b6nzgaDn
X6rjhVhfzPOruqYOCa8KkfH0gk2PCQ9i+VPck2lxMP2XqwbNr9T7r99wNNlC
sMQCFILjdr5pl7MCJDz7Zz6UuVIb+OdawrdC8JBda9TfQyR/Nf7vvjWZnxVP
cZ2+TvHiiyb6QOYj65/B7SSotzJ0p9dLwt2j7LLGjo+A1m6LxFeUb7f2GVu+
zSOO22x4jjoKkF5zdu2gNx/NBv6WKSs/E2ibhRw2Lia8yy/yEzrZ8Kq9qB2g
rATHYMbHQyocnOMYzBiXRvHKxL6Gpv3UPOO8HtRfiiF5u4vs26nzsKP10tqL
U/sIQyWhn7QVkQ/VF099UBPgnsPdpdVjFJAZLn/z+GATiUwMOfW8XQBLY7Wm
GSN0UX10cHJYmQbs/z3BtDXXwb2zKmtrigVw37VtzOMATSQ/CVwf46wB3uky
fvYYOTQrXzOMlmcjYPmgvvVBPSTtY3NnKzcRd9k3Fwor9RFyoqV/6V4ZuA62
DtFeoAmfwaexTHU2LEcZJ+YM0cbqi5at1esFqH9gqJ3yWhf5e8u/NbYqojrK
o1xB6weZ9U+pZ0+OAO/vNWzqz5aBzdaW7A0XZdG1Y0Knb1ELyRx40W+Y+50U
FtjLCZ/zsH6c/7SEF1pwC50eq0j1q8f7+R+iXTjoCVwUGkxxbLPNMqPgZb+I
Z7u8Ups2H4fizWymNmnCsU5P7drYVlJ9Z1bWZMEbsmhkT3pKgDZmGQ9/+MOC
hUfzqt+GOGpB9ue/R6SvcRGyQHml00dqvU9jfthQ3MK5uTLJ4ZAhqn1eP7u0
p5uEOJbueFrbThhfuFy/tWyEeC61znnQTOJe3OidEvaONOp/rmd+UYKb/tz5
Mrt4UDx+aebOMn18UL5rfGk65au8vS7pD6XRtniEuu9xDbhbb076eaCFuBuF
eT8IlQMvTesAj8tFXHt1TMXUWqK/f7VPh44hjp2/useJ6EL6asvDtctZiI87
85w7kY/kCb7DTaOYYB6um9JorABGUO7zZ6dDyDijdM5oe11k6pwaSIjtIM9K
yj9wqT4Pqj7tm3e9jTh2zA9zNTGCbAjLc+YPFsy+yy1+cF8PNgHHFv69UA//
GF1UyvMSwPmB04GFsw2Q/ujvT7V7tfDecLKXrUMfKdr5kD/WYwiMh+t09LpQ
9e+pW7c6QQ8+c4JWJU8XoCT4SBVzFgfWgecXLpgrh8oTk9tzpZRR/XfZ6Uyn
32QaN+XTk8OaMJ8QPzuYCNExr/LoUHUq1xZP7y941U+Y+xYIws1kMWlejcES
py4SZM/5a9SVFrI587zHtu8CJBXtT9fbwsGhGpvAkmFUH4eWFtzSaCL6w1cu
vxysiwl7GgpzvvPQd23x2ndK8mBolXqWXyonSYtdPv9a2U+CzG1SCqhz26Lp
W1Y8uqqFhMRJEf5UnjWu718EZ03whsro7ejuIZNsxmgdL+Gi/q6p5pEGRXB2
HHcf760PDb6aWnkJGzz5QtOQjXVkfYjDuYirQjA/FMjMvqSPkoTfo53a9JGZ
lhbx5qwsbApz7LOGUxwsdbyuZr4hfDd1H9gQyQPvd5aCv99HEjSd5b22XQ6Z
tTJDzJgM9DXv70icxIGl4rOA/rsDpOtefPunDA4Cbt+/3LG/i1SP3B7j7vWT
1OtaxFyfqINdh3/P9fLhom0KiXxA6fWC8fphmd+oHB5eE2ni00Dc54azE4eV
kPVGDXMvreJj1wXjVwcj1DGmcpHhsn/ZcO4ek/wkWxWXfcdWSd9gIk6ztqp9
rzLyJsd62fG1kbQhbd9AqgDMVaeizvEUoTH76SMDZR6KzOXi341vJpa5SQyr
K70kaKxa3nkTLQTlRaUky1HnlAcvj4a3UT6mvUZdLcMAzKz2GFhxwTjT4rtf
sYDc0O2oqE+i/PNsxUDE3hbyoXl7QsclPtwPxb62ecVCmMU47S/LmLCZ9dZM
5wUHSc3NngaazaQ5JH+3g7wmQnLmeeyY0Ul4syNHNVVKIy49fdoHUwOkNgq4
RSelMGvOqf3n4tSQXcVe8vABxckVz21DL/eRxhcbVeWWaCOAvXnudSrnGa/v
ukVWD4Fl9A+j23E1JPqJSXCfljSaDw7bXpkniyLH3qOap4zgeuPvnm4OH9Fj
i9a1uFM+MbDxn5CEbhLvYzXPNV8JcKqa5VvXSN7Lr39RqtBKzgl/RI5t5+Pe
t8NPb/kIEOIjF6UpNILNNa2r+fZayHxy4+LqrM+Ek5vldLlMAUG+33VX2FcQ
3lHFJUJvddifGK14x5uFVNWgzjTqHB6eViSXotxALLdP/RC1q5ZoVAwN26pN
6TIhbcvErV2kKPrfER/9BPDzNsuIesaCxdyjK4OTBYhmmyrPTW0msxw4o324
BvDzU8jWmtdNkkx+2O7Y0Ub8DJ5/WXnwKymaWMrYtkYV9QYh3cxHhmDasUeV
qSijNSMxynQzlVcqqidZ7kK0hXkX3qvnY8nu837eBQLYdnr8rJrIBO/RpR2W
5UZg2j9fapPQR5rM3WddcqP46ZraiOkn5OBlXLU01EcP2TNVzSKCdKH2ctDm
XDV1Tr17Vav3FxsMpb76ZQrXiFaxlevwVjXMIhkJaxhUf5/osGmZTunL+0FZ
9HhVxD28u+LWo1LidXDjBHf7AeLer3PdKug3WXRq994js6QR4V3p8fiYEBFf
76Uvu64DXpby/iMaOsheV7fOOUwZDLmQFN6DFuIx/mPC7xIFjCMJ94Y1GyEo
+HXr8APNxNi1IfK3qRF27d0zo/OwPhRz8+ynahsg13VX1uanPDQebD+6uFYN
cfmjHUZRXHTOwNAtxY0DplPBKRPnBhKdXXhnVBUHfnuvr3a+rIT6GQV791Ln
u1QnZzuHOg5kU5If5z6mfPvsycmHqHNLUBRj+dIpL0n496VBJzdqo8jA33j6
Sy0kjZjgzd+uh7ozLk317wzgePv7wvAgWeSbD0uwqmLDtSJq6IH5VO52mM/N
WKSAOPk766cuoTjFYPDkqX8+EF6Zl1RFgjzcVe3WTk+g9iE6U8PskgwOXdv1
7WU0xW3ntdnZ2SpgVm9Z9Gz7D8LpGa34OVcGkQFxd2MLDZAkc2NDXdYgiZT3
ejT3rBDH7Db/43POCNU5MfkweU/aTDeF2L7nIe+I5o7vG/pI38VVSsL7RpgV
63Hrxmw1MPUL7t96zwHj1pmRduU3ieMCV8fczi+k+fXeKwHRSvgfveKB/g==

                "]]}, {
               {Hue[0.58, 1, 0.5], PointSize[Small], AbsoluteThickness[1.6], 
                Opacity[0.4], CapForm["Butt"]}, {}}, {
               {Hue[0.58, 1, 0.5], PointSize[Small], AbsoluteThickness[1.6], 
                Opacity[0.4], CapForm["Butt"]}, {}}}, {{}, {}}}, InsetBox[
             StyleBox["\<\"\[Omega]=0.3, \[Sigma]=20\"\>",
              StripOnInput->False,
              LineColor->GrayLevel[0],
              FrontFaceColor->GrayLevel[0],
              BackFaceColor->GrayLevel[0],
              GraphicsColor->GrayLevel[0],
              FontFamily->"Times",
              FontSize->14,
              FontColor->GrayLevel[0],
              Background->Opacity[1, 
                GrayLevel[1]]], Scaled[{0.5, 0.8}]]},
           AspectRatio->NCache[GoldenRatio^(-1), 0.6180339887498948],
           Axes->{False, False},
           AxesLabel->{None, None},
           AxesOrigin->{0, 0},
           DisplayFunction->Identity,
           Frame->{{True, True}, {True, True}},
           FrameLabel->{{None, None}, {None, None}},
           FrameStyle->Directive[
             GrayLevel[0]],
           FrameTicks->{{Automatic, Automatic}, {Automatic, Automatic}},
           GridLines->{{0}, {0}},
           GridLinesStyle->Directive[
             GrayLevel[0.5, 0.4]],
           
           ImagePadding->{{13., 4.3469387755102105`}, {14., 
            3.0769920355111964`}},
           ImageSize->Tiny,
           LabelStyle->{FontFamily -> "Times"},
           
           Method->{
            "OptimizePlotMarkers" -> True, 
             "CoordinatesToolOptions" -> {"DisplayFunction" -> ({
                 (Identity[#]& )[
                  Part[#, 1]], 
                 (Identity[#]& )[
                  Part[#, 2]]}& ), "CopiedValueFunction" -> ({
                 (Identity[#]& )[
                  Part[#, 1]], 
                 (Identity[#]& )[
                  Part[#, 2]]}& )}},
           PlotRange->{{0, 10.}, {0, 9.970908011522969}},
           PlotRangeClipping->True,
           PlotRangePadding->{{
              Scaled[0.02], 
              Scaled[0.02]}, {
              Scaled[0.02], 
              Scaled[0.05]}},
           Ticks->{Automatic, Automatic}], {350, -92.70509831248421}, 
          ImageScaled[{0.5, 0.5}], {100, 61.803398874989476}]}, {InsetBox[
          GraphicsBox[{{{}, {
              {Hue[0.58, 1, 0.5], PointSize[Small], AbsoluteThickness[1.6], 
               Opacity[0.4], CapForm["Butt"], PointBox[CompressedData["
1:eJw1V3k8lN8XHkv2ZQYzZph9WqXSrpL7FImSiBaiJCSlVFKkopAiaVXatJLq
m0pKUYhoU5YW7aKSkC1Lln4v3t/8835m5t73nnvOs5wj8Vg7z0uewWC0yDEY
vc//fxx33rIb7e5E7vwpj/m97zzxZiQG5sou0N/TyF9ZW/2hdbfIoQYrxx9v
7pMmlVstIt4D+v884rJ/QOmFMXlk8Aam/6+bj0nnexe17mFP6PVFZJwq1mjH
FxG52+bHG7uLSZHz2XmTR5bQ+8vIyQDGZ5JeRtaO27itTvKGcJ6utzhA3tDv
KydN9TsPd+8oJx+vX172c8YHYrfikMblYR/o938iJvrpm4fIfyYX9dedbUr7
QtaZBfu8zPhCn1dBNu1SSLpaW0HcFmhQWyrJSHuX2msrK+nzq0hT0VrXFdur
iN7hpIj6t9+IyW8SuvDVNzqeHySYfy7CzfwHeVo6fVOtbzVJMNzvF722mo7v
J5l41OzD6IKfZIfOJ5+arhoiXnyg/t/jGjreWjKzqnRosqSWTHIIcqmOrSNH
Nl+LWhFVR8dfT46kK6rVtNWT9plq1CsbSOvE+KGXxA30fRpI08vJ8aHPGgi1
WLjeuZFMkW/4PNm/kb5fI6kd9UAY09BIrkVe6N1B3vz0+iRIaaLv20zGTR3R
tXteM1HrC5h6fs6xXtrYTN+/hTy2Extxt7YQ73yorh33h7x+5su1GfWHzscf
wvAuiuKU/iE5nlrya7a2koOs6UmTFrfS+WkjVyz9utmabUSg+OHv6kdtZPGJ
Md1BuW10vtrJocb0tZcs2snmc5eaV2l3EOuyXw68SR10/jrI0dU79kcUd5Cy
3uWL/pLDlhmvH876S+fzLwkpZmn76XeSUV8tv60800nWX1Z69/lhJ53fLpJu
tPoLa3UXiQ7r20Ase/Syvut20/nuJpEDJc0L1naT7+Ivr1eM7SGnD0C70bCH
zn8PuWg4kBOZ1kOmZ1994R3yj2yL/LzQIv0fXQ8Glk8V5Rl3/iMvrk2tuuHB
wMUfk4frrKKeffVhQLiHl1mUyEDI9vPuY5TlUNNsvOemQA799ZIDw6UnXeYv
B6O56lTIcvCboGHhe1gO/fWTQ+TyK8vO6sjjLbV6tL08FJZOD7g4Tx799ZTH
6PVj1yTnyCOy/u2r1BZ5lLy+Ja8hp4D++ipgWcZmX2sLBYy9T+aZHFPANpfc
a1k7FdBfbwVcWNH1bcoPBVTsvVh0baoiMtIqMrUHK6K//oowTJ1b+HizIva5
ac4e9VURnxLGpoSUKKIfDwNgWKTG3GAzAFNHBBT8FzkAocKortKFA9CPjwGY
P3juVvOeAajpemcxcrgSbhU6xYcPUUI/XpQw2X7X7AUnlXD02TQqw0q4LRez
579PSujHjzKmT2X/vEmUYXUi2WxEgDIGn953KcVMGf14UsZFtT0bVeOU0bJK
O+MKVwVvO+1mv1FXQT++VHBxfUpdj58KzkwJHG+cpYLNOguOJzymnn14U4V1
wI7dGSxV9KV/mSru8sJnvjJXRT/+VHE0YMSg8veq6O4LXw2i/HlBLkZq6Mej
GmwqV/lKNNVwOaX3owanxOZrVzaqoR+falgx8fT1Y1lqWBTMGkLVGDtik2Ne
xKqjH6/quFsjqnXdrQ6lWb0RqUM1N/r32lR19ONXA/5lXR/NpmggjfdZNOyo
BiqTD2bn52qgH88acCid1jYkUwMeP2dQGdLEC+9o5WMzNNGPb+p7XVJa4TNN
9GZnaIUmPgfJz5CX00I/3rVwb4uLX0y8FrKidKmKaWHipMDFWbe10I9/LTwR
+g+s+6yFVX0X0Ibfs6d+PvO00c8HbTiF77K3j9IGb2gvgrQROPp2oPs6bfTz
g4mnoaNUBbe0UdkpG3BwEhOeVtdMQxSZ6OcLE/c/MyskO5m4u3zhw5JoJorO
SIwbspk0f5g4Namd/TWBif1P91A3ZkJoMWPCgjtMmk8sTLpekHF6CAs+fQBn
4eoNz9P6a1g0v1jQv9bjcMycBUKxaf8OFlxWXJIq7WHRfGMh/GfVsfp8FjgK
gzKLy1jQkltfzuHr0Pyj9uut6C5vYoEqNpUAHUj+uo52Mteh+aiDdYEboj0O
6IAK3tQhSAeJLgnyDmd1aH7qgLv57PCtfjpImPygNe6pDnyiz28NVNel+aqD
6uS0MYIG6j3UbV8KdGGxtbbbOE+H5q8uwny2227Q04V1H2F1sanQt+gy9ezn
sy7mnOWVZyTpQtQbTq4u1sz0KowL0aX5rYuhqHm2IFsXrb101tPDtHP7eC9s
9Gi+62Hop9LOQ/v08LyXft56KNZxPJlyTo/mvx6Mx7M+BpTqoY8uGXo4uOF4
0qcEPVoP9BA/bkzwskVs9MObjdlsv+r73mxaH9hY0CLihHqy0QdHNzaGHhlo
UVzFpvWCDQ+j02+d7lG/9wXExqsZzoEam9i0frCRcmPEruijbPyz7lUMDmwl
MoeRXWxaTzhYwrfJdI7n4HVqi9TOiYOWnBiXWGsOrS8c5M4/M/fGTg6ucntP
4MDIVe1r9TcOrTfUOrd6De5NDsJDF59+3s6B6+jr9pZe+rT+6COne9I9o6X6
6I1ec7Y+/m0vu9WYp0/rkT62et0ZYVumDyr5hnNO6sPofHz2sTP6tD7pQ858
RSmf+l+lL6H6UDBeNGTARn1ar7iQ8ywxcYnlopfdz6ZxkaVmOVvuLpfWLy6E
YSO2ewi4SN/lSiGCi8QP57fONeDSesbF2NuTNKas42IvVSzb71zIChxWFwfy
aH3jwVucHF0v4sGzl16mPMy7OGGlQMCj9Y6HpLnvsmTUeVN64bmHB5U286NL
dvFo/aPWBb4b/TLcAH3l/chDTZtBQZCCAa2HBrDZWFDo1sxDX3pGGSDo0Pmb
y5Yb0PpoAGTLPYnfy0Pf68MMcDLEamFWBI/WSwM4J9puGG1ugCNL8nY/KTVA
zVqrwV9gSOunARaVPMn8+sIAfo/aKEUxxDntOSE/NA1pPTVEe67Zrx03DGFJ
RTNrsyHundB1bJtpSOurITbM2H55vDMfhn0HGOJFVnep7l8DWm8NsXDdpRL7
O3w0UerwmM/H2DtNZ4M6DWn95eNWya//Xr81RKFXL6D5kNxbvrdyhYDWYz4K
uEFFVyMEoMDTY53DR9bUlOGb1vNpfeZDp3RP6t4UPnqrFaUrQPujpw+/HxLQ
ei3A1kOXRxwbyceck0u3FHoJwCz9htkRQlq/BcjaYjxlkYMAAyn1VLkjgLDi
YZ5BhoDWcwGuph8YuG+VEJ2rexMkxHybYcpnqDj69V0Izo30uARrAUrKOm7t
chXiiOWafNt8Ia33Qmxa0MjyUhHiklkvIYU4bVH2Vd9ASOu/EIsL2CnrZgnR
376IcNv545NkTTHtByLscjqfeatRgD65chThk+xM0Kx/QtofRMj44/O27L0I
fXS/IEJCT3F0BrW/3y9ESK94co+dKkJ/eyjCPM+3P5pGimn/EMNkzc0DXyeL
UCeJZysMEuPcl6+W31NEtJ+IYV57cGBQswjlr3oFQIxbT80XnDssov1FjAeR
S3Sv/hOjF13TN4nBsp2csPGSmPYbMV5/eFay/5gIqb3LE8W4qi16ZTRDTPuP
GGYLdLhBRII++3gsxh17npkoXkz7kRixm1a9e2Qmxq6+9lqMaZs+z/5pJ6H9
SYJbYUO5JFiMPnk2lOBE42kXhzUS2q8kqL96WDt2hwRLeuXUUoJ0eW2/0VYS
2r8kYAUp53ZlSWDTJ2gS/BfwfEp8h4T2MwnyXC78mU+d0ydX8RIMkkwcW+kt
pf1NAme1nBpvGwnEvfKSLUGad9iKTgsJ7XcSCmsL8z8nS9AnBz8lmOK2x90x
R0r7nwTVE4bpuGyWoq2XvjpStDfmqrSUSWk/lKLpnFaMb4YEfXSbIsW+e9XT
x22U0P4oxeSedbNlLVIU9dLDU4pdU54v/fVNQvsltd519cNZuVL0wXmvFFf8
j5l4acho/5RiusmtMyaOUvTB77YUHC+L6W4vpbSfShFxf/nV26VSxFHqJ/4i
xbC9J//aF0hpf5XCxEg3/s97Kbb0EVgGwbEKO89BMtpvZTiYWPMi21aKFX0F
k2HhKrPDO6n79vuvDIc8c61ulMtAme3O0MUydKgteGi9RUr7sQwJqatfJZvL
YN4Ln3AZWu/ZbjibLaP9WYYYt/vzBlVScfUZjgzG1Zdvyf2W0n4tQ+WFlVE3
ImRg94b/WoZj7qo1Zo0y2r9laCibcdoiQYb+aXwgwoKWn5ujL0O4lXr07T8D
wNihsJP77An5Lwavyyt00WBjwHBKEMBnmHNgTBzFn9exEcfHNBHxRY7qTE0W
okLVF4iXq0OvOOpE5FcJ9EL150Qf4CMtLazAXZ0D87FxHmJ7NjxP1lYuXq8H
M/Pne3/8MMTg0Y671KaKYfk51u73dUM0RDxnqdczoPVYSUFWxUTixKnrZld9
ItYzWQmR6SJkR2xREtu0kZr588W2kRJ0CdcqpcyQAWNM/LaUFhFxpq1zmPF7
MvSjYve1bh4SvXtSjLa3E71BXhcTKqToKXkVUBHChGmb84Q5qTLsONd6O6VH
AhxU9q/LbSbQPlSwcsh3Yrx45N0SnjLMqlxTfF/woWIY8jiqs4eUbY9t2LRX
GcZvU8TKL6m6DPKyHJwowyPOU5sXF2Somm256km1EsLzrAfHVTIBl4cHfvwo
JQFupxInZPORt0NjT5SpIapffJ4U+KGLeO7KSfvTI8Tb5dv2X1fmIzF4XdG+
E20k+eaNSIkzB2J7z+xBrnUkO6giOOPed3LeTevf7QEsOK2MtVgziYOoY3+/
VXzXQ3L86Pq4/T3EVMR8HyWvisxZ05VuzufB2H7eN0Nr6r2vqsYn/R0A97nr
Lo0r+UCcXj2zs10rAaMzryL2lwCmE+IPTGQr41CG6cjn4/QQutGuZU/mV8LI
c9dZnxhOXAd91zVz10bL7EirZmru8QyJXLOJ8uOBX3RLolIEiHmy8IiFjwCZ
cjnnZokYMB3D9drnJUH4l1qFZbuVsHlfgqT9uQght+/YzKP6HcaQ3H2pl14S
nw/HfG+I1fFlbYDB08VCXIncvfIZtf9OiP7O2gwpQhxWmAbE8dFS8ExuQyEf
njv9hj7fwYNJx5gVQVl/iDufqZJjI4W4k9ewhOpH9JgnCvavZiHmzJgg2XEm
jjT8nTlPoI8qvzr1YzViVL+33ZpymYc9Pz/+07XURVX2aB3BUg6qd/GbI6y4
8NewY4hLuTDuHKs/9xl1nvNp5VqmJtoNNnZsPyeESsW1+UXGLHBhNfwuMUT6
Matpg9x1YfXfbJMvEyQwMa3V0Jyrirj9n78HDW0im102mKZT9z66Yd8Pm5wO
Upvu6lXbqoHCiBcrLT4qw5pRa+inLwLjZZH7MtUm4r72nrMgiA3/U6es19aK
YP3uDe9yBBeM0E/vzZ6dJnGL33TI/GqJkbvoW4+HBDd2756wYAoTh4wuhsv/
YiDUX2HPAqgB1Sa/33PV4HE5U/AkldLzOz3dpTvUETx5XH37Lw787SSd0Y5f
SfXmtfanavTALGotP/W1lbRvFEv/hlHzs2qkt/ViCcpk+eBNMsC7WJNM+dNs
XJTkvRycrYey4NZpuUwu8Kdq7SjBa8IsVNnJixEjJLHuzD+qnwypdw/3nGaA
16ZyrtnhlL+J19Up3OkkerywmnfbNJD4ybF2wCApuCPHCxZJKR1ipW4J7lSB
KSvCzKSCCePLw9WScwQIWTrcxSeCj83TXs3wbRuAMY4X6xxfUHrubbF7XJI6
GKoWfyILeUh70TOjY5gA2QEhz97m9pBwxUcTX2yn8J43sDbgOwNrMm2UPX6I
qX5iW8q+vTIMZNQUd/OFCK1g/lJMu0lSIwbMPimngCOrXu/ee1cHfI7ruKAk
Jpp+a47f2MRB9vYF4beMJXDaN0daPEQeX+T8A5aEC+H/dszJoxuUECBQTOqy
lSHQ2oftE6+PoafTej5qCXBec+JxvpYS3PlzXgy1eU34HKOnzvUcGCdtUX+9
VYKo+eETEnJEiBVVFTl80EPLUwUNvkQX4sblrX+vVBD5z2+X+1J+G/cvf6st
Vxf+465eyF9O9RWVdom+tmIcKrh5c+RZMUIv+a0sp+ryJXSuo3XFL6IUYFzY
MprK68PlKyvH5ZHN6dXyiRNlSP1naNNsyUGh/wG/Y2cVUDt67oeBVJ+b7FMf
2tkmhel2DWZxMQuHksmdpBmqME24eGXRVB2Ac1vx9kx5tLPHfu8SaUCcJ6eV
ayrFS9be1QUTRLAa8uH3iRUS+K/3cG67zkZ7pUJN/LpuguA95+TfaII7bSHj
NtWXtnjdXHX7mDoyz/o4VrziQvHu1wqN11KEjrvbsynlE7HP/Nc2cIQ60tId
26+KJWjgln7SXC6EpUnH13/L2TB+Z6jIUdGB0ZZVek3H2Ujc+I1vZ19Bwu/E
Lf1mI8PRb61lYmp9iJexqvdVJXDV05TU93cRe0l12LPF2gh1m7w12+A9ySye
W5G9QoYTV+ecWUjxr9r5jXlNBxOeeRdNB9/jwfW5ccayEj7slw4qLzyujKpo
jlXsLi6YM6MuDC4QIfzTyT2aLixs3lJ5RmO8DJz8ZrWx5/Vw5e+ybIcgdag1
dk3z0WLDvtWl6/hPisePV9e4F/FQm3nw8qQAFSR6PVr25xQPsVYDyko/MuGa
PGJEgwOFi3ejY/eaCuBtUZRpt0mKsjyj6LJKqq/qkNtmupYFRabS5XSqP6xy
P6s+UIuaNy96+Ebek6JQ9/S0mV3yeHtvtcIUCo9vRbcd9ZZqYLLKmM/FXylf
MhM2LaPmV5OfCs+CnKn6FUvD3Hw7yIcrm1yXiYUobEzv6h6gAzEj4eR+rXek
pfjPzwUP9IDASwqV1T3kiKP/Y3d3ysdz9ZuFlRQePEvbTE4aYtzdqqEjy/kQ
v3kTqzPyNTGKvG4qeKIPp6XNX55cp3Qmqn6X5VPKl9R1Dof5C+ER5RRrVayP
O0bnA/dQfUDTJE9FFQOq73Cyhu0XFgLU502qmCyDT8h6aUiwMlQmPDkXFqkI
8d+2HeuouYyrPMfU11kb9hc55YEq1cR/+MyBcwq0UbUtYsaxGH2YdUUbXuHw
YFcRUjnopw6+G4tlR9SoPlUt7FTWwU7yqGSQNH48B4c6bObvKhaCq2ocqOyh
BqdSZ0aqiTzMsqz8F3hQ/Bdrq171ovoHv08FgjRDMGY0aMw3LCYm+RcNdyzi
wyTCQ8GxUALFB3iV8tkAdwp7lj87oI/Qq/PyYnuqiYrXnuFM9S5StVaJPWw5
i+Iva+mSuFYijjkYw2ii+pUs6datzW+Ie5Cl4pUj30j4NOMHH+YKsDk2IX13
kByOmOvvVjRjg/vj1tlIXz1kPyxXLU37SdyPPzS7n8eDT1v0+6QEEXY8WLjF
PVgK+1E19smbWojrsLuK3cN1kHpbbgS530zEdUtWuXizYLmz7GH+Iwky/cZE
zafmcfvAeL2x2lyY5Lg1fb9G5TM+KtNznj587CaqjzzMxNHAzgf7dPWg8rO9
5FoeA2lN/tu9DA3AHLHdOHOpCoxjSj5mnjLANnL/1DKqH1cMl31Z/ZDCgWvr
G4dJnaTwjc+T/DdyqE1jONjbyiHWZqPpWGo+UEvK8EgM5MApcMAP/gwOQqNy
fKtPKkDFIUPbbDwPavUpA50VqP70IYKt5taRL3M09rdNlSGq/GTP2VftJC7j
llpaIROTZ6bVRXNkyPysyUxZogjXbpcGjRdsRL7PGr1hhh4y7yZ4+9VQutaE
YUe0DbDk9QTT8bkShCqk+zcWN5DqIK//Bquy8dKLdJ1JUsXQ3a2zDzxvI8Gj
rrd4F+qj4WeEYL2dgOLtnE3BuXJIHf732O94dbT8jvLb+lGGwq8mU5WOdpDs
Kfw3UYvY8Jk5fsTAah6q5heHSKl+cInHzTXmVL/t3yBZMM+Jh55Kdke+FjV/
1jp56xRJwRg6u7j9+x/yZbWVstFHbZjucDB+UCeAeOl5ueldBmDUKf0pWCQH
n5ii2rqlraRwodaj1VxNaOQ/aRP8FMD9hL9TjLEITOPnoldqDSSKW3XgPNW3
tNzNrzM0ESHN7H6g6jYdLGk4nHB+ux7856RwCh+K8Sx7jniCH+WrIyzcHpap
Qhw8ctQuDyUcncWZlmzRSaK6BgeVT6D0ePWAkY27vxFLEaPe/CYbaSNX3irb
zwPXxOCXTyl17mp75dAkIWoUBksb2mXYHBU9VriR0k3hOPUx7lTffuLFNQZL
BIODXW7Wjyj89qxPUS/6RDLN3nY8FqrBJNxhy8ztPGwW/c4Ju6wPd5ujXwy3
yRBpcXVi2GsxfJarKOfPUsRQtZguD74exiVpFNkkccDxUJuQpEXl9/D26EM+
LIy5M5od0C2GSsHZbZa/qH5A3vvBQaYuxoXc6di5i0XF8fbDKMVikj3m+Om6
cUIE/HL1mHOEiewww/2RcRR/bXG/bIwQXY80sh4ZiJCi+ePQAZYO7P9UNk/I
+k0K407a/PmkCWbTasfvsyndE7zzlhujh4Zh32aPcFCB1vJVgUr+Egzc9Mnu
6RQu3l5atyxLUw9HZcMVJ/GkeHtu9l+TG9oQ3xx55aj5d2K74RLDYQzVL460
NnHZyoH7QP8EV2q+dU9RTL15XYyX1zpjbj/iIbnsbuojA3WYcnisEbM04N+m
UenixoVZz+nrwZ+4kBcPfTN1OtWPRJkbLJ+uD+/SnFOvR7CQbffMKvijPLo+
+24ThkuRe4QftqRcH6du6GhbnJXhzq3CKN+drSSu/teS1iQteG9wY+evZVNz
vOaShCoerLcbvfQ7Tc0LAcLtZum1JPSq16rJDB2EjJaenDRUC6kWcJxSqgXI
lw+5eVYFV0J9jH3Xq8H/8H8/Y9yaiJOmuMVKThXWje5Tg/cZUnVWTNtppYnq
v7yDZyO0kapaIRwW30oWnXE7l7PPACo5nypvjVdGg5FsaeguMXBxgQHL+A3x
kZP9nW0lgmcE039AARe+ExbdiU2WQKhoLORn68Jnu+34EgM+NC5Y7I8+KqZw
bOu+k/mbGDMXXy2j5tO4dHu350ulwLqI3z/seLAc3NO8dzPlDytP/NtlRfVt
MoNv+enyWHNAcC5pkz48T8RcPjlfH4rN3jpn9qng/L8tH0mGKpi58mtYBwyR
/fSC/g8mDztmrc99Ukbxfeubd3drpOiST2yMHyYE33Z4zkAvA7hn3/jA0xLh
hO3ZxUpPRYgrOBiWk6aEEieXEx7NVJ+2ODhEO4ea+3ra38txJAioPxXF/U+I
qMFLv+SnGODDx/RyP1U9mExSv+M8jIOQOdxRJT8VcDTrrzI/Q4b/ASCka50=

                "]]}, {
               {Hue[0.58, 1, 0.5], PointSize[Small], AbsoluteThickness[1.6], 
                Opacity[0.4], CapForm["Butt"]}, {}}, {
               {Hue[0.58, 1, 0.5], PointSize[Small], AbsoluteThickness[1.6], 
                Opacity[0.4], CapForm["Butt"]}, {}}}, {{}, {}}}, InsetBox[
             StyleBox["\<\"\[Omega]=0.5, \[Sigma]=0.5\"\>",
              StripOnInput->False,
              LineColor->GrayLevel[0],
              FrontFaceColor->GrayLevel[0],
              BackFaceColor->GrayLevel[0],
              GraphicsColor->GrayLevel[0],
              FontFamily->"Times",
              FontSize->14,
              FontColor->GrayLevel[0],
              Background->Opacity[1, 
                GrayLevel[1]]], Scaled[{0.5, 0.8}]]},
           AspectRatio->NCache[GoldenRatio^(-1), 0.6180339887498948],
           Axes->{False, False},
           AxesLabel->{None, None},
           AxesOrigin->{0, 0},
           DisplayFunction->Identity,
           Frame->{{True, True}, {True, True}},
           FrameLabel->{{None, None}, {None, None}},
           FrameStyle->Directive[
             GrayLevel[0]],
           FrameTicks->{{Automatic, Automatic}, {Automatic, Automatic}},
           GridLines->{{0}, {0}},
           GridLinesStyle->Directive[
             GrayLevel[0.5, 0.4]],
           
           ImagePadding->{{13., 4.3469387755102105`}, {14., 
            3.0769920355111964`}},
           ImageSize->Tiny,
           LabelStyle->{FontFamily -> "Times"},
           
           Method->{
            "OptimizePlotMarkers" -> True, 
             "CoordinatesToolOptions" -> {"DisplayFunction" -> ({
                 (Identity[#]& )[
                  Part[#, 1]], 
                 (Identity[#]& )[
                  Part[#, 2]]}& ), "CopiedValueFunction" -> ({
                 (Identity[#]& )[
                  Part[#, 1]], 
                 (Identity[#]& )[
                  Part[#, 2]]}& )}},
           PlotRange->{{0, 10.}, {0, 9.971179446599475}},
           PlotRangeClipping->True,
           PlotRangePadding->{{
              Scaled[0.02], 
              Scaled[0.02]}, {
              Scaled[0.02], 
              Scaled[0.05]}},
           Ticks->{Automatic, Automatic}], {50, -154.5084971874737}, 
          ImageScaled[{0.5, 0.5}], {100, 61.803398874989476}], InsetBox[
          GraphicsBox[{{{}, {
              {Hue[0.58, 1, 0.5], PointSize[Small], AbsoluteThickness[1.6], 
               Opacity[0.4], CapForm["Butt"], PointBox[CompressedData["
1:eJw1l3lYTe/XxptPs9N05jpTFIpSEeG5kSSVfmUIlRBSSQgpX0LKkDkKIXOI
QkhoIMlcJKEJqaSoNI/vrvZ7/jlXV3uf/ey17vtzryVeusZ1uZyMjEyzrIxM
//f/f95bnRopx08gaS2fo/8evEg61jQn3911kf47lZyZZjFlrd4DEtNg51b9
KYNk2fJDAhgZ9P9zyNmHZnU9K7PIsPXMoN93XpAN/oW5p8a/oq9/S8Z5nS+b
Lcknsvcnn2rsKSC7/2duxDubT99fSJ4VXF9U8LmIrLHcsLVe/IkYLJtdGbLi
M/171PffC0Hjnb+Q0lvXl/yaXkJO7ug5zTr4lf79MlKdNDVN06OCXGavPd+U
WkF8xUfsNr2voJ/3jbS1e8XP5X8jnvPUqVt+kIw1TgvGOFbSz68kB1a7fB55
/ifRPXZl15/in2RatJR9jltJn6eaMG0eqC+7W0NefZi6qc6P+vY25397W0Wf
7xfpjnb7ISmtJTu0y3xru2tJwqh5qYqhdfR568jOzISpnKm1ZPz/Ni+sOVBP
bDlaRzon1tHn/0Mqb7j6Vg1tIO0zVKmfbCAbZS9f2l7aQL9PA9m8/URHp0Uj
oS42WLegkdw6NTx2sbSJfr9GElPTZ+d0sJEkR17qv4NEFT7Zl/ruH/2+/8iV
DY4HplPXqQ4c+B/RcfGfOSzmH/3+zSQrd/3nqN5msuIZVNZYtpAKTZ8nPg4t
dD1aiOvSf+eVH7SSbB9NucD/WsnLJatzrixpo+vTRoYs+bo9Ym0r0Vco6QzI
bSN20eoiyYJWul7tZPfRWjuLVW0k5MLVf/5DOkg6N25L3ooOun4dZL7vLJZ7
cAcp7L/cvZN0a3bKJpR00PXsJEapvcfnG3WT0d9tf64610WurW87OW5MF13f
buJ0IslGYVcP2bd94AYSlpRp3zSul653D2mLupe7cHIfqRJVFK206CXPVAI3
PFftpevfS/TGSGzNo3vJ1Kwb71Zs6SPKPpOfzvboofshA490cVipqQzeJU+q
vL1UBuGj24J/afTR/ZHBhYDsjJfufWTLtoveYxiykLvOr7IaK4fBfskis82j
+elQOYyYrUYdWRYHW2P/mz1OFoP9k4UWd0f977syKKauNneRQxCjxlmaLY/B
fsrBa6nXwqtvZBH5p/hjSrMcDl92bU3fI4vB/srjZ3MIZ9scBVhkEFezE/IY
n2HeoOCvgMF+y+Nbnt9nu/WK+Lb/8tvkSQoYabRa4FYoj8H+K2CC7pIf9/6n
iIOeGrNGf1eAu8u+9x17FTGoB0WEZcmUla9QxCTT4Oc3IxWhypWJuvU/BQzq
QxG5LSONh8xVQm33l2mjRiohp+u3x1eJEgb1ooQkxXjZMVsYiHs9haqwEu4O
h8/NRcoY1A8D/3SVbedYMGAXnzjRNJiBtZeKHIPuMDCoJwbUhjL+1E1ioNl/
yIMkjjKG9Gg72xopY1BfyvhvZGXiNBUGztlstDJ5rIxVQnRs/KaKQb2poKqS
uX9/tDIGyr9EBRXC6K5/eQwM6k8FjLChI7pr1dAzcHxV9IV5aNRvVcWgHlUh
/XppW/ovZVy/1v9Rxft3UeE/jqtiUJ+qqIjf/Wh7kTrcQ7WMqB4jc6fuq21d
qhjUqxrGlj8SDhVqQMmh/0RqmGWYfSBkvioG9auOw+H83Vp1akjllguHx6lD
Mrsv0NhEBYN6Vscxu8ydjTJDsPTXdKpCGtDMSV61pF0Fg/rWwJgY156fyZro
r47xNw0EBMutl2UyMah3TQSGtKwz6RmCx7t1qI5p4uSJcquLO9QxqH9NTPxr
szmdqw7/gRegrtu/NWPuai0M+mEILIfcz/SdrwWucb+ChiAynZzwXaqJQX8w
sVar2H0+g4kfXVLFo+OZeNm+xb94LpP2CxMmsRE3ptarIX3Z/Kfv9zFx9EJa
z+0+Jgb9w4S0aqzfjGgtHH61l3pjJqbUXDOtnKCFQT9pweDgjrJjXRrwHRC4
Fk7Pq2p7Fq9D+0sLo+s90j/e1wGh3HR4hxYc5j9i7ZjIpP2mBavs69FNlzTB
kh/6qKBQC3e3zg4u4GjR/tPCzVeh779raoFqNlUAbXxbyyCK+4bQftSGmZLg
5sqluqAOb/2/zdrQjNnati5fk/anNhT03s29TT335ITM1kOvtFExbtbK9w1M
2q/aOJPp98ffiqoT9bb5+jpQ+FUSIVmmTftXB/IbqksvtenBfsCwOtD96Je8
2ZRJ+1kHjy/6MH+vZ0LYf5wnOth4efjQPBld2t86uG/Xcf/MLRZa++2sq4uS
Fx3/9kWzab9T181RvRPA18Gbfvut0EVji9Xt3ZNZtP91sXr5PCfDNywM2OWB
LmY83D73jhqb5oEuWPuf3Qy5rINBeeuh7vKM799MmDQf9KDs2hy5NI2JATl6
6uG5Z8rXt1fYNC/04ODulsHN5mFAPsl6mPklpTEsT5fmhx5UjUQzH6/SRZ99
PzFYIO4uHfxENs0TFgLr75l82cxFUUqzxHkOC9qrjS7NbWTRfGFh79/xqTpr
BbjB6X8CC47Lve0UnFg0b1gwHLFwOT+TiYjwRWfftLPQsuxX3IK/2jR/2GBo
Zc1Jf8lG/+k1ZrGRaep/9BHRonnExplVky1/LNQGVXy+02k29jl7l5Zs5NN8
YiPt465CTysDKA8UlI3t3a0LJSf0aF5x4DuqZIJPkz763f16CgcNYr0VNq58
ml8cuM13ui7vrIt7UR6UIjjYuW69UkEYn+YZB2RDyDtGuT72U81yrOLgsVDd
XEGoR/ONi3HcoLQT73Tg028vay62Glas/K0joHnHxdtptmNqK1mw6ZfnXi58
mbacIhGb5h8Xku6ji2ev0sZAe0u5MFSS+RFbqkPzkIdkboTn+RYeBsozmgeX
812B8qECmo889FrtzMw7LsDAz2/nodXmqsT1ApvmJQ9RXI2IBV4GOO6Vs+fl
Bx7uPxp5QrKRR/OTh5flJ/5sXMbD6tw2iih8HDJXZ65VFNM85eNs0IRJyXtE
sKVO4xDCh3DKyadqGjyar3zsfz2je8VLffAHHsDHo9FbjDdQOh/kLR9Bph35
xNEATRQdXggEyOAxV7oOY9H8FeBUefqSmaZS5C3vF7QAYyfqln1arEXzWIC4
IUNvHaqSghJPr322AAnBv2LiTYU0nwV4eCv0WLONAfq7tVtHH6LwrQn7X0hp
XuujWuOPXoSAC6fTi8PyluujJr+WPc3TgOa3PiakOL4MWk/plKKncpo+UhPK
U1KFYprn+hCU1P5aXKWFroD+Ahlgg/IU7rQ8Cc13A6hUe+uPjRHhfWHH3SgP
A8TbzKtMGaFN894A87gLHMaHSnF1Yr8hDRD0n8Nnixs6NP8N8K9I+Y9avQiD
44sQI0cePL6kTkrngRAxO5+Y9ToLMIArNyEiHRyeuQ3l0fkgxJHVOgov2qUY
sPslIZS6q7r1NcV0XgjRmTiMee2WFIPjoRAuxwpX7D8hofNDBNWD2jPGPmCj
XhyrJz9UhFvnr9ambxHQeSJCAcu+6mKQPj5/7AeACFxGT2FhlITOFxEMz9d7
53+WoF9dUzeJ8NIxdaZSNYfOGxHGHF6beVxfipT+yxNE4KXoO6eZSuj8EeFy
mnPG9q0sDMTHCxFGGYpdjk/m0XkkgnH0/KoASz6iBsZrEZYu8ZdneorpfBJj
xMmsHfuna2MAz3wxFn/PTJMV6tJ5JUaCy52yhlJ9ePXj1FaM19OnL3p6yoDO
LzECt3ou4FO/M3MAaGLof/myZIsHj84zMSpy4RD4RoQBXMWKkfk66WPTWhGd
b2I0m5q2fJzAhqgfL1liKClmn426z6PzTgzLq7KbTxZJMICDX2KMOfR73M/n
PDr/xOiI1FH7rMRFW799tSVwfJdi4PBdQOehBHGdf3V+n9XDgN1sJMjfk77u
kZ2Qzkfq72FBAeIdPLztt4ePBNPvthqojpLQeSmBes76cakJEgzIeb8Ew5Q1
wrNsxHR+SvCItXdvhwsbA/K7L4HdgYXlFx5w6DyVwC0Lw45pSHCIop+oQoIX
BfwL1/9x6XyVgHPA5PlulghhAwaW4uLfva69dlI6b6VYpvTs9Vk3NlYONEwK
H9fqb3qNEjp/pfg9rvfI3VoRqLDdGb5IijPTZc8b3+PQeSyFWWPU2x5/Nib3
yydCipE5Z8N6FIR0PktR8nToz0TK7wPlvyFF3KXW0GFdHDqvpXDd4xb8dqYU
ev3HL5Ii4Fz9V79GNp3fUlh/MiuPDOBhcBs3hOhFYt4zYw5qFmc1PikVwZt/
YtHon0K85rbxSaYOnohu/tdyTg+2KkZXjSZLEG7le0nbTg6JT6My9UL1UWH3
0Sprihgyxy3SEm72EcupMf7vD3IREhPffMqJg4TLEQ164xiwX0lcq/xYMI4K
2W2hzAPmGn2fs62GhPP4Cp+iXpH2Zd3+X6yUUeT6R9i1SRvuGvfeK3WxIKNS
OucKtfdf6xkWYX+EiRq5yemFM0TwsVk8ipwQIWu76/yIL4ooMViX6GnPQIJn
WaLP4/ck4U3iR713AuSmP+8xX0b5sXS+XmGRHFzWZeZHl1M6f5p/OMNVgrEP
06sZdlpQN+I0y0SLkVTS3XdXQYrUMdPlrXr0cShleNSC9ZWkN1nzzfpCCURf
WZWat1l4VMA3X3qBqqP/11q/NemEOUrVwrhSjJLW4ZGf7mkjNLv2c1UHG6nJ
j2pUNzERp+3UIjkkwJxl2l2q8xXRfl39NWk0AHNkUpk8tVeYXQ88nTPHAEUm
0qvJMySImO3wzPSPGOr3DBe8o3It68n0tQc7vpL8rHJDPk+K1/KxxapRKnhE
puhOqGfA4Ch5n1igh/DFnfG1ck9J3tzHi6o7Wkn4uGq/iEUGsOybYXZsLQve
/53RibqtiSxWue/GbS0k47D16etWbKDQV5GvqAbvD71u1wvU4Gco3bW+gnqO
T33ckelyiB7x8mbSFA3M4Vte1g+huFr8Ou9mqQRP1MaPWke0kT88KCfidgPh
yd5xe7pcgt1tgWoRLUKEl5l90CsTI8vBvqinp4LIldslawYwEf7turnKHBV4
H3qvWtHXQ2I+3I68WyaEK++p5ZnDUgSpn7txwPQvEd04XCJJZyDt0LPInidC
5KcUrLjFqSPuwRt3NZa1k/Dk2aLgv0+I5WvNtdn2AhTLrAhMeaqGAJ+L2Tlq
DOTNTF7AG95JMCzqodJQfRhm6s1aoW2AiovCRIX7tWTv0lmtmyx04XDKT75w
ugTRK1K5T+aognXk73G911L4nbvSsiuT0sOtTZXOtxXRkBew2NeSA6/Vq2Ky
hunA2+dG4OxjCqgLssz0kwogqrbJO+fVQbpJ0s2Zi3iIsGn7lZRI7aNTsqaP
btRHg+fN82x3PkblxB6c1UPxb/JhbzU3dVx0PtOneEsPou+xBVtNOkn8R/++
4EdUXvAjO7pnMNF+4qjv8cf/SIK5rl02tScXumiMtTwoBtOivrS4WYyQWPGb
J487iXvV530/RqhBZkVCZMKI16TwXsCQdf8ksF54ps46Rw7BrKzXbqlSWC6c
X7KnXoD2TnaL5SUDOJydGxMRJ8bC25NOHLvKxrxKz+b9RlQedTnNFSyQIivf
uGD6Ler9ovKX+qt8IYdaE0+3vxPh3qoWx9PHmGjY/WX8qP0tpPZhUdgIbzFM
ti6ecjBLH7Y39m9z7+IiYOeXZa9EPGz8cqenyEYPxudO7zymooO40D+mpav1
YN3T2jSfmvuKO0Nnhx3mgFN/646CBRcenCnTHi/Qh1lt59JXKytJ2pWop//S
1eAjOHP/h4EYqcdPJMQ18ZFlHiez6b4csppjO5XtnhHjpsTxDUqaCLawm/i8
QAGJSrYbd2b0EK9JocbftbQgw5ljXjqyinAajGUz/hMB01RNEhNkEZP3qYhT
LEJD/dw9kfs6CEfGKuvLHQHUY48N/83XhfK9dzs+rObgkZ5Cu+dlASqMTr44
Sc2pefMvMvakNRGBlfO/kBNC6v6fpsyCShL+Ln3PwrkqcJ+lV3s9ooVYT768
PtpCHk+En6KH3mTCzCa5wfisGBfPq5b5cdi4pnj4hn+yLopv7sgbdYCF4ixZ
sv64FMwZj4aVb+cg5Ifbtef1UrzcmeIzYYseEoJyDz883kmCPc97uQdL4Thn
8cOst5o4UN+6ppTHQviIqRfeJ2kgZaWvWNLYSVwuz1RsmaIC5rOoSUkfxQgf
+n3W+5Bs0rA9dFLu8naCOw3Fy2M+k3DusLVOZxqIWcXTjtipnSSwN3JjVDul
96ICBc3lCpD5E2b3sq2IZFWx7mlo/yK6cllRJ48JkVBnzf1rXE/adfpsXY82
kQaLyCc3JHKY3MVdY03tEd2jXEzqBRSnxmT9/WSuj+KaTVv2GbSR7o2rjk+9
LQtRa6TGhYp6cqjv51SXnwrgLakTVtpL0HA8VDydyimZmPhCMwdFdJ+o3nP6
qibC2Ynikk8tJGCoJ/P7dGru97mxeNcLij/bRpVfNRag5MPMz1cnDEH8olDd
IbVaMPvpkJgRoQvj9bFv3/WqIMFw9sG8SzXE+1O749f3daTMLS9+bjgbyoEO
HXk9Okh5++fY7MBqkmqr/OHQTxXIxDm7n9i6ieSkvbXVeEnNI1enJnq7dJOL
bk6LbsYK0X4q+/KnvdS5VF7dfRebS2TCdnybPquR5JxV8rJr0IB1XzMn/akU
FeFXTUoNFVGcUV17ylGIlKSAOykLJJg41fHxuHOUHoP2nqwO7SbRKz78dh+t
huaywLE2BorIuLdp/2GxCE3nQ0MyFktgmbl78mMjAQSBOcEqtbqIO/5p2uQK
TRQ5FyWlPJSg8/DYa3LOVP0Sa5S0phogsc7Q+1WaCHW56e01gSqYd1YUdzuP
6ouTdK/6SAbc73yoNP+sgd0+45JyPPkw/HTpYWWdNjwqsx3SHhtAxi8z6KQw
kwQtWhlcvlcXtyN1wu6ES1ABv6Nzff6Q8CMHetRPipDgbOIYMVYVIfkJjP31
isj5UfPpqBcfKS03jv7Ps5l0d47+cGqjEDJJFu+7lE4S951XGy9Sc6bM7M9p
JF8Cn/LGTTHLlDHhV9cr9VwxjBfPHONVykPR961fCo9pwZHUeA0LVEe70uyV
1vUGMPttcUw2QAv5d5MPjz9VTeYMT5/14YMu8q5FCXUonSd07Lsgx/tBjBfv
jFhF7U/IjlFdcPMDCTph5Byyr5pYO/qH/PbVQ34PLtSlsBHo7DjPYxW1L+i0
l3xx10JFodsFK/USoq68I2j2dy68E2L/Jc7sJbYbmu5Lr4nhHcyOPTlbHi4b
yhP+jawjnPtpQv9z1J7nnZm5gK0HwbYRuU++88B5m2lWXdBGvHd02s/fRM1v
9rzOjrUayNhKUtNPUzz/ePm45U0RUpaKU20o/QYeSrlXP1eEws6T6zVDlQCe
wsKmWClGtYdsUqvQgcLfOxdC1nARXiVvsdP1HslZdWrotG8ivF69lfutm5pH
9Ed4ZlNziMjfa4bRjXwSwmZuK2oVILzTkaF+v4fkLVF5KGvdRbL+iJ5tD1dF
Q6vqrDUsLibmxmycby5CqsmGyRqED/VtfvyUrxqoMjAIZehS+4EKifZQFSK1
Y2vrRCkXqrJLxE55WnBuyRub7sVG0IuQvdH3BAgx1tR54tFC1HeoV38NVgRy
tVhudn3EpG/hg5oyNuzL4zTC/JuIgllz18RpYth7GU1b+MAAIT/XXj97qJFs
WZiscfu1ARJO3/ho+KuedNv99A5/I48ac+E0GZY2zKYUjlk6jKprwLJFfCcR
Kn3KTR+v5mJsTqvOajfKH9y+qZ2yEsjs8s9Xc/pBApyfVZpGM1DHmCEoo/pj
PdZm67zL+jjzcqUM8ztVL7MrGt4dAnjfipr1YGcdqdNIj9jgQXFv17DnhnXy
iOu6/tSiUh7hHmXtVUceE6UZ4y+sp7gb0cv/5E/lf7yXpfp9Sr+6/22Cm1gG
gh+bohcXCOGT+HlN7EYxUrL/fXtlqwXDvZvbNyaoYEfRjJeNmRJk3fE9XXq+
jYjWKU+9LeTCdtr0PKlUAd56odtjZv4lZicqLQqPNZGUXUMNSs8wUJVu7eTi
KobLwwX1GWO5CNr3i4K4PvLUJ42U75JFgsV986yJVSRfM3nlrC1S5DfmKU4q
F0Fh+SLdT6Z8+Kbm9R4IbCKigGv/GX4SwD5Xos9KoubiuuU9Dg1cyPjKluN0
ATnkNDvucHM7UfAf9vniCgay9P7buIfaFwuFT/26E6ictvJaUasqg5qu7Iep
9zlwDD/iHHmSgYra8bdebxNCYVVy8n1qfius1DNdvnIIuodnqB8tVENu79Qx
vGtMXNRZoT1Nmw3r0ZPDZ4WpoljzEo9B7R9mBaGdi/e1kEPD4x91bf9Ntpjc
PehCzZv2/5imv780kaCdgTfK6nRwqJcRGXNJGT52bnLl26SQ49bkMY2oOgcr
Z56/wIX6mWebb8zVwT3fMumKcimM/W4WDx9DcZh9qspxAzWHGAdzV7EVUPEv
//DlMR+I9a1s46oJDPj5ZcVvK9ZFCY+jfvI3Gylz/04zXy5CvMr6+aL5enDp
0Quv/86HSUDLnYnUfO1rrb8iWtBJHP4GTL4eSc1jTN8rfu2qCCgsTBILWRCV
sZJ6PSjurOapTdhSTURPn07x9DFAzgQnxbUjtWB8Mc4jNK6JxP0Y5V1+kNpH
Li4fW2lPzccveNHvqLkt3v94m+9oA5io/ba3t5ag8HXIh4jJHHQ/0V36x5wB
nzkPZRxspNjiUdgZeIfizrz0eQcnysFjr6bfSXM+EjlvCiOGCpHFjNju8IPS
U86ceb+uUnO77njuMM1vZGH8tUPRk5j4o/Y8x0iH2kM1M5e1FrIQs8/6+4XV
VH4wLHp+jm8jCikXAqKrOTAzr+n5mPuTGK8bMu/UTFm4dzUPTfshi7TRLEar
ggglDdPiy0M0wHR/yA7frAK/27evha9mAv7PlhzK1UbEe5Mrk+o1kPVyRt9D
ZzbSLrpVmFlJqTms66VHAh+1Gafm5gfrIqn46qcfFppIXzXFpvEFtUfdNa8J
O0LlY+bkp/VXFah54WPsogeF5Enr+kjLOBHar/4RTgxqJ6pWqe2au0WI+PZw
dPdGNlwMP2PUMxE6pwoQ+1IH676mXd4TKwbnxnIXRpIi8lYr7uU852D33TPH
5d53EPvjTQFhuVzkK4c9Dtstg62b63d82ET5eitfYrKAS+2bykF/rgvg0dO7
puoINWf+2PN7rz21nwxbJ8cQyyKgOTvk63ZVmHnO2XVrTTVJ+6iV+DhJCRWG
v2fJGeqCo/gxifGGAxMt26O8ZnkwV5ndrBUw8OggL/NrHZuaV1445CpxETGl
wmPHEgH+D0Nvu2U=
                "]]}, {
               {Hue[0.58, 1, 0.5], PointSize[Small], AbsoluteThickness[1.6], 
                Opacity[0.4], CapForm["Butt"]}, {}}, {
               {Hue[0.58, 1, 0.5], PointSize[Small], AbsoluteThickness[1.6], 
                Opacity[0.4], CapForm["Butt"]}, {}}}, {{}, {}}}, InsetBox[
             StyleBox["\<\"\[Omega]=0.5, \[Sigma]=5\"\>",
              StripOnInput->False,
              LineColor->GrayLevel[0],
              FrontFaceColor->GrayLevel[0],
              BackFaceColor->GrayLevel[0],
              GraphicsColor->GrayLevel[0],
              FontFamily->"Times",
              FontSize->14,
              FontColor->GrayLevel[0],
              Background->Opacity[1, 
                GrayLevel[1]]], Scaled[{0.5, 0.8}]]},
           AspectRatio->NCache[GoldenRatio^(-1), 0.6180339887498948],
           Axes->{False, False},
           AxesLabel->{None, None},
           AxesOrigin->{0, 0},
           DisplayFunction->Identity,
           Frame->{{True, True}, {True, True}},
           FrameLabel->{{None, None}, {None, None}},
           FrameStyle->Directive[
             GrayLevel[0]],
           FrameTicks->{{Automatic, Automatic}, {Automatic, Automatic}},
           GridLines->{{0}, {0}},
           GridLinesStyle->Directive[
             GrayLevel[0.5, 0.4]],
           
           ImagePadding->{{13., 4.3469387755102105`}, {14., 
            3.0769920355111964`}},
           ImageSize->Tiny,
           LabelStyle->{FontFamily -> "Times"},
           
           Method->{
            "OptimizePlotMarkers" -> True, 
             "CoordinatesToolOptions" -> {"DisplayFunction" -> ({
                 (Identity[#]& )[
                  Part[#, 1]], 
                 (Identity[#]& )[
                  Part[#, 2]]}& ), "CopiedValueFunction" -> ({
                 (Identity[#]& )[
                  Part[#, 1]], 
                 (Identity[#]& )[
                  Part[#, 2]]}& )}},
           PlotRange->{{0, 10.}, {0, 9.985908629771789}},
           PlotRangeClipping->True,
           PlotRangePadding->{{
              Scaled[0.02], 
              Scaled[0.02]}, {
              Scaled[0.02], 
              Scaled[0.05]}},
           Ticks->{Automatic, Automatic}], {150, -154.5084971874737}, 
          ImageScaled[{0.5, 0.5}], {100, 61.803398874989476}], InsetBox[
          GraphicsBox[{{{}, {
              {Hue[0.58, 1, 0.5], PointSize[Small], AbsoluteThickness[1.6], 
               Opacity[0.4], CapForm["Butt"], PointBox[CompressedData["
1:eJw1l3lcjdvbxnfzXHveze0h6RgqFUK1LsRJQjIUQipCoeinQSdlSChDQoaM
SVIkIeSIU4SQJCFplpTmgab3qZ53/9OnvZ9hrfu+ru91L5HHFue10gwGo0OK
wRj6+/+f8VEJWJ62nWR1fopuPpxIjgaem/fXynv0/5nkwmuOlnVMDolrmb3o
+8d/SY3c67uFOdn077mE0en65ifrITHaxvT7efsFsR+cVn1K7x19/Rsyc+ty
h0snCojUPdszrf3vSIfl0c7KDa/o+4vJA8NLU9k7i8kWy/+FNYk+koEmRkt6
xRf6eZ/I5fcV306bFJOvt66v+TGrjLjaBD9W2lJCP7+crNb3JIyqTyRJ4H+p
LbOCPDG5HJktqqTfV0k6uNaH3PKqycqlqtQt1SSkVuqGq3MN/f4aYvJn7Sft
mkrCPX5176/SWvLx6XQLvksVvZ7vZM06lQOOqt/Jq/czAhs31pM/H+qq3e/8
pNf3g2xMmfbb1KuR7GKXr2/oayD1y2b+miP4Sa+3kRi+tYH5xx9kysLg5fWH
msjpOe88TmY10+v/RQxmv7SUI42k529l6pEtZPPZ+FFPMpvo/bSQA7rhMy6n
tBDqYv2ty1qJoO3bhHy/X/T+Wklww3k/19Xt5GbklaE7SGOt5qHy/hZ6v+3k
un/Alwj5VqI8vOB28sliZYg2r5Pefwfhm0dmLLfvJOvyoLTFspM010gcw6d2
0PXoJF6Lu28arukhT7zUpTf/00VCVS+puGp10vXpJlGcjUqR+3qInmzZH99n
3aTKKvZ20+luul49xM1k+VyDoF4SdPlau4/Gb+Jd9OVmqexvun6/SZF8UIxo
dg8pHrrc9Q9JP8iYaZjUR9fzD8mONClIiewjplV2tRsu9pLjbHbz5iU9dH37
SMDi6MTiY33kYMTwDaTGKuH0mUt9dL37SQ7PeGfaZwbqhBUl3hYDJLZ+x1Fd
q166/gPk6M5fu6JDpTAjJ+3tutBBIrBMfh6tw8BIPxhomaT2Y97HfvL2pk1N
hgcD5xNm1Byc20f3hwGyTrAgSdRPQncmupsrSOFK4H0lGVMpjPRLCjdu8D1q
ZjEwZoEKtWQpdOwOb1vrIY2R/knB2OiITMGFAVJKXT3BSRrNv8t8xypKY6Sf
0gjV5Wk87pNC5K/SD+kd0lCY1n1l8ToGRvorA7kdk99adMvA4l/ibHZKBkZv
BxcdVpLFSL9loFHnOTt2uzwqY5Le3LSRxZO1G7gLjaUx0n9ZVFu15wbly+Dw
SrW5plWyyPyQlzJrqSJG9CAH77v7WlnTFWEzPuD5jUg5VF0b+7EjTxoj+pDD
1+ku+ocOyqKh7/NMk7HymGTnvbznriJG9CKPLa9WT3R5ooj4gulUheWhMTFk
o2mdNEb0o4AfKWaZ70oVMftssvX4AAU8996y9naXDEb0pID+giuzbxyQQ4eP
xv1UTUWsb1j1qClGFiP6UoSw3DRvDUsRF6dtnzjukSJGbc3xr09VxojelGBs
/z3G44IShsu/RglqLd6av4+rYkR/Sri+c51M1i0V9A8vXxl7sj/WTipXwoge
lfGfUWn13x0KuJ4y9FHGwNGycW1TNDCiT2WkjL1f8jRLAa4hrNFUj+HnuiPQ
nlrHiF5V8MAxfcOdCHXIOwytSAWsQO1/9QzVMKJfVWxedNAlcZoCMrW+GfwV
r4rljOuBF/TlMaJnVYgGwg7nOarB48csqkJqMHXYrMWqZWJE32rQXxTXYHVL
AUPVMa5Uw+vHNaHmqkxa7+owcGhU3xrDwqMoDtUxdXAv/ZB6cp+FEf2rQ1qn
wLR8sQZ8hjeggUfnDQxvv1Kg/aCBO2l1FUoXWNAyHlKQBvYWrZBVW8Wk/cHE
uNRItdtLVVDdK5E7NoUJH+0zxh90WBjxCxOH7Da4XCjl4IGny39FB5nIn5x+
wiGIiRH/MBHeYb5NfbUCjr46QO2YCe8po57vnKCKET+xkPZmSqnZDnWsHxY4
C4+rklZWhDJpf7FwKnLfL6mtTBDKTUd3sXDbQ252Fti031ioq72xgHmVA77M
qOx3xSwY7vy2kXudSfuPhTDpVaGFuxRBNZsqABtR8kGaYjELI35ko+iSkWJT
uCqoxVstDGajcs7NwWh9JdqfbFiXRAij1vFxeurjriOv2HjC9J9mmMGh/crG
59qTlYzLAgzttlCPg2dFV2dbrOTS/uXAODm6L+qcAPbDhuXAUmm5165yDu1n
DpSTD/wQPRXAYGg5Tzno7vfnhlG/j/ibg2+nX1ct/ixA15CduVxsjvi7KXeK
gPY7F8zmcfperxXwesh+67i47HznauwHJu1/LmTGuXJnFclh2C73ueiJDrc7
t02R5gEXpnFzp48v42JE3jyUmJ/TumavRvOBh/5bCTcmLGVjWI4reZjv4BT6
O0dA84KHKN7mc0E8IYblc5OHnPJXXseOadP84GGS0O/DzK3qGLQfIgYfCz3a
Lt5M5NA84aNgPEP4LpmNkvQO8fzFfLTI/gzXL5Gn+cLHjDl/W3yv5SNNc+gN
fJybsePONg0tmjd8PGb1Dlwez8Oe8BXnX/fw0fhikWlLuSrNHwEUJzjXrrAQ
Y2j1anMFSOntTByzREjzSAD5te780lM6oIqvMy9BgI3nM63m5zNpPgngQ86Z
rrDThOJwQQU4klK/hZeqQvNKE67XJE0+/7Ew5O6C6ZpwG3vHRv4bh+aXJuy8
WIKqeiHu7nOjFKGJV0HCHAs9LZpnmlgV/eFrRZcYMVSzHOs0Yf5jn/Hqy1ya
b1qoWZxns4GpCa8he1lpwaHw5/snznyad1owPn7WJe+xBNOG5HlACy67Dzms
2C+g+aeFzDCZyTkaYgy396sWLo0K/HMlWkLzUBu3vWuK3iVIMFweU23s+ekY
fMheTPNRGxAypjN+CDH8+AhtdClVfbb7qUvzUhsyAw3X79Xp48Sq3P0v32sj
rXKTne1zMc1PbXyteBGRVKWETc+6KaLoYPyC5pW2HkKapzpwVZhnmxEigR21
GocgHaTv8r/kelZM81UH0iF9T6b7SkNn+AXU9brOLVqNmjRvdeAWHHJVo1eE
NooOL3R1cSTpYmb/SSHNX120zc8Y/GxrgPy1Q4LWxd2VSzcHhQppHuvihMW8
kt85eqDEM2D/RBdCMjpxDfXeET7rQjWqY31MeTsZ6lYURw+uToIFVQUSmtd6
yPl8MTcrShvzElbvyF+rh42K2rNuUfk4wm89fP4eN4r9RghDip6KWXrYc/PC
+4hNg2SE53qIO+a+0Oy8CL2+QwXSx90c2eZzAwY03/VxOrxJY3KxEEXFv+/s
c9PHPoPfOSFXRTTv9bHkwe6FPdR7rlkPGVIfHWpJqlqTJDT/9WF1gqNh9qWb
jIwvBvBqycwp2apI54EBvriF5Vs8ZGIYV4sM0MgpebPdVpvOBwOsutcS8sNe
FsN2v2IAdwxmu9Tz6bwwQEh138q36SyMjIcGiNz5oXxfvyqdH0KU3jn4yStQ
C02ikzyZUUKUBTv5dQzy6TwRwobVKTClrvv0YQgAQlg29dx5sVJI54sQqh3r
n9xOFmFIXTMCqd8r9v7zpUJI540Qvrf89Mov8pE+dPkFIaJyxvQlu3Lp/KG4
1P6/5PiUtpH4eCFEbJ/WHqVNIjqPhPgjM8ls6yEh9g2P10Jc7JNZK5vHpvNJ
hMbxs2eP8xJiGM86IiQ1tqzdo6tG55UIVd6Rak3tPKwawqmdCNp7d1+MTJOj
80uEwDvC6bbqYswZBpoIfYV7l/IfcOk8EyGv+NTSNWoiDOPqpAi2dg73goI0
6XwT4XNscPOGNWwIh/CSI8L2510nAzMkdN6JkPFVirsmVYhhHPwQIcxES/aI
vxadfyLcXxLHWO3GRfeQfdlinCiZ+3LBSy06D8VoET05qRYjj2G7TRPjyEn1
pg23ftHzqhhT10sqbl7m4M2QPbzEeGCj1uE9V0LnpRjntNLcljyRw7CcY8Sw
O1zz7JmhmM5PMZwiTuwdu3WQDMvvnhiMtB+P5rM4dJ5S7+d8eRkZqoQjFP2E
FWLYH32qsGRbLxnJVzHc1Ne8VnFgYcewgSVgzuWlfTymReetBC31+xyNW34Q
7+GGScDQfdrw9lM/fT6SwMzpslNNmDyosN0dvkKCDo2wlMNcIZ3HVB2jCm/Z
iTVgOySfPRLkjykZfKKjTOezBKvWi6sFO+UwXP406vmT3k0Oec6g81qCuedS
tH3+FoA3tPwSCRqDX4T9bxGXzm8JCnP3B8hkymPkNG6Ilq3vp8bv0kZL0J4j
hVJdJFWt3vuoAxs1PL9YRhMDIW67DDZki6EsVTyrp08InFb4Xvayn0R3hxKz
fgYSfS7cG3tSE5gXcVewlcqFg/ETX4uEaAiwdYvI5iDst1ntl14u2MohJzzU
eHiW4J5lfpWH+vOykRVbZaEbqdxy1oWFDJOXz7Yb89BYfOqz/gw2rN5bd2W2
aqPUxmf8u1gRCjW2XrPYLEHRjtjFNp4SOGwbW/jfbTFKr+2qjJ/VS6wr20ov
Dxog9NbHI8tEOsiOstWdWMeB79yOz6/M9CBdalC4uFYM5omEzXF9vUTxk3PJ
uY5WEip6smTpCRZ6ttw64vCPFO7K3/W5tlOInGjSGRMgAuMvpd7WeW3kQELW
N085Fqxujl+wIEEb25UmTdrC4CB/5Tnz4ktCCCctGR3L/0KE8RdvevbIgfE9
xy75cR0Z92aK6KI5Fwyll74L+JlEtWRHg5cKC7FX5RW1xlIc+blIytyIB1k9
c+5SitvpV7RE0uOlENcsbnHql0XFlYF7JIQ6r3L+Xu3yVh/Zc3vLJi/XAQY9
LE/u0APDJr3hhdxLkv8q8Mb23UJcqBfmHXjQSLbf2HLWJUmI9f+em8Eo6SZ9
Uy+mPT5jACdJecyzdhkohtS+DojRgv68KuXgaSJkzZ/OzalkwO1wW6+ivwal
B83aMH49uWTEn/dOW4JJDhOnfxvLRnLuYPG1QVmYPTU1CP75i6jG/r1s1Hw2
7EZNcdP20UT2sglGu+8oosV7c0ZDuYA63+VnVj3Qwtn2Gu4hsTzWxx8XmDQo
YPnczU6MB3zEzzivsDKCB7/mE7PjtGtJ+LSa9rItPcTpZ+X4Mym6SP51TY1f
IAXLgDMtzNVSmP3T5prUJyHMPmfwz21uIPnTJ0jNuC0N16Iv9dPedhCnMO1j
G1YowvrUy/Jb2xWRuc7k1bxREiQWuFXndkqQ6r4rZl03EwyXmGD9gCwSNTp1
i+nHDoLGJ5HsO2KUpSy+8OKhNKKv+Ph/L9eH65iOJUelKN9Yv07V36aJQ2yl
Ixlf2TjS7yy0VjcAw/XFf44PPxHGqD1h1dr3iOuqnC29U3io6J9SF1Gvi0nf
dVd2LeAgtiD+27Uk6j7O/TcRR7uJ+47Ul/NLqDnur39lTzR3knBjUpnyuIb4
7d166pZIBrq+nkv26mvCLyfD26lBC9HG8qpb2zlgfOzJ6kzIJbp/SW59ncVD
2AOTncWhPBR4lMcUTJWGU9lXrToqR62ziqx3n+Ij1Xbzv68uKyJ84+3kA0li
5HistrX9Xw9xl/ynunCjEnYtDecZ+rCQ2dz6tdydgQtWHRv6WL2E8X5TUt7B
MmJdFyizS4/KzXqfW6b/UJz4qBJc1qMNRf24/n2TekmULlj1akIUXptyv+tE
L8kPEna7GYnh+MbxeepeVcRKH5Ic3yGA2dv5e7W6/xBFQXDxxtcyyNluE+q7
up40fC3cqOkiQMvFk/3HdzDQsSkpynMyH4bbKuZUWMqjbucZPf5+PvqS3q9a
SvF5tsUz/eA+AWL72YtPuVJz4sHuns9Kv4nweu3VCy61xD750UudXTroq7dJ
dL5O5bLpoImarwB+UeNdR99pI1XlPyzfyQrhLtEKLnYfIBe2OjabRNWTuqW5
HeZ5LGR7u6eSai7CeZydb2zaiKW0LNuLmm+SYu7otAcL4VEgyL7CYoNhdbpi
27Y9JJz9eMq8zkrS6FF5Qv8rHxd6Tn++JqcHRZ/TY49tl0a41D+2wqMVpH5Q
+G10Qj8pUNy0MewdC42f3bSiY3gwO6UjfGbeSzQvtvmXntKAUyBJjc4Vws1Z
6YEXU4TMtvJPa1LlkGz9M+M/Y13KvwvWCXYrYRx/0u6fVH6bBHgmzWoSwe2K
+VTXRXz01O3v3WjWTWQPLvqfT4g+xn2UteVf56CPfyN5DkMDBRlQPrBeBWXG
q2X8/2Gj70VkkYGCGs6u7w0zkKL4YtraPuqREg5U7UyvrxDh7BKznMZyEVW/
CQUO68XIuqp57KNAD05vT++TmtpCjOeetTjkIAFaJi+bVPKdOM/PZO98SnFi
+U3mDn0uCv4d6AqRp86hKZOrsk2FyNVL2/ZghS7SD92Tfvb4O0lJD8ppcBTh
RuEmpffHJMi1mmjfDA7sfMYFnDHTAWPv3dklVL7Y/3MrXulFK+lYrWZ739MA
uSumca4touYET42XeTFUPlRp7756rI/kjnuv/WcjC/lOPbl2vjwcUeaVT5Mb
IOkaj/6JspFFi5zMpaR1lL6PLtx1MF2I7OlPm54WsOG7fPflJY+EsFvz8mjN
XQ40z4bdDJVWh5A9J6ArTwFt2x56Tn1IceTbptEr42TglsF913xXD7KjUro8
XXjAmu+HcNMAHc6WX36MFkG5f9aA/TUmeprFKQ2dXBhHtXf1fRfD99jC8AVB
CtDdmpWaUC6FXTHfA0tnUjnjLC58Z55KyqonHJpwjJpblk3fl7dfE6Vj96ct
jjCA6xzx9T7qnNag8WhN9koxLrCDnm+Kp7jQMDaobq0QfoHVek1HtBCWfb1Y
nZr/gkbPbPX5+YeEr5yopIxK0nDzxESxugDp9atU7Z4LIM67qBntTz1nhXdc
a7gqClqPbtq8QRON1QtqmZT+GL8SPE9KvSBZZkW2p2ez0Oc/K/T+Ow7Gfd8W
BVkWjF5zEtf0ihFnoO3uf1UJhRL7GpccIaw0DvdnPRAiTuXknL2VfFzqSnVZ
1saB8eK9huLr1H625c0UyFK6r10RGluhi4EfDaNNqPOI+Q7XloABFho6PBcn
qXCR8+t332mpZmJ4nyu+spSL5DO78/rDNVD6OXjQ0VoLPedlO/f3qcHh8NPf
ToYicJNHL4zQZGHVtjW1/8VxYB2+8KH7Zmkky6/1d3WiuDu9ahlp+k3qsyoY
486o4sH2N0u/L2cjt8GDN+4FC6q7DmxMsRZSXD/fUrlYAqNZh7svpfNRElKS
oRlHzaGznoUOpHUR3daNTLtIfex68TYiOFMC995PTftP6iM9/ly7hVsjST0Q
XWzkS+XMy1RPj38VqDnrxJZA1UJS37Bs5bZLWqhYF1p/K6CDpJ6dbSlepIkO
//s9gf6qKPzlfHzGTT24vzVMrPYuJVub7hz7E0LNox9Ptdi7aWJq3xQ1vqoA
bjbLWxdDBVyrIl2lcm1kTo+3SWplgG8+P67MVgwH3WlddpQeHRdNE8x5poi4
PnF+oas+clJlj36R4aFHvyE2tEUOe5yP1F85w4QzFCJxhpojs2ya+hXukhPq
x+WCXjCRo/s/k6jjrURWYjVm2Sc9BERPb55B+aQsI2Hy2fFCVOzv/iuL4lry
m4FvN4p0sCr8pplbsAjyfO8ZO0VimHg08+vDqXPphjBTSysh7p6cMtjAFUH2
zJwU8yfUuS887fnkg1J4eb3Sq3AvE5apioeytOVgd1AxscpaBi1mHMRfpri9
4eOpRZUDxCuujjk7RR3Gaq3nuNY8xJaprJWuZ+LPztc8CcWbluiAmXvjVVDK
/eg98RQH60cfTHS8pQPm2Q13TY/+JsVX3vPLLrEQXzbGw8RBD+kTY134db+I
ed9Bnu8+MRStf5kMRuhh0nK11cv+EiP0cS6a7VTBsFM/bviyg6QYDHjmvObD
9+uXxGBLar455/d3KaOKZOUvSpzkrA+n6+tup2Xoozxd+e0pKTEO6G68t0mb
4vjnZ5WLfXjIan12vXVVP8m+sV+2U4f6vrv9aNFmymev0+/rKVeTrO33Fe/M
1QBuTQ6T02WDedglarxeP2FI225fvYQ6dyYkXFlTJkK2a3zT/gYWbhzX0LF2
ZsPphOOKN89FyK/469UCP2qOjLj797b3UrB27pRPG62EPVtlnPb4M5E9bv3A
KAsmoluuT57cJAU8VghceucL0QxdUOH7lJp7vGtZN2y1UND+MfZ0ExOqWZM9
r5hKEJ1/fFccpSNuScmESjM1MOqSS5KUuBDy/tV80NZKmPO9cmb7dxG7PwdC
WW5sGF+u3pFfrIfFU2bCOEEX4Tt2uxaUvyH27+7VTKDOSWW8gOXTgsQYWKRy
1XaMBGMO5BzMmcKi+D3BQbGQ4p7kR/y1RbrIXbjM02W6Iios26Y161F5syr/
vKV3LVn/dp7BTFU99B2rn+wXpgP3Y8V7WgR/iGHxpVjTC/Kw7IuT8qzWRMDG
ZepXcvQRsCpVz+6WHjJN2bU5vhRnLTLmTfvdRYpN29vbS8UIv2335UeRNGY8
WvNwpjETQcenqZ1SpHJ7zI3y+aveEK8NjrcPPNdD7ucyo1A5bTisVzklbSxB
sdDeNu4OF/aG4b9zz8lA9cKx0sujhAgwX6ip0qcL7umVVh/qDRBvFGQkf56a
E8e+lVeYf5e05Cn4xXn3kBo7b4PB9yy8rDp05OB+NsK01hoVUecc7fCzo432
iuGV+OeT5Udt1CWZSZa3UTrpES4Z032XhO+asjW9no+QI/uNV5ymuJ/IMlpe
LIe6GYyHU46KYXVgyt1N3t3E7qOsWTKPh5Qn7yU/SylOWdjuWOdD9e3BhVUl
x/Wg+yXonfipHgZik99EKHCRoTKeXZwogZ+7asmm8Hpiz93ierCfhSKB8POz
pULo3pFEftugD/egRrt5BoPkKUdsu41BnacV4mclHPlNZFkp53ulhXiZveec
7V5qPgqZ/D+PE9eI/Tzj9/NcBknjEp+r5Ac15zW4TLCR4+DfNEtbud18rN9V
bPXFhYl0qaIFfzyVcaTxxulaap5w1H+/bf12bfSM0dT4kKgARdUiZ9UnqmAq
jw/43KSHmp/e99Tv68DWYp5rcCc1p0hEBo63hShbszhwyxZduDo+Uler5qNo
ze78WbOZ8F3XZXJvMgeqZbM/SWy1keM/Jlcq6CXJ2tBz00KvmxguNOH1SCQo
Ka/dN02JhVy/BVIPdRVg/8g+rX+DKnQluXmbO2WRzlj14f4iRYRmr0tYbaeF
0n/Gy/f9pQC7XomR1xYh9nhukE2KMcDZJ+3tvstU4PfH95CcVTNxj7C4iMFO
Ylz7wurYYWXE+UnMLs/RRGpzhBHp4iF5zPN86VX6aHF+LBPfrYn1TZNLGu5o
gvE0/ntaSj/5P9KKrVY=
                "]]}, {
               {Hue[0.58, 1, 0.5], PointSize[Small], AbsoluteThickness[1.6], 
                Opacity[0.4], CapForm["Butt"]}, {}}, {
               {Hue[0.58, 1, 0.5], PointSize[Small], AbsoluteThickness[1.6], 
                Opacity[0.4], CapForm["Butt"]}, {}}}, {{}, {}}}, InsetBox[
             StyleBox["\<\"\[Omega]=0.5, \[Sigma]=10\"\>",
              StripOnInput->False,
              LineColor->GrayLevel[0],
              FrontFaceColor->GrayLevel[0],
              BackFaceColor->GrayLevel[0],
              GraphicsColor->GrayLevel[0],
              FontFamily->"Times",
              FontSize->14,
              FontColor->GrayLevel[0],
              Background->Opacity[1, 
                GrayLevel[1]]], Scaled[{0.5, 0.8}]]},
           AspectRatio->NCache[GoldenRatio^(-1), 0.6180339887498948],
           Axes->{False, False},
           AxesLabel->{None, None},
           AxesOrigin->{0, 0},
           DisplayFunction->Identity,
           Frame->{{True, True}, {True, True}},
           FrameLabel->{{None, None}, {None, None}},
           FrameStyle->Directive[
             GrayLevel[0]],
           FrameTicks->{{Automatic, Automatic}, {Automatic, Automatic}},
           GridLines->{{0}, {0}},
           GridLinesStyle->Directive[
             GrayLevel[0.5, 0.4]],
           
           ImagePadding->{{13., 4.3469387755102105`}, {14., 
            3.0769920355111964`}},
           ImageSize->Tiny,
           LabelStyle->{FontFamily -> "Times"},
           
           Method->{
            "OptimizePlotMarkers" -> True, 
             "CoordinatesToolOptions" -> {"DisplayFunction" -> ({
                 (Identity[#]& )[
                  Part[#, 1]], 
                 (Identity[#]& )[
                  Part[#, 2]]}& ), "CopiedValueFunction" -> ({
                 (Identity[#]& )[
                  Part[#, 1]], 
                 (Identity[#]& )[
                  Part[#, 2]]}& )}},
           PlotRange->{{0, 10.}, {0, 9.923668975447828}},
           PlotRangeClipping->True,
           PlotRangePadding->{{
              Scaled[0.02], 
              Scaled[0.02]}, {
              Scaled[0.02], 
              Scaled[0.05]}},
           Ticks->{Automatic, Automatic}], {250, -154.5084971874737}, 
          ImageScaled[{0.5, 0.5}], {100, 61.803398874989476}], InsetBox[
          GraphicsBox[{{{}, {
              {Hue[0.58, 1, 0.5], PointSize[Small], AbsoluteThickness[1.6], 
               Opacity[0.4], CapForm["Butt"], PointBox[CompressedData["
1:eJxFV3k8lWnYPsd67MdZOAeHs8SoqEZNI9RzVSppI0aKCm1C0TKlXYuSEjMt
1MgWWkimJJWJ9mghCUklKpKyL1m/l/N+3+cfv/d33ud57+e+r+2R+AQuXKXA
YDDamQzG0P///Zv60LPTKPomyel4c7QpMpmYPfUe5bvvCv2cRQa+xUV/4Dwi
J5pnutSV3yGt5vUtC288pH9/QE69n7zVZV86MdvEDvp2rYBsT+3qjmx/Sb//
ggyc8v5Hdc9twrwx5Z+W/pdkuyQxXL34Ob2+lEzw+CPRN+AxCZzw5+7vknIy
p+mCN2fHK3q/N0QlitVvLHtL3v2b5v11RhUxzPbvVG6oofd/T+bfnZH0cWIp
SdXfkNSaVU3MfQLHLTj2nv7eR7Lk35u8AFklWeqmSS2pJczHLUuOGL2lv/+J
GBnX3iQ7PhHeyfOhPyo+k7llq4+4WXyi66kjYWPmp03v/UKevpq2tdGvnuzk
PLLVyf1B1/eVPI+byg/+pY7s47z3behrIAKnCKPM/ia63kYyziNeJebyJzLJ
eduS+mPfSdk2jzVLT9TT9f8gx7+PWbji9TfSPUud2rKZ9B8POX8ysJk+TzPp
TTd0CgloJ9TLxhsXtxDtkH+0Pfa10OdrIRPHzY1rSm8jVw6mDK0g1hFpO1tc
2+jzthHb7n02LxQ6iPpwwW2kIvYX7uaObvr87aSh0LJZN6iNrH4ItcAJHeRG
YJFl07kWuh8d5D5/7R7dnS3k7kpthfW7OsnA+LNn9E830/3pIgybz5d/jG0j
IqWqnoBHXWRjU7zR4dt9dL+6iWNc2+Opeu0k+NzFNn+dn8Si0jZ635UBun8/
ySOHZKeS0jZSOvS6ew/xmR38xHPvAN3PHlIfcnRfdHE/GVtj/3ltYi9ZrT17
XldOJ93fPhJhW7AmfG4PObJ3eAEx21oQkqM3QPe7n/j66t7LaGfii7i6bM34
AXJw9D7bv+u66P4PkF79xccfCnvJtPzLRat3DhIBr7DSJpQJ+TwYaJ7fkb1d
u4sUXZn86aoPA9YHR3FW+TMgnw8DFfNEL406mdi5J9nLSpUJr8OxxUdMu+l5
MbE4OsxGNlcRoxZoUCUzYadjWrHskSLk82Mi7t+2vy759ZEK6u1fnRTQ63w3
8129MuTzVMCDMxrT//ikgoM/Kl5ntiuAs8l/d5NKLz1fRVixdwt3eTIx/g5Z
OO60It61ajXUn2JBPm9F2OglvqrwVcHHiNQXVyYr4WvDuyupViqQz18J13w6
v/DusRC5VGvO2BolNGstW7F/oxLkeFBGwsVZLX/fVMRky82PMw4qo7X32kWT
ECXI8aEMj9d1y/qSVNDQVzl9zGgVdE/TZ55VU4QcLypo/y0+oTOThZhnU6kO
q+DL7Rm/xcxgQY4fVXRFLwmcYsPEzNgLdpabVdHk+CKqjaMIOZ5U4WZR8Y//
sUHS7q9zM13Awuwmmxt9h5mQ44uFmbUeU06fZCDRdstvFv+xsJhx+Xe7RHXI
8aaGY1UW7BsTFDHcfm81TG3U70z3VIEcf2rI1zw8zqFBAf3D5avDlTQ/Wvqf
LuR4VMfryGuRvpGDJO3S0J86tvPLzX+Y60COT3WY28YmHTThwH277i/UjLGi
YOSaLzFqkONVA5eiAw9XmilDxXGoIg28rSwZXDWaCzl+NXH3xduJujd0kCX8
YDIyRhPtJQ7T2jKYkONZE98G4gJOmSnC5+sMqkNayDri0uNorQg5vrVQnDPO
IF6khKHumH/UQuM3YdKHmTwa79qQabwU1Suq4L8wLjUxbRhoPeczi5Ugx782
ZnewVl0bw4H/8AF0sPhArXLTMjbkfNBB2ejrdS0KuhCaDyFIB/mKj3OPJqjS
/GAjfN15k6Otg6S2V6Z8fBIbTstZxq+se2m+sMGYUGgv6h0kt1Ysul9yhI2r
bir9R74o0/xhw9FNxYCvysVfT8OpE7MxdWX0yJTvOjSfdPFLQQ43gaMM32GA
62IgOyK9fo065PzSxUyGFS8sopcQik1/7dPFqdsFIeNN9Wm+6SJ6x97yZiNj
6Cma5r4s1cXZpAAXS54WzT9dtOzvPzhjhg6oYVMN4KAylNkTn6sPOR854AYJ
TC+36YIq3tp5Gwd6dy7ErRe003rLQcHSuhEmZTycscnrjHrKwZ3rkX3XdVuI
nK8ccGxe3ixYYYKh0xaLuHDqqlrVbiuCnL9cXFR73+ZXrAyHYcJyUX11T8Hs
I4Y0n7mIPpZ3u5YIYDJUzj0usgQp5wTZ6jS/udCdsLzIPtkAnUN05vEQmvKc
+2CelOY7D8VzV/t+eVlHng/RbzUPduF/puaaC2n+U8/ee73mbVfHMF1u8jDC
1IvzpE5G6wEPz8bOvWxzs4PI4c3HCfcFv7whbFof+Mh/q7dufnALGYbjUj66
cTgx+hOP1gs+7MvTUgaYPAzD5wofxaWjiguO1tH+wkfDBtmsReoDZNBhSDH0
4Gb3Zp79YyNaT/Sw3nmL9yO2BGWZ7dL5rnrIGDN9aVG5Aa0verATVQ52GXaR
y4KhL+jB6S3X9wxLQuuNHprPBNe7fpDhQIhH/PNuPVSVarXtrJXR+qOPeb5H
tmR762Koeq05+gg7oHxnm3UXkeuRPiYo1bt3ig1BNd9w3ll9nJl+x+xzrCGt
T/qYuEj1ATNTANZwQ/Vx1PtRZNIpY8j1SgD31V3rdi5uIEPsfjZVgI1bo889
fyOi9UuA5onbN8dmGCD7kCeFCAGuLJ9YFnqRR+uZAGaHp615JJQgghrW3C8C
JCU+vrFmIZfWNyG45+paMzpZWDlEL2shKub0Fn17rE/rnRDGRT/WcopMYDsE
z3Ah4Dh6e7SET+ufEKmcJ1tanUwwPN53QlSKemq4YhNaDw2QfjVPL7DOAMPt
GWuACD9ZyokUDVofDeC6d4f+O5EihrffawDfheWeLFMh5HppgDHejX9lZLBw
atmDw4WvDGD5MTcgOU5C66cBjtrkb9HYI8a6R12UohiC/WDFol81RLSeGiLH
xW50WE8vsaeqcQw2RPOTIs59P21aXw3hpRLkVPHoJzEc/oAh0lNPr3xI+b1c
bw0xrjHwLwsTFlopdSgwMsLZNPPm29UCWn+NYDPl5oYAEwU8WTUEaCOkpnts
Hu+qQOuxES5UNj12zzcABZ4Bh7tGGHU1v0oyi0/rsxFCIpsL4rgdZGhaYVwR
HOsSlqNcQOu1CM1f3q50i9fGvLPLdzxZJQLv26/9xbuktH6LUJTDmWZTKMUI
Sj1ZOSIEnJR0aniq03ouwnyvOo/CajF6A4YaZIxJu15b3zKU0PpujBBP3RXb
1jaRktKf1w95GsP8wG83Km+1ErneGyPqx0nb1VIdXLQbIqQxDgk+HDlD8Vau
/8bQvkpMD+lLII8vJphpnv+nv60G7QcmyDQxvarq9o4My5WLCdwKP46fOVFA
+4MJ0C/h5QiayDDdU0xQ3HayZ3kWn/YLE4QPBP+1UEMX8nhoggrHs1ZdUSLa
P8QIEZ0PfZajiO+SaL6iqRjV1/6e5LVGB3I/EWPfnV4HrpiHN6+HBECMVuad
t6EbWZD7ixh3JKPAzpdiCF3Ttorxv/caud+IMXrip9anSzjIHHo9QQzzogN/
2exVov1HjPyn/5m37a6T20fB/6+X+5EYiB95XfhFDYeG47UYNXX2k6cu4dL+
JIHf+pp9blP5GJZnai6eqUkjLluq034lAZxuBXU4C7BsSE7tqedb2/+scvpO
50MJEtY8rVxO5YHZw4ImQX3EVzeDT1zIC5JAnN2z0/WsIYblKlryf/XJ/U2C
qun6xytYxhAPyUu+BHrnTnSRv3Rpv5OgTz9YUxyrgGE5+Pr/6+X+J8E0bavo
RFUhuoboy5FiCb9cTfWZmPZDKbL2ViQNNipjmG62Umwu2ppK/hXR/ihFwxfO
60CRIV4M0WOlFF6kIs1tdQOR+6X0/743DOcI6nlG+768s9p0vpUi6vd9K4+m
a2IYfjekqO7M6jMreUPkfvr/66Mo9RNXS1F5LTX20FgjOg9LMa2Qnzd1ggg7
hgksQ2aQaKnsMYP2WxlG5B5/tNFSH2uGByZD9akR5/u3DdD5WQbGFp0FqZQ/
U2a7P8RDhpoqy8SmKzLaj2X4Oz9+f+JqVUwZgs8BGYzvr/e/MSig/VkG29Cn
TFdNMYbbf5nab6HLb23WCUTu1zKM27bI5GNsO+EPlV8mA7t0bkTWGyXav2WY
svazi9hNkT7nCLwt+tiWU0HlSdWD1jVfZRBYfZf6JVC5aqzV7/5BJhiYkxd3
pUmKlTcnT0q9xkVOSLOG5zoGRmWkFgjDpHiW6vG5nsmE3569wun2Yuw0tXuT
+hulk/a8vJoJbeTBHg3pvIV8IPaA8lqXr6R0SYTNhjlcFG/72XTZ6CfxGrWo
z+33d8TqztM3muf0ke9aGj3mIwv5Zuve1igWk/TwT5vCJkgxLnmz2QpFHh6w
+b/29apR52q5k7HdEOGiavuIBVT/TMJv/PnUCOaeXR6z1hki+OSMnrdjdbBR
6WNj6CsxLvxm8cJ7nQEcAkwD99zXhPnt8G1/Biij+NYkra2pCjiQZ1TVeU8B
NbXckoYZFC6eX8lnq/LhZCtID1/QT6SpsotSKi+IJz249XdHD9Hz2eVbXsVG
ZuaO+i9bmgg7s8B3ZrcUnxx2PR14pYdHjnWMvUZiGJSZpf0XwEajUtahSh8O
NAce/5FlpoucwakZcbw2krDx40nrKW8JY+yfjQo+L0jYKrIydzt1/3q54Gvn
fC66V6U/NPJTgr3o8fhCKt/lZ01V8994j4QwRioutO8nc9++CbGjdJNhG+ky
5twPMlMh4oXrRjEy7pzMDg3TR0h5u2J0AIPKQZuU9fdogpP6uvHOZBlc81aa
mJ5UBGvrmb3vtihDydRstR6VX4Md3IvPOKqg7/3ndxWjhCiOSipTrhUj6M2s
8twLYrDd904efbmf9KSc+5GbxoE118bwZwEHFwJWX7RKZUOpxspP7zwbsa3P
7ey3ieD3MPLsiStc4GvGzE6r16R5zSiru5c6yIUU0/sHgjgI2bX+e9qhAZJQ
W6JZNKeOuDLNjXQo/yvef0B9QwsP1vqeDZFEHTufjNqu+cUYU06c2hrnLcPV
zpRXTZEyODpPU8wYECNstLnmYxsGHE+odj4blMBrUm3C+t3FRJu1dlXdWV00
q/qbH/Nh4pmjTtV5VTasdfwsb71igT1NOPffa2zkbxhfFdNP6Vr64Nb5xRVE
87Hw4iGmFgL+KXZlailDs3BO4Ea2IpxSJhhn7NBBZremZhr1/fyoWZkhVwX4
lH7zUsmgFCfaVUyrHCif4r5/5/OR2tfTe878+8bYXOW4ZLdAhh/jp1WJY8So
f6qk8cNXEQcCX824vEqKTCW7Na6mRhB0bph0Zw0Txcu4G9eP/Ub6St5bOdYI
sfH6wosfgiV4stH1sM8EPUzpbv/ka0b1YWlofOu/PLCDViXdX66K9ty7gsmj
jTFBUK4R8V6KMFXblaZ7deFwcIaoYokxfEfNvbXupgA/7u47PiVdghBzcfTL
7Tqw/3E6YleGITrHta6/cJPSgfRNbledJIhlJOfNXCWB9fj3vrfalFCc3Pxs
3y014KHrnkMWnYSVds8s7bwJQuY+r9/kJkDAhJeF7nbGaPT8tLuT0impy+KP
4yif7eaOKGzRMsDK/sFrTzdpI6xpWoZAykCfXvL6C3co/B6YPibjYCM5yn35
qNZADTG+rWlZhv3kwtKnp6e5c5E/ydlfNZzqh8aei12n1VFd6tK0/IgBnslc
Xmzol+HEf+FFoRfVEbIt/JH195uk2lqfnN7CgPvylt0xMXxUmF746iUT44TQ
fObdHiGq7Li6kav4yDHTHbvUQRtsz23ODbFCrPSq019rrYmAMe9Hn6Hw7Rrs
qHF/oREcRpcnz6N8zWvdKkSMYSK5eNncujVcPNudtb7ruQAJvwWeXkHlbPGx
qutNv3aRav3nZidggBCrY75/zKgk1fzA2St2KsFadCTfTo2HENPP0jZLMQQH
y+efKeDD4nrk7cZRYtgbfN9+O1wVD7xFnx0KmLDQ8/tu20z5Uk7BjHk7r5EL
cTV5k3k9JMbruWnxAj4Efh0aee91YHO5peFotwwJV3c2eA0YI4bV4HQ8m8pj
O1gtDVvUUNXgZ8hvFwHCA6vCJWVknO68C7nXeWiPsx489yvlI5Wc9E+j20my
S2ii2MQQRwdtl/xo4SDH6QW5p6EGhlb0rzcHqFxw7/wIlTgNKPDPcu1eSJDE
TEty6eXA8WP3gplKEqzWLVIx1uUg6Lqv0nPJF8Jofb6oxKyI+G6qUHRKMQaj
5mVsa8s7ksxoyU/KFyN9+bqtW/1M4O63Yv/4eQYYUeKofX28Inx7XfTY5kpw
EoxZXm/JgX1KbWkulY94wXNMFpfLUHyh47E/q5mM698VdfYXao4LeVEnKpVh
8dnyH+9nQjiV9K04ZNtMgs7sObZqjiE06z/0n3hkgnEBx71XjuoggrhBodUC
FSAjes6lNDYYHz9FdiYPEt7g6w7n27oQnFvurzNPFwHHEmY/VNBAVND9+SYV
SsjPtjz+9KQuEjy/8Ke79BHHe3EXuDpUzqrIwevGNmIw3bLy7y1iZP5zSnfE
AHX/2b9KKYDHpXhUZvzqiC7yl4xOdhHVkpXHH/BWtBjhxM2wVwV5Ajxjzq77
pqUId4vPDw0nUXqg+kfQ61tCRG3Ob2VfqCNP0tJDvy/iwcnj/bxZhe3ELTDl
3xPz9bEs9NI1HTs2ps3Kr2z6SeGEL9ZSOCUAY/ZAZ/vbp6T6rvOGUG4bEStb
PYq1/0Aatyo5Xp7AgcO/m46zqHuu0zjl6TNbDfFpW8stn049BC8rT+GEquHT
P2UxPcF8BD0/Glpd0E6K41UqMrslyJ8xlvlPTRthKZxe635aFayyNHHiTCM0
Ttjw+wgFCeJ2F7D6WHoonp8zsrixm6Qf8vnlai6Va0OVcp7WdpNnIpVLUYTy
93+jPXLWKSL8otICWRQbCXvc9UMfi2BtffA3dX0DWP/cU6ce30OWMXSqd0ZT
OShoa1nNfCms9u2wsE/RR9Rr67aBWKofyzwmsyi8+yzSqb17WQ+Oi3uc3Sjd
E5DRbR8iKP6xtR9eNWCj+PXlUP03fURaWHa2fx11jsztf+RkvSQWgvPbW/4y
QLvwy0UnFWru9zPSLfKNUXN77pi0Fiqfez49tNn7B8kZefikdLMBAq4Hfotw
NgBL9ecUL0r3wnwDjdMWDZKDCQ2q36m8OOF+9K3MnzzkZH/PNf5TBEHE+ptr
zpmg0u++yFJTH75zB/02LmSgcWXftIf7hJgbEcqdnWgEtt3pA7l8E2TvqKq8
LNaFY47F+EnfeNhp3sw0U1aAtUF5xcRHLCQ4Her/xuolweK83sKUQbL6nLNG
SqUe4n6rTV5cIkMs+x7bMkUIP755v0YzdX/okBROtePDjrk/SELlE0F70JpQ
mT68ZFnbC83aSYhPuF6sPZXPRr7RuXWqjlh/j1+/f6URSoSTyhLiqfO72dxd
YXGCdNv7zr48qpf4Vnqx1n7moOKG+R+fo/vItBVOLzT8KX3OLxUvvdlEfiTt
1uXd4cL9F2at1SSqT5XTL67f10qKjWxKtN4b4cymwur12TLA+XiWw8QqIrCO
LzbmqsAryCreUoPiaWBrXds7EU51j2XkvqH8TtG72VZG4dqk9lru2jxSGTRq
oW2XFBZm3z32z6B8p/fK0aw8JfRdYEzaq0np2JHJ7RZbv5AlMfETzSidcBq9
TfQhhwWv0zYiM2d1JFg/rel9LIH7sXJJJ6UzjPOzRj3JFyImoUNBmKANzdqA
s9OZhmAU82oXcFaT4JF1fRE8A+RXBy2x/0nh5sid1WrreohA62jRsZdSxKbs
N4rcLUHm7Y4XuxN5EBt3xU241kPS7521XdUjxZm2aI3TkfrYeMjj+XQ9LoLV
TBLttwhh5XBcWhamhxG1AT7ms7ioPlJh3fRhkPjO45S7bNVC1DzvgzpSNrzi
jO7ojvtA3Oek9J6jcuO4rrSMetJGgrLPLLE8841k5yxvrsimcnP284WR7vXk
0oejF/avkKE9J99BUiHA9hKt7f8lc2Aelq13RbuLhFS8bUlILyRKVauTgsw4
wITs9tUXVREi+TTybPx3svJu6sEZW5SQ6bfZ6fNzJTz40lc2gq0O9x0zXQok
LBx0nXW144EecvbecJwXa4zqomWXeYtaSUVS762sqRyUZK7I6fSn7lkfXF78
nshG7hvnccuofgfV8aD+Qojcgkd3/54qRkWJ77fZbCnMNySra+lpwrrdJ6lg
QAL24fitj22o359XpS8aYQRcj/HdsKSUTPGZ+cIzXILk0zfUK3z0sOU/5+RN
/vqoPomO2eeUUNiXV3Q9gbp/zs80CLmjheIjDOfv0QzEOCa92/dWCVVds36y
6wwR+2JWRstrBTQvMPz4b2kf2by02DMmSgfiVb4eebI6kp9nUnpG1kM+Lctb
Pi9QD17HQn89aiOF0hSPqIoYfVxobDx+eJcMwc6CKz5KhlBSq8aJLzwklG6x
L5tLrT8STZ7d+UkQyXM44y9CCN/hxIrHXQTOzwavZwiQjLC1P8dSPsJ/1vzz
pCEEM9+YvIwyQbPov8TKixwEj/h5zzRdF+43Cq5/naOJsCcL63cwWRAffBN7
464h9B4ePR7PpPpzivuLwuRB8oNcnf2nHRcJ+8/XfL3VTJ7tOd7iQuW7kDLe
kv7D90npr5EjvzGp/D1WstONUU0mXn1is3a+LqIq+dEKlq3Eqy5iqQOFKJuB
DaJLdykdGH21bpSxIhx+v+Txy0YjJHQ0fTOtofbjJB58rNZFLKyFqVMpPgmq
LhX41CghprFmvP/mNhL1zaOmq5GDLJse7tQxUtQHui3XjxfivcrfFiM7qPvl
oaM3OhWMkLk+6ZI//wfxVcpT/CaR4H1r38zNRWI4bdpxjp2rDbHlir9Ywq/E
Ou335SUj9WEvOOa8plMMLw1vQ5+2EhKz2fP1vLp+8iTbU2C9h4m59VmzrJVN
MPeW9617EilK7WeefxAlAUPj5LFNrArSHLwg/0qgEXiMiW+ztrDQN7ZUYjNW
ghG3ehfbeqjAXcoNbnvKRJhX4njzdboofTFmv6u9JqqSOJP3UDltXI1sb+bu
WsIYcbEsvK6bXJpbLQwIlcBuxMLMopViPGgWn3FPM0Zlo9hlkhkXCu97Gyp2
8+FuFHVjkaMSxo2sLF+cqIUs7YWV9YXqEH9Z9H760j6ix1+53vWoBD4xr0XR
RTzML/nWNn4qhSP9snCZfR3x2iVIv7lIAtdsCWeSijr+B4+Orzc=
                "]]}, {
               {Hue[0.58, 1, 0.5], PointSize[Small], AbsoluteThickness[1.6], 
                Opacity[0.4], CapForm["Butt"]}, {}}, {
               {Hue[0.58, 1, 0.5], PointSize[Small], AbsoluteThickness[1.6], 
                Opacity[0.4], CapForm["Butt"]}, {}}}, {{}, {}}}, InsetBox[
             StyleBox["\<\"\[Omega]=0.5, \[Sigma]=20\"\>",
              StripOnInput->False,
              LineColor->GrayLevel[0],
              FrontFaceColor->GrayLevel[0],
              BackFaceColor->GrayLevel[0],
              GraphicsColor->GrayLevel[0],
              FontFamily->"Times",
              FontSize->14,
              FontColor->GrayLevel[0],
              Background->Opacity[1, 
                GrayLevel[1]]], Scaled[{0.5, 0.8}]]},
           AspectRatio->NCache[GoldenRatio^(-1), 0.6180339887498948],
           Axes->{False, False},
           AxesLabel->{None, None},
           AxesOrigin->{0, 0},
           DisplayFunction->Identity,
           Frame->{{True, True}, {True, True}},
           FrameLabel->{{None, None}, {None, None}},
           FrameStyle->Directive[
             GrayLevel[0]],
           FrameTicks->{{Automatic, Automatic}, {Automatic, Automatic}},
           GridLines->{{0}, {0}},
           GridLinesStyle->Directive[
             GrayLevel[0.5, 0.4]],
           
           ImagePadding->{{13., 4.3469387755102105`}, {14., 
            3.0769920355111964`}},
           ImageSize->Tiny,
           LabelStyle->{FontFamily -> "Times"},
           
           Method->{
            "OptimizePlotMarkers" -> True, 
             "CoordinatesToolOptions" -> {"DisplayFunction" -> ({
                 (Identity[#]& )[
                  Part[#, 1]], 
                 (Identity[#]& )[
                  Part[#, 2]]}& ), "CopiedValueFunction" -> ({
                 (Identity[#]& )[
                  Part[#, 1]], 
                 (Identity[#]& )[
                  Part[#, 2]]}& )}},
           PlotRange->{{0, 10.}, {0, 9.995008895539193}},
           PlotRangeClipping->True,
           PlotRangePadding->{{
              Scaled[0.02], 
              Scaled[0.02]}, {
              Scaled[0.02], 
              Scaled[0.05]}},
           Ticks->{Automatic, Automatic}], {350, -154.5084971874737}, 
          ImageScaled[{0.5, 0.5}], {100, 61.803398874989476}]}}, {}},
      ContentSelectable->True,
      ImageSize->500,
      PlotLabel->FormBox[
        StyleBox[
        "\"(A) Effect of Overall Noise (\[Omega]) and Disagreement (\[Sigma])\
\\nAsymmetric Case\"", 
         GrayLevel[0], Bold, 13, FontFamily -> "Times", StripOnInput -> 
         False], TraditionalForm],
      PlotRangePadding->{6, 5},
      ImageCache->GraphicsData["CompressedBitmap", "\<\
eJysvQd4jucbNv4KIfZWVOnSqUarpXQpVaWlqNZsa9Roq3aNorX33tReiS22
2CRE7MggEhJCyN475/867+e5n/dJ6O//fcfxvT00yTPucd3XdV7zvt9veg7v
/8vAnsMH9O754pdDew7uP6D3sBdbDhoqlwoXcjhc4hyOQrNfdPB3OBz6f85P
Av9nv/L/8EIN9aMIQv19sXnTJmzbcwiPk7OqqMuFEXU/BEeOeuHYsWMOFxw9
elSuHfXywpXr99QTVc3nIsOC4ON3Bdny13Nmk2kxEdjtsRnrN2zC1VuRVc3L
gZfPYvOG9di02R0Bdx9XUpddcevqeRw8dBjHjh/H4UMH4Xc1TNo1XgnwO4NN
MridB44jISPvdfPyo9s3sHXzJnhs24kHMUl6zMlP7uHYkaM4fvwYR6vGfOFa
APKMiZvjK4z4iFCc8r6EtBznmLPT4uC5ywPr12/AOb/besz3bl7Glk0bsWHD
FvheCzPGXBR3gm/g4MFD0tNxHDl8CN6XbiAXcNFv+V+St4SmO/fiSVK6HnZ8
5B14bN2Mre7bEfQgTg87PTmagyUBrGGfPnMdWXn5h50S91Cun0FSRrY1bGQl
48T+7Vi/bj2OeV/Tw358LxAeWzapFTjjF6iH/fheEA4cPAivY8dx9MhhHD95
BVm51rAf3w3AVnnLfdtuhD1J1sNOi32EPR5bsGWrO27cDq9iXs5JT4DPicOK
Bl5eRzWTnDx7HimZeflGnpkYg7Mnz+JRUoZ5zVX+l4Ozxw/KyNdh32Ef+QvW
vYSH97DTY6vc24DDJy6RtI6K5hxioiJw4IDMwesYvI4egZe0m5KZq+eQ+PAu
tisab8OtiKjSBrM/b758dM1svPrGB5izZjMmjeyPhp+3x62o1MrqthvCrnnh
tcoOuLg6UKpkcRQr6oaihR2o8OonCE/I1jy/eEQHVK/XBPF5cFQxW34Q6I2P
P3gHA8bMgPvaxWhUvx7W7r5otFwMyMvCikmD8FKthliw1h2bV85B43ffwro9
vubMSiPk+nkM69OOIIAeI6bg8vW7psjmwmP2GLxa9xMs2+SBEb91w8dtf0Zk
Ypajttn9tRMb0eDNVzFp4Uosnz4I7zb8HMeCo/XEYu9dwdsvPydNu6JE8ZIo
VqwYirq6yq3auBqRqCd2YMZQOMq9i5CEHGtiyZE30PnjhmjXfSx2uK/FJ/Xe
xYS1B3TLHNyhtRNQ+8WXMWnRamzfuAqN6r6PsRsOUu4qmHMLve2PuWN6qrl9
8u1wnL9yk6uqPmf3LMI7b76GeSvXY+7Y3nivaVtcfJBize3uxcN478138NuU
xVizdDrqvNcI+3xu6xGkx99D28YvqKbLlC4hi1YMbpxboXLYfzVSz+2q5wIU
K1kCvhHx5tyKISPpIXp2bI5WXfpgx/ataPvZuxj8z1oFZnrlvD3X4pUatTFo
0mLs27EJX39aD0MnrUK2LL6e3ZPwW1g6axSKyBAatumGo6evUq7Ux9/LA2+/
Vhej5/8rz4xFnQ8+wZmbkdbs4sIvo02TN9Bz0DhsXbcIHzWoizm7LujZ5aTH
4ud2H6rZFSteypidrJ5DeH357st6dvd99sJNRrLeO9yaXW5GAib1aYuGTbvD
Y+d29GjZDN8NmobUbOfsQs7vwvu1X0bPoROwz3MnOn7eDO2Gz1TQqGcX+/g+
tiyfiopFHXjuja+x/4Q3JU7N7kHAcXza4FX8MX4mNqyYhg/qvYe1J4McpQy5
q27OIi70Il4pVRQjlxw0Fz0FHevWQOvBC8klejQ3T61Bsw/ew8GzvrgdfAuB
/lcxe8pIrD143lI4K0Z3wcsffI40a43ckJcZiw7vvYoGbYZqsMemaX1QqkYT
hEZnVtIAev8SXihdDP+sPOFwMa8tH9cFtRp+i6QcDTFCTO8NKOfiwKZzQeZz
xfDgyiFUKuyKeTsvGe1nROHjF8qj53QPx6vme9nCiR+8WB4dhy2z2v+jQyPU
6/ArhF4W0cP9z+D9pp9h+d5zuH1LphkQgA2LxmPqmgPWNL3mj4Lbcx/ifrpz
mrKiGNXxA9Rq0A7JJnud85iGkmVqwTcsTk8zJ/kBmlQqja7D1lrDOL5uFMrX
bISIxBxrmskP/ODqVhxDV5wxn3MTafdH7Yol0H/GDpOOWej86eto1u8fyusr
5qt5mfHoWK8GPvlhrNXFvL6tUaPRD4jPzLNGnBTph/ZN38Ki9bsQcvs2gmSm
uzYuwNj565CTB60fbh5chjIVKuBaVJrDDizzBnZC8aqNcT/ZGMsd7/Uo5loR
u8/f05NFdhLaN6qFz7tNsEYSeGIF3MrWwtXIZGuySLqDhpUc6DttlfVcduID
fPZiObQfuMC6Nrr9B3ir9e/IEPF+RQ8lLxNDOzZBzcadkW6SZde8ISjxcgPc
jc+2gCgxEp3atsSvMzfKZEMQHBSEY7tXY9D42UjPzdOTfXL5IMq6VMK2S48s
Ud0zdzDcSr0Av3vGTOPunEH10m5YuPOio5KNIMO/aojajXrKohifJwGHULls
eez2jbQmimQ0rf8CGnabbk1KZoqun7yB+m0HW9eWjuyKKu9+geiMPEdJu7QW
xvY5A1Co3MvwC0+2Hl819nuUfrEhQhOdqsF7y3y0b9MHj9PM4eRm4klsvB7w
msk/46OmTfDBBx+of7WqlhcELoP33v8AO8/d0CsYcnIrShZywcJ9flZvAQfW
CJy5wuPMLWv+iXfOonrZstjmHWJ2l4M/f/wClep8jMcZqGg+FioYQuFdc/yq
+VgelojCLlrjfYTF5egeJvf5FFUbtEa0cKvm6rMb58BViOF5+YE1kkOLxqJw
0Rdw6a5WG8Jf5z3R/PuuCIpOt56LehhjdqeB0w3uq2egadOmFgFqv1AVhYqU
RN333sfUTec0AeLu+KBCkcL4fa6n1Vx08CmULOGKCVt8HPq57LhQ1C9RFuM3
+1jPrR3bWayVOgiKyrRYPSbMB67FiuOPhV7Wc57zRqFwoefgHZZoXds0vh+K
l3wLobEZFglCvTehmIsrlu2/bj134+BCaa8Edl+9b5Egyv8kOjRtBZ/AJ84x
R0dTqPOR4MKumfj4o6ZoZJLg7do1UbhwYbwtemLCss16ahkxIahfvig6jVpk
NZf+KBBvuhbC79O2WCRAVhxa1quO36Zttp7bs+IfFBKynAiOtkiQFR2IhmLI
9Zq4xHrusuc8uBQphe0+96xrJzeMg2up53A6LMEiQXSwN54v6oKRi/ZZz0Ve
OYyyIqeLtl2wSJDyKBgdfmiLHeeDnSR4FC2KP89GguK4eWE/mn70ERo1MkhQ
/63acBHt/cqb9dB15AoqLIdmXmTEouU71dHg25GWIkPGY3z0dmU0/3W2RQZh
/X4fvI3P+82yur6+fwGKS3drDgY7QS8nBh/WewHvfj/Jei7Mey/KFy6Eudsv
OMXtyAYULVQa207dKogFU3+qh2Iv1EdwTLb1+P51E+BwqQzPKw8tE3/99DFo
3n4MEjO1TeyGqb98hJda9sCKpUuweNFCdPjoFZQTU2rKnAW4euehns3JDTNR
2FEWR688srrwcV8kRHJg/bHLFgDkpMegU+O30GbIfGRkJIut2F+ZRZ36zaRu
+m8AyMbgVtVQod4XiEqD7mH1jF/l6Vdw4V6itfRLpw6QFqvBJzjWqUz2LUEJ
6WXZ4SvWZM+4T8NXX3VEZHKmNdmVk/vjtXoNsGzFcpnsInRv2wwuAhxjJs3B
iQsherKhZzejeLEiWHrY3+oiwm8nXIsUwsBVx5xon5OOv7p+hA/aDEBaejq2
z/0TZYo4UK/jYKTm4n/J+j9DOsnyvIGgxxlOeq77R6DNge1+d63ZHl/xuzxX
CB4+YdZzD28eRSGR/1ErjlmzvSoW7HsNv8f1+8nWbE+vHYaSbzbB3KXLsWjx
Egz9qSWKilk6aNwUHD53Rc825tY5VJTG/1581Ooi8a4fqspQ+k5Y4pxtXg7m
D+yMGh9+h8SMTBz1WIIyJYrgpXrfIjot93+J9fbJ34uUlcWxwGjnmp3dIua/
G+buvGzN9tqpTYpb5q47Zz2XFnEF75R2oNv4JdZsH/ofxVdNG+GUf4Q52+K4
fnIzqlSpiJmLlmLRwkUYM6g3ihQqju79/8JWz7M2EeYYg1Cvhhs6j19t9ZOX
EIaGtUqiwc+TLSNw74JhqPbKe7gbm4FrhzaiTuWiKPVyU1m19P8pv17b58g8
imLToQDrWsyNI6ghPuvQJTu0/FZTP4qABtzgj99ChdfeR0Rynn5j36Yp8lAx
eBwLdsYSkCkKtRm6jl5ID0gPNDrkMtp9115UTKqSplVju+GVRs1pCVnG2u5/
JymPZMUB0zqWXod2/VRarYxTN6OMx4oiPjIIP3xcB/XqvqXWolm7HxERl6q5
4CnJzU1El9er4MUmXyMuxym5c/+Qtyvi5PVH1urOGdZRFuoNXIlwmizBXksF
ER2YuMXbMqsXDO2Olp2GIzXLaY6nR4fgxy/a4nCgocKPLxyD4lWaINIyvYWj
ji0SjHLg90UHnAbvnyJn8nPdiVsOPcPMlPv4pX0r1K1bV8lb7SbfiekQp2do
E1eTTjkY9dNnKFSpMe4mWMbJRfcJYExw2ZFAa4buo3rLtSI4dCPSKa3Bx9Rz
gyd4WDPctfAPvN/mZzxJzbZmmJ0Wg34/fottZ/1Vp4FHVqJsxYq4/iTDmuF9
4fui0tZPYxZb7e9Y+Kdap+lrT1ozzM5Iwt8/f4U69eujZNFCqPVWI5y5cVdL
/LNEdHHvtihSspKCWkvlnPdQTU9Z7mVN0WfnXMWUS/dctVkBV9GgogMtf59j
TfH8tkV4p0ELBD9MtaaYl5WKKT27YOrGc2qK0VcPo7zoqO2XHltcmvbwIupU
ccG7XcZZ2tVb+uRC9Zu6Wc8QealY/PeveOP1eqjoVgTlazTApuM3LeX7DKHc
u2ykjLw8dnrfta7FBh9FzWIO9Ji08WmhzMXotnVQolYD3I7NtoRy42R5SOzG
Y7esucYEn8QLlZ7DphPBTrt70zS0/m4kUmQSy0d1xkvvf8ZYlJ7mreMbxcFw
oNILDfHPhDno16Wl2Fyu6PbHYrqhxmOuiAw6j8ZvVlKr4FqqJjadCrUo9ZQk
5qWgd+PnUKXBl3ic7pTEOQPl9Uo4cT3KWsR5Y7rIjxdwPiTOIkWQKYlTtzol
MTv+FupXrYiJa85YE7t5bjdatPsesZk58Jr3J9xELELjc/SoYkLOoKxbYWHd
Gvhn8jQM7dVZvAQXfNl1GBIyc/XEku8HoEPd2mpiRYsXx/ztJ62JPS2AshK/
tBTsqIPg6Aw9YF8RQJofq44GWRPbM6OvNOmCHReca/wwyEsJ4KCJ2xw69orM
WDR/5wX8Os3dGdsoiseBR/FFk/a4GZeJANPfvRgRrweWGR2MD54rimLlqmHA
4MkYP7w3Soid8O7HvRCRkKXnxohV728bqbkVdymO32busiT4WaK3elh7FHIr
j+NBMU7R83FX709edsya3IV9i9Xk5m72zid69Ss40HrgHOfkkIFfWryDr3rO
YMRWTy750S183boFvG89QvSVgyhXqBI2nwu3fPmMJ2j2Xi0Udi2NvoP+xOQx
w1G9pCtefa8F/MMT9OQYUZ7Y5Ws1uCJiTHQfMd2a3LOkbt+acUpeNnsFPiV1
PSdvKmjKzhnwiXiB9XAr2mnKbp0nFl+x53HCP9o0Rorh0YNHiBE71vrkxaLu
61XR4rcFFqcSuCf+0R1Tl+/D2km98otgMfFnbuP9msVRusprWLlxO1atXIWD
x7zptzsRKzsePzR+A64lKmHtTi94rZ+BWgI1+33vOf5TI9Ln7fA6ytdpQa9b
z2L+qA5wKVcHNx6kWSu6ftYfwpqV4W2zZc+unylsXRibzwRZXSTHPEJsYqpz
tjLI31pWxHutf+Fwq5hrs2XS7+j/1xocWf6PFktrJrlp0Wj7Vg04SlTHwpWb
sWblSmz3PImUjDzrGcZQJvT8SJoqjRGr9+LsEQ+8+WotrN7va3l3zzJmZ4/o
CpdCryLQZsx6zh4hU3PD4ZtOA+DcxtHyo3A+YzbEe6MYsy6YusHpRKckxCL8
YZL6Sz838OeWKF2/ExKyte/iigPrpqFr/8m4ckRWoKISVedcctMxsH1DZfGM
n7UK69esgvuOfYizqVyGHRYO7aF4eejkFWJ+7kODl2pjwgovx//SlXvn9hEw
KodjAU5z1lc8V4eLG1YdCLDmG+TtocLNc9addpqBQWdRXXyEX2esd/aRmoBH
UU/yzdd9SluUrfo67iblWPO9eeRftGk7ENfPG3pTpNc2l1xM69lOzXfgX3Ox
dd1qbHTfhftPUqwI1qEVIxQSfjlkJq5cOY8W79fGb5P+VaH0/2XOnt29SLHk
xkM3nS7quV0oXciBCWsPFZTh4x7CwS4VcPDifevxKb2ao9qbLURr5FkyfGLL
Eoyf4WHxdOajm3j5uVJo3GOqlWXKfHwHHdt/hy++bIo3mrSwpXMEWlb+LcMq
hL+W7LQ0VnKEH54rWwR/Lt5m9d3ns5poNXiV+ssZPt6khdaKq7ovGireYE34
hSaYI8rGwNZ18cYn3ejOWeGXUxsE1sVMPeAMv2yZ+AuKVqxH9WQJ7Z1z2/Hb
n4ttMvsELd8oiXdadmJgXC9qXlYchvdqge+bfYZKNT5WQqtnePXwcpSWBes4
ZJk1w9ykcHxYphi++t0ZwB7b50s0atfbloMrjKTIS08J6pWdc0RQi2HLhXDr
2oKB7VGmVjM8SnUG2aLvnEHpwi4Yt+iQMwyz9m+4ulaCz51Ya4qPg8/hl74T
RN/oTwa6fvoWitT+Bk8yrCkyJj6mfy982bEdKjz3nJJTPcW7fvtRoVQRNOsy
wpwi/eoktG5UC01/GGgloDaN7YCqjbohLc/yq5EYig+q5BfNO367UEywf6G7
r9P7nDEAbmVfQeATJ/JmPAlE/edc0XH0Suu52ycZYSmJjafuWKKZ/iQIA3oP
pUFlPTeh58cCr88jUBbbmqJAyerpffDdly1RRXTVlnM6x1MEcfcu4t0qxfF6
4x+Z2H9Oz1LmNqx5XdR8txvizWl6bZyCCrXq0K1xxoqT0LRBTTSwCWRCyFnU
LOWC3xbssa6dd58FF9fKOHLjcX6BLIas+Hv49K3yaPP7REXPhDsXUKtCGYxe
csjCj4wnt9Dq/Qb4a/oyHD+0Bz+1bGDg4uIDlmERdmknqhV24JUPv6Ag2pd3
/tjeKF6iDOZvPKA8bQ05OcmRaPZaBfy50FNNMCftMb58qQK6/r3FDL65qrzr
qd3LMejHDqrLNSeuWCkd5jreqeGKnyetVO9HXjqA8iXLir140UzpuMnrCejy
8et4+8uBlFNkJtzDx9XKosdQFbjTzJqbHo1uXzVG37GzcfD4Mfzx0zequ65D
VH5Le9ixIX6oXdUNRaorWXQucC52zhiFMuXcMHihh0pt6UBLXnYSujV7B98M
XmLiRip+bFEfzXqOIr3L23jk9IH9+Ov3Xqrj3xd4WfPMTn6EFm9XR5NuE1Xi
ICnyOt4p7YYh03da86R6HtmtEWo0boWY9BwViGzX8BV82mMCfQYrTpObimE/
fIFOvcfi2MGDmDTwB6WFmnT7B5l51jwz40JkZcpK52Vx8X6Cvnx8+yKULVMc
Pw+diaTM3CpW39kY/UNjfPr9MKoLriQmdGqK15r3Q3qemUIugmDvXZg6djDK
SX+9Jy12sRGo15dv4O3W3ZEqA89OiMBHtaviuyFLnBkrQyKWjeqKYs99gMAY
gkomhn/9Pt5q1B0JWXnOJEsO5o3ohmbf98f+Y8cxf+JQFBO2fK1xZ8Rm5emZ
5IlD/f1n7wipy8H9bLi+fOOAO16vWhIte49GZFKmNUFZnOXS9wtNujP5qj7/
juuDKnU+RXSGNcGQ6xcx7a+/UK18ETT4YbKLjTx///wFKr7eGvfVDJPwY6NX
8dE3w7g0pjzqCoe7V/fhmy8+xZ9/T8SP33+LfuMWITkH2m4N8d2J5h/WRZWy
pVHpuRfQZeA0xKVkVzMFfcusP/FRmx+QkKeLMYqq0R/dtRZfSatd+w/D5n1i
2WVZpv/NU+74plVbTJo6Db//8C2+6dIL4TEpFc1JpcZHYee6xfik0XtwP+Nf
2HzL//QmfNn8M4ybNBnft22N4XM3yoJAJ8WjQq+gc8sv0Xfw3xjSpxO6/DIa
sWlZVrFF0EV89/EHqFSlojiDVdGu+wCEx6frWZz3mIW33v8G9xKyTXxxxY1T
29ChRQt0+bEXVm/wREJathXSCL1+Ft2/boNh46djxMCeaNqqC86HxukpZKYk
wMtjHdo2+RD/rD2lpxB2/TS+adYCf/z5Dwb0aIfeQ6bI6ubpKaTHBqFf51bo
OXAEhv7eB990+x134jP0FFKirqPndy1Qo1IFlClbCU3b9sSNsAQ9haCTO1D3
nQa48iDRmkLwlVPo1v5LfN25Fxau3orIhHRrCvHhfvj5u44YPHo8/hnYH59+
3hInr97RU8jNTIHP0V3o9NVnGDl/vZ5Cwn0/9GjXHL8OH4vf+nRHp76j8TAt
W08hMzUGY3p1QbsuAzFx9K/4sk1nXA17rKeQnhSF4d06oEaNaihZuhwafvIV
zviH6yk8CTqJxjKFnWIQ6Ck8uXsRgzt3wFdtO2Lmon9x71G8NYXkuAiM6NEJ
Pw/8C5P+HoVPPmqBtUev6ynk5Wbi2pmj+LV9K3QavFBPIUXeGvh9e3TuNQLj
hvbC1x17487jJLP+oIY5FmSlIzQkBPejoh16fMhOx927YYh4EGVKj1zLzcLj
xyqN5QzW5KTjmu85HDnjS763yp8ykhAUcBNBd+4SZ7TNkZ2eipT0LN2e+n9O
egruSO8Po+Mdb1h3snEvLAT37kfZwkLZeHA3FGHhkdQa1a1Hc/Ek6jGyc/Ns
j+YIP1zEkcMnkZierQdFdRkSGICA4BBk5FqDYmI2KTkt36D4aFhoCCIeRjve
NK/dvxeG0PD7Sss6Pf48RD6IQGhYBCvSNKWiZUDp2cq0sCgaGngNh48cx8OE
DMtA4UDDbgfDPzCIRSPOEWUjMSk1/4hknuFhobh7/6E1oqgH9xASFk7lYnUT
HRmBEKF6qtj7ejjx0U8ssuvnIu8ECn0OI0KYTEf374fdxg3/AMG8DMtM5AwT
E5OsAat3I4QS9+6rqjSzhgzW579KKstpaUuLheeOrVi/YSNOXAo+pFsWhju2
Z7sqMfQ6c+GQKRNc9XNe+9TlXV7eVHkO/cq1M16qQG7H3oNIzsxzN/opq34U
Q1rMXXRu9iFa/DwcO3dsFol5H38t8FDLpycyYMAANGnShP8c89X/C6ucdHh4
uHpC23E5aeIq/Ngcn7XuhJ27tqFby/fQZeQyVQeh29q/f7/V1gKzrSVLlmgq
mIQXfzE7DVP7d8Gbn36HrTt3ocf3rfBtn79EevKstvhewbYOHDjwdFuyBJvm
DkLd+u9jvfsOjOv3DZp83Rf3UrKttu7evftUW7/++qvVlgkGZdQPQx0v+qMD
KtT4UNDOeObankWCYTVx5k6sbpW5Wl2Tu0D9X2A5KOipEe5d9CeKlHkF1x4Z
bT26chAlypSBx/k71ghXrVr1VFtDhw59qi3fbXPExSiDI/7KY0dG5GW8WKoE
Zu+6aLU1ZMiQp9r6999/n2rr3sW9KFnMDUsPXDfupD5Eg5crYMBcd6utgICA
p9pq3LjxsylXGFmxt9Ggehl8O2SZLUp4HbUrF8GABbusZj/66COrWRf1/+Ko
8F57PPfFH+g0cBLWrl2DTRs3oH37b/Hhhx9i2rRpwv7r5dk1a9aISKwTlv/2
2/++165dO3Vv+vTp+e7J73jhBaMUcMyYMdi4caN5r1S+92bMmKGe5TjWrV2L
DfJ7u7ZtrXvyrL27tvlv5RtK9erVVXfjxo3Dhg0brHtrpdlvvvlGvTdz5sx8
7/He119/re7NmjXLdq/is+7xjhrqhvXSX7Vqqr+ve/yOn0fMwI/DpmDh0pXq
uTZt2qj3Zs+eXWCcMhZps6nIiL5XWN0rgtatW9vfsQ+xcuXKqquJEyeqqRV8
Zc6cOXxFX/7qq6+evuxqXZ4/b56is9DbHFhRVKxYUfOJ+leoUCEEBwfrqsG8
zDi0ebUqGrcdavnqrIb4uHJ5tO09U3MbyZOf28qhZPU3ULPNMDTtNhrjpy/E
ls2bMHLkSDWSn3/+mZxhrf6mTRvx559/qns9e/bkPU0Gmba69Va999CkZQeM
n7nEYqjNmzeje/fuqmsi6pYtW7BWhjJlzmL8MnoWOv7YH42lyV69ejmbLCV8
vxEjpUkuRu/evUVJbEDfUdPFo5yiXvtj8FA1Et6zjYS9denSxSig/eQT9uaw
j3LYsGH21555r0+fPvlEgvd69x+Il96sjw6deyiiTJq9GD8Pn4op81bghx9+
UP199tln7E+/xscIXmyyb99fMH3BCvXKOKHzRpHqoQJQvPfLL7/YJ87Xhpi3
+vXri2ny2k/DpqLdgH/Qa/Rs1P/oS9Vb8+bNC/Y2ePBgs7e+6m8tEFPmLUOL
Dj/hjXfeRd9+/ez0sr/Wz7hlzruwWqkOHTqYeGf8n6usUc8wfYorE6l/6zp4
vnEPpFgMmI4un7yI+t8PV0aJNl5GjBjxFOSVrf0hqrUaghY9x2Lq3CVqy0L/
/v3UmDg2+zpxvJwe75FK/6f3OJfPP//cKITp1CkfX/A9LgLf44IVbLOftEk2
HC78UfAeeUW/Z8c19vfpp5+q/jp37ky+zPce+Y/vkefs75HX2v/QXfFanwF/
5Ltnf2/48OFP9ffxxx8b0ZSuXZ/qj9LF90h/53ulnrpHIaewrxO22Sy/95Z7
nDvXXd6zd0dTQtXg9+jxVHfEBzZJLCk4BeLK/909gxUbNWqUjxWJvflZ0cgY
T//5a5Sp8j4iUqwyjjHtPkH1175GYraTEwMDA5/iRBe3Mqj2xe+o/c0QvN1+
KDoPnoIx/0xVFCCcC27Js4TmIqIY1ykM53DlnoZ3Kph5c+cI1DXB123aFLat
64QJE1SPVapU4eDz6UfqFbZE3eS8Z6hj6jfeo77jpCnWq1evxuipC9Cx7wjU
qd9Q37Oz0fjx41V31UQVOtWc0SRVLZuk6l0jTY6cPA89R0zD7EUrMMt2z9Yk
X6Nm5y1qervmZHdjx45V3dWoUeMpY+O/3uM9Gie8R6Pj/+xeTcUqo0ePVv29
WKsWlqxYLQbTRDToNAKviRZ8r20/vC5g1759exnbesxfvFxZAN8PmoJ35R6l
67Mv2mDR8lXq+nfy7uc9x+HbXkPUe0Q9w/BZi3ny7s9/zkDL7/sUMTmPiuU/
TL8n/gdQ3dWBPrN08qOIqoF/742qqN/+L+rnwuZ7NusPxcQArfTiWyjbfAiq
/jAXb/ZchO//3oj5W47gpr8/AgNuuuL69esuuHHjhvO3IvyNWambN5XU0ybd
s2cP7VUZi35KjFz5FTfk3wnvi1i6zQvbD53F9Rs34O9/w/F0c/7SI5Uam/P0
9GTztuaeNRAX9WYJ1cexs77SxzE0ad5aZLYxpi3diPEr92HOpkO4ePkqn1Hv
qBZF6PiOl7yzRMa184g3rsnf/sbY1E8+5exO6MnV4dAOHjzIof3nyBjOkvdJ
P68zvljsfgQ7jrCqjfeKooMwR9MmH6JoUdenrarCyIwNRuUyxdH6h2nOlUQa
+jeuglc+asudEMZKVrJbVihRqjRqvFoH5Ru0RY1uC1H9h9lo8vsKLPHwUnGQ
APnHUXHWh09fwCL3o9h19JxeDefga2Le5iMYu8ITk1fvwwW/K+oVelaLFi1S
8ydey4Bx7do1zNpwCGOW7cFEedbv8jUE3PS3CMj3Dp06LwQ4ir3HfFT3ZIjV
u45jzNLdWLT1CK5IG2b3hU3asasFCxaorkaNGsWuHEWeQWvj+VK4evUaZq4/
iL+W78XkNfvh63cZM+RvDmvmpqOYPnO2aoseh7RlMFsxNZqr165j+roD6tHJ
q/fLDIRNbpjLLmthYweHxWoF3vtpyhaMXXUAvQaPE8xorPBId2PjUVdclnFO
W2u8NFV+Xr5yzVFwNoUVYQm8DRs2/B/Gj7BEehS+fN2BdzoOYWRWa5xBP7aA
4/nmuJ+Sa2qc0nbbR/2rXPN1lG3cHeU7zkGtrvPQZuRaRTivMxcRHBTANXwm
wbWYcoh//fWXIio1EReogDDI+1xxMt+hUxfICYWf2QzBlM3Mnz+f625rprAp
LWSii5euYJIsD1d45oaDQv5rz26O6pvNLVy4sEBzxqgqqNVTwi3/dgv7Uwwo
Dnu8vBVAHTt3EQEiuNdtYHD79i1l97BlxkWk5f+NSkVMEnBINNDofpQvX97l
fxoQGWj/RT1UrNEacdnWcm4a8S2Kla2MSw9SzOWsYDcg4Cjkgsq13kSJlz7A
c9/NQpXvZsq/WajbZzF6Tt2K0+cv4VZQoBLLnTJdiiIxyZ9sSR53s2Z605BC
7Dh8VsHocaGEgkwn1BP4SISOHTuql5/FJCbo+9+4jnMXLgkA7xVZ34OFW70U
6Be2Nbdv3z7VHO1igX6jOS65CZ5nzvth/Ar9/pHCzxJ/o6W9e/eqlmjxUmno
BaBC0Yhkk7EAeYWXrTnYrhmizqG+iCCh9K5du1TT3bp1w6WrNzBNBKXt6LX4
dPAK9J7mjm2i0W6yLZn0hYuXBRAPYuTiXRg0bwfGCYh6yH0/4V91fcluDJm/
E3+v9MT2w8Z7SkPeMN6ds/ko+o5biEaNP0TJkiVc/v/VfugJD5Qp5MDIVZ5O
ZZEpav/NanincR/mEzUKaLW/fPlyHDl6FCt3HMP3E7ai9k8L8Lwoi5e7z8fL
3eah/5xdOHstBKmpKY7ySElJYclecjKysrKQnZ0t11P5t6wz7xXBqv2++HHa
DgxbegDhD6NL/Y9XSqt7hdk00tJSkZaayhSBXCsO9+NXMdvjLJbtu4iYhGS5
mor7UbGIjU9EakoKkuUp41k3bD1mPLtwpzcePonF7fBH2Op1Gd7X7yAxKVmP
rED35dTlMuzV6F3+bT56RbW0aJfRkjyBsMgY7D4bgHU7DqFmzZqKaDb9nBB2
ARVLuOLbgctt+jkdA5s/h0r1v8KTdGhJ1fqZ5ucVURlHTvlg1LJ9eEOsrDJt
pyppfbXHPAxfuh+Xgu4hIz0N6TKq9YcvqVEt3u2DJzFxxrRLyBxSsPHIZfw8
fQfmbjuL+MQkNWCSOj09Xc01IyPDRdG6HI5eDMa87Wex8/QNoUoSAkIfYItQ
6WJAGJKSkrHukB/mSC9L9vggOjZeNcXnSPW4hMSitoW0ta4aL2oupEVKWUiD
6qXU84cvBKmud5/xR4KM8rBvsPV3irxja8vV1s0h/dpZf66jdGAs5I2Q+2rk
lwLv8TkXk2WS5JWD541XdknL4Q9jkJicipwc50jdzOb57IHzgerZvWdvquZL
qHvFVNd8nv98fX1VbJrLJmrXjL8XQXZsCN4vWQif9RrNpIO1fbTXl3L3HdyJ
zjTxuYylbgcOHKgOTZix1hOfDV4l+DwT1b+fLSp3Lt7rvxQtR6zFr3N34ahv
ECWitEk/G02tkZFeXAP+zWWyPaPpFxuXgGV7z6sVXXPgIldSSOSkbYFmrHtc
nl2n/RVhjgjH2O896z1DvstxI6HinLnbzmHZnvOKV4ctO4g/Fnki4M4D9a7v
zTC1buS8Au08V4D2eXl5omdvK2+XxKMvWt0CtDi0afQiqjbogeQ8i/buf3eA
o0QlVTtb2AxJat340ksv4ew5H0xdsw9tx6xHixHr8fpPC12oJKXXDweuEina
joEL9ii8G7nikJKoLV5XTKYrSw5RgOJx/IqIzF0s3uWjhJJARSElqmjpSzV5
mohDIpU1GTdGFoVgNV+Ie/rqnSI2uvKVvNwcxayE2qLmK9HyyhYv45Uz1+6U
LvCKvZci5itMjp25GgL3Y1cQEv7IJd/l28bliChjXjXV5dNXbqt53YmIUnPc
fuIqwu5HyeKkqR4yMzPV3GIEfO8KHIY+iMb9x7FKilIMMFagHBOXiAeP4/A4
NkH95H19PfxRjEhnAFZ4XpB+HmmhJYjxEc4z8kk8srJzlApfunSpDp6a2s1S
chG+u1DJxSErtf0pJVencT+avwWV3OXLlxEZGYmLFy8yg4pDF++g56zdeL7z
HFTsMAPVfpiDpoNWY9OxG44XzCYX7vZFp0nb0HeuJ6LiUmqalx/Hp2K/721c
C41i5s7VvHz59kPRVX7YfS4IGVk5JU0G9A2KVJf3eAfL1HKx1+cWFu25iFUH
LiMxNfN5EyMexCRh/4XbuHn3Cc4H3leveMqjWUbKFruk1cXy2oZjAahR6+WC
Oig54hIqlXJFmx9n5tNBv4sOqtrgK0Q/rYOYaBQpg99FX9wJDcMe6a3D3+6o
0tFApTd7LsZnw9bhl7n7cPRSqIzqAVbuv6xGmZ2bW8zsxePkTUx3P4eVMp/0
rOxiplGSm5uH6MRUZMpq8uNx6qYa/5ojIixZOTjrH4Flnn44IITMyc3TVeP3
ohKw7/wtBEXEqMSfynSaTWlS2P4WxDbes18zJuoKbuvccsJfdbvu6DUZir5n
Pp8gz+fkWlxltSHXyprX6IYURP7cpHv4pLoDDToNy+do9Wwpd+shJOZp5F+8
eLESpfMXzuN6UCg2Hb+Bn2fuRt1flqGmoH/ZttPw6o8L8c24rQh7GF/abPLW
/RhFjbuPElRdD68F265p1suVZTzkF6IIeur6PZ1PlwmrCcnEzLx7KdYkKJov
33eJjypu7TZtJwYtPYQdZwKRmpGNNYevKhbddjqgltkUo9JPoXBOIr7+uDYq
vdLW7qFsVShcEaeDY006lLdQuE6dOmoJfS74Kk/k7qN4rD50Bd1lBC1HbkDz
4evRoN9y5bHUl5+dJm7D6oNX4Hcr0myrOIVGCc/ivX6K+ShQy2Q2HPXBiyGI
jEm2KgXSM7MRk5hGNreIxY1EFF3y8aPYlGIFHwWcxZpJ6Vix/5Iihki8FqxY
dfmyunzAN0Srmljz6SWyChM3ncbAxYfw68IDmLTxNJ4kpOqqsbhk4+0lnheJ
Qm5m/7Qz/gPu4m+fxAtiavSZ4WEJd3bcbdSpWQKf/jiDQzbGUM6CO0bSWTHA
Vmkb8EN+Xynjq9t3qWK4aiLk7/yyFH3m7JWlD6DG1Ut7MTgSszy8sVXEJy3T
PEenhJA2SXgvGFdCHiqee6hA6xZmb/cWsLygZh+XnKYFMDImUT1OZIyKT2FL
prviZuCDDIhk5+eCYN5SoQj5Ua7p6ridwpKEYS54vBDOfMXFvO19MwKrj9zA
8KlL4Vq0WMHIWVZiKF4tVwKtfpjkRMXseHzzUgXUbdmDlRuaQzUqPv/880r7
+Pn5IcIouRDsT8bc7T74fPg6vCgOUeUOM5Wl3vj3VZgj18/cCCfOmYBVBGfl
7+WC3weENAImJU0cOy3itnTvRXU5OydXxDKXfEFl4dA7akgWEn2RzHmNCEZ6
ZpajpkkyWkQnrt5VbRwSRucKhD6MEzURjFsRMS+bvVMdU85M2Kpuig2yYvFN
vVJ4+9vB1mkU3DrSp21dlHzjW8Sk5zk0F2nYql+/Pu7cuYNt+49jy5GL0lu8
IsZGr+v4aPBqZbhWaD8ddfoswTdjt2DEiiPwuRlRwpyMTAxrD19Rk9ksiJdn
laboe1ete0IMU0ILK51BwgiRHKq0wVFSPf8kIUURKDU9SxFp8R5fnPMPV4qB
bEjCyFo49GFkJNjNu48VgcKjrKrWBw8eoGrVqhrPLDgTYvz01Xuo+PwXiHXC
2cwerVC8/MsItmD9BQvOihcvboSl/f0RFBhgUFQG/yg2WUHbX2uO47WfFip1
+kKXuWg9epOsYBj8wx4r+KE86Xc4SDKNb9ADJRShkXHqb3L/rnOBJhcQ/jJE
115S1/d4G9UtJAplksImbTr1gnn9oAD+4/gUjUBsftfZIKUuLt2K1JKRmpGl
cEBdvv1Qwxov7zwbiNnbvDFs+WH0EKz+aNAajFh5lJpEN5qSnoltpwKU4SLw
qmHtp59+ejasuanNDs3rVccHrZyHAMUEncJzJVwwfcupIqaMa0hjUltDmhi7
hU3GOHrpjlIfpHMNMeZe+XEBasvvw5cfUWbLwYu3FQCRwbRaIGPEJqWREGax
mKtas03Hrguo+6rnhXaOYibukc6k9/L9fohPyVD6d4kw2+h/j2HejvPqflpm
luY7/TjhMCk1o4LZq9mj+kvX/d9/kqhW/jptSSHC+QADBvdKE5lZOZoGXMhY
gb/lK1c9q+6CxeBDvnodNRt9h0TD3hL/9BbeEuzrOcFdt6Ixjm9fuHABly5d
wr1791xMzmLfPcUo6fC3B94bsAKVxRCs2mkW3hbp7jF9F8fo0MtKW0ljVynr
mhPPippUvRcVL4r5iuKKgHtPSHnTZiutJGSvzN28rnjg1DUDIw8aZmH+Z6DN
mOIKP9kXoYLPEUIIBzPEEiWzBkdEO140lyMhIQElS5Z8ChClwfH926B4xcaI
1KczZcWgxWsV0PbX6coQ0NpBA2K5cmVx7bo/xi/diSnrvaRbY3+2oDy2nw7A
PxtO4SsR8gb9l6voK+M6X/+1GXciY1WP2pwlfHOaJ6/dRWD4EzVFgXJTSbnm
e4aQT+RsYb5PsKAaJLn5MZBR/W2ZvqkZmfj34GXFhbS8SfbyJheQ1AQghYqP
jd1N4mg/KxZdzeSvXdN6wbV0DfhGpJi3MtHns7fxevNfWW+oS3vtcegVK1ao
v1VajLcrIU1MS0rNTzN2o/WYTfh4yBp8YRp9vWfvxa8L9mPcuuN4EJ2IG2FR
giY3ce3OI8X8GiV3i1xQPsRcqGECAG9fDXmkoIuAuVyk7mLwA/WKGCNKaE2w
NIGxhBh2aYq2PWfuUXhGLcFPjgWkt/AwNqmEOTFeJibsl8vUuCS/aF/tTKQJ
QpqXTP1WTF2LeJKgRkXbYYJwBm1uacZ8pohaQcFf1VtUbHJJc/GIEdSynMQ+
UWvyu2X968oKG5zq4tIjq8fCrXxlHAt4oHh7waDvUaFOc4TH6sJLJ5a6u7tT
8jWWFjHJQmeBkqcc4x9mo2L7GcpKJJ4SAQhoCSnpr5kDJQdx4WilzxETUAw0
EzKL46KoMS7ULhFGcijnOd39LP6k1hDVl5KeZdHBVz97LpCT11W55AOShrwg
PFvVnCfFW6HrAYWuBjbKegp7OLRTypONbJHa581Xrx9ZjSKFy+Lf44be3D17
KMpVqI2r9xLMwVS0QJKZ/ri4OAWUJBU/tLhGrDiK7ydtw4/CxX5iJg8VPfP6
z4sUWr7Vewk+HbpWEUVcEcsQoVdLESebCS+XNBfzbpQFbiawFlVdbDlxQ5rf
hc5TdiieESPQAI8yz7IP1cgsPBRS6ybUM4fVM4bxUEqpmJOCJ3SJqSBptG8Q
15iv8xMmcEsjIig8miykTaOcnBwMGjRII6gm5/2rB1C5jAPTthxTb1/wmIui
AhNHrjwwyVnJQk6WFz1+/BjzN+zD9E3HBfnuwZRrad7wU8lPdEZoV9cSO/tV
UeWM09GMoq0oyqSY2bU2EWl1rDuS34zUlpvdjGxnzoQYYri/fnQeDBEqbWEi
V4NSS5tnlYmf207fVHRjnJLFLdoN1lRIvH8Nr1UohZ8mblGzCfXZiSpuxbHK
85old/Yo5P3791U0ykLGMsgQiWfXiwWSPIX8Y1YfQ71+y/D+byvx2dB1yiVu
N34r5u08r4ZFG0UsBI0/BAyFP2KyaFTUyEcflRogRujLWSrwFibZc84AUgEZ
CxUzsrKVo0Xt9cnQNQqz+KF0LVOm6AUO0wlfBiqaYKnNSDrR+mkBzDLmZYIA
PTga7/JTm6gcN5+m8haNZ4iBWz5o5ND5JofLRgU+NByyyPKZcCgP5KRg6cSB
+Pq7bhj/91/4olV7HLoe7loACU0bSCNhURO+yI70leuJf1xOfGUiIQsoKN2b
jt1QCrW2CYMc56hVXvhlrifcT/orq1KHH/N5zEIvyianTF2oEWWD1zXMFSuS
Cjs+Jd0qytbPsr3yJrnoHmvTUpC4lHnZ6EagUsxIec3NnIWPaU0y9sjF5Uc/
ej30kVJYmpRvvvmmhktrb5qq5Z8/Ac2+7IRJ/4xFm5ZfweOIr6ahhkqmRxgk
Pn/+vNOeLKXwiaph4sbTCmB8AiLw28IDYiBtVMHFyh1nqGDjJ2IH2NyQ7aIx
OUWSQ+RQz+WeCZY3RExJZUIYrT2aXdqy1Fbn6Rv3MGTZIQwQi4JzJQIUN+9R
BJQn7mlYmbxXxHbv1PW7+e7VMgVKIWx8ivIpiB4MhRKwDvuFYLj4vWMEpIhE
IlzWJhcWrejoYQ2zjxPb5qLll60wYfIkoeeXWLjztCmAxSywZE1BYmIizp7z
RkDIXdsYjXE8jkvB7Qex6DVrj/IrK3Ugd85RePHDpO0qpCb0MtWhzZz0NExO
mpNay9LuDrxnmKBhD+M+05flmUu3I6WpyzR53GyXNVCGR8XrLY+EYY2XXBBC
LwnPDs/dDNeIzJpYDZ81TCbyO7oNX3zeCn+N+wddv22Ff+ZvYj6tIHK+8847
IkC5Kn4vyFnElC8japdqwRRXpuM/HmgkKqSOaOO247ZgxtazCvNXiCoVje14
2aSkeGwqrM5B+okMa3nUBiA9cA2rGhfEi8aQpYdVWoBcyA8li3JJv5mBSo2P
dtgUTsnvZgdq7zs/mkaaaGqaZE4gpM1E9uPnili7NEXFZdVOuvK+hfAj//VS
Him9WY3Nj+Ks1qgOl3oaQyKD00rdLtqBw5Rpayx4RiyyvHkr/kkUQu/eQ1q2
JooTS1mYacNSjeWUGO2h06qkh87fhy47zDHqaPVDJ1Q67OzGMRO0ZKk1rfYK
nlEHMg6SmJKhdQnpxJlwUWVxdSXNhcAHith7jNCifprmJQX4quFiaFtttbAx
jZBx604IwmYUNydBhaBjlfzowKQaQqo1BMaWWHdqIukL5txS4p8gNOwuktKz
TapVt9CT+y1or9LQZHzj/pMkJV5cPvEbkZRmnGyTa7rcHPf8XefxrmhpQugb
AqX0Oal+pm45o2CX6mG/EX3UMQxyNjlWW45HmC8QYhG7Fuy6oDBD2KGojR0J
M6LYKc3aZFWmmmFnWpoj23btZVNOyLbCd4KI1xSZSFGicXfxIjgwpiSsTLqo
Do0MgpSaZunJCQgNDWXcw+I0DZDUOFFRUYpmT5481jrioAhJG/Es3+q1WFWv
EBuZ4Gs0cBU6TvDgZleHjvdnmm40sVVvyqck64DlFrEmBXAcn2qxFQkjjejB
ilNndFkxH/JtMzxttVoFENACCrvnzvTtF198YUGinnluRjLCwkKF/snWzDUO
0qshVa5cuUIcdDNxkJmKSZtOKyux2bB1yr8etPiQ4mbiNQ0Djny6YCGjXPQp
a5msnUbzMVG5r2pY2nSkhpW10uYI5YSowwCjxn0RPhWioUWp4YYOcozRnJZX
wsxOJ+Q5/WYLvC3QtFuP0poGLo5P5VZkDoz4JYg9uMyzwGPFVDht1jZv9dha
UcZ8RdmhF245dFMK804HaMxTU+Y100LWXM269gIYWL0A3tEZt0Uki5tcyIaY
iDK86Dmm7ThHJbiYVBH4tvbqE4AWmXErchwDGSIbOih56dZDtWR/rjqqssJU
RfnMQwOVrB20tqyKQ0vyLu0vGyajxrmZHufw3UQPJZUyYj3t++L9mAHJfP45
3yYqCQ9rrNMUMoORr5lAY69BpkVIC5sbPnecNUxXCpE4A9rpIHqECMwNXnoI
DX9diec6GUWLlN3vxZY5djmUXpsm7pkbhulGhZ5h+j3Hr4QaueQLhslWxxwg
OZGqItAIHup967SAqARJc9J+hzCDEExrOGIu3wqKiLbiCQwhurm5aYh6rQAc
lSpVSiWNyAgWHBlTo+YKjojGevGyPx68Gi/3mK+Sbw0HrFA51zybly2wcMjX
sNJkmu+al5XJdfexGtPdqHgjJlVOebIGwPgpU5l+I21kfuxWmr6WZQck/3At
g05MyrPSBrdu3bJWUHBJL6w9vLds2TId3lOMyDgd2UaUk+ZPIiB5TxhM8EIM
f2miy5QdaC4efecp29Fr9h58+Me/KnjSWAD6R1ENG7yuIzLajLsVsUJ7ZsvG
yQKG4cYo0ChxkyntD2OMQ9j5OPljwIJ94nSc4msWDzNSRIdu8V5f8o7WAhqC
6Anp9JMCMp9bNEgcz8qNyH2NJcmim1n8QDeH8EtiM7PCngQvjcfKGvgnA6YQ
MWGlki82+OHKM5bE9aHStcGRVeGgNzn9Dzz67bff7HhU0hQZ7csy78toXs2u
8/C22MbM4NH3pDegZYN2MEMAo8SOnL/zvAo/iR2rnfhNsj50Vc1Eb2Xzsjal
TC9XuxbM6SrDy1sZXhp56AfO8jinHYWiJnvpuB67Z6DMCP09RsTjBGVeU8pt
BsqJEydUVP8/0IeRFu4bYB43XGxSn0AjxshWRRSKmQvIBPLARQdFNNeo7BGj
eK/0WCD26g7qzOIm8blA0WZqQzszGmtp9pQ1B8X4GeVUBfry8qqZME7HhdEp
2hW0L0ToHNo61q8wDaDTYPQ8eE2Aw9VsglhCluCZCfxpN1t4byNTV9I8XVBG
QjWZaGM0bNgwP3K5WcjFQuawsDBcFJY5fSlAK3CNtsxrMNz4nRhPLJGr13cZ
Plc1QZ7CBz7U/Q49SSPclqLCtRw88xkvm2xlz8Qe8buj7Hx51818ldL1rzia
nID7SYUoJt+XVaYF46c0tInWDGbxwxQHVQmtFHKSNrwYZ9KAVtIkwsOHD61w
sAVopSxAI3wfPnxYlZkHBgaIPZ+uBIbDocLmaMWysKJ1Apk0i8n1s7f7qJgQ
eabuL0tRU7RW/X7LDD9HrjEzTqATJNagFp+SrnIU5HXha+Mgo4r0+cw6Cmde
l1EvDqK3WM/95u1TDo6BF87IG0lKaSUXsxhBPD8zp5nfmBL9oNP7Gl64updM
l/Ox6Vsyvcw4PR3nX+buVWED8hxXjV090q5pSasZfjSO6lWwO5o0vuxxPZXX
OK/yGurZ/v37a2T7D2BjuNTmWJY2G6MhOGjJQeXsVzXNBhLddCz1l2hp5puy
+bTK2NISlbHrsgxqaM6MKozwR8hjJkK0jKUR9TMmwOmwm47GcTllWcvZkCHG
qH3LZ60xIEDR1y7ZeVXz4qfU9NYTRgJzlbA5IYJszdiL0F7rqrfeesuK0L1m
CqiGO0K/DsER7nRShDDhZq6XBqwIMZIpMQytM8xOf7zVqI3oI8s9ZfMZIpEV
reI7W8x8g/IQhSha4LnShi1l1KM4I3CllelF6tDG4rQYvtdJBl26MWPrOaVT
mWygDtJnDjEtcPxKmGqXbOfMxBdW+3h0RE1DvsYyFowmJSXhrLcPFm47pYrC
Zor4cjHFqNNOIqtF6PD2mL5T1Tt+8NtKZWxSbIcuP8wgmDVFSshanV44YTiE
GlTIVgw8MlUf9jC+uO3yTWWuBRHbdWiPwkICUkQpVxSMreKOE+q0lcneVB0L
DUD/cM3mB818xVl/w42kJUf69RVEEPppC4fL4W9irOhMrbq4l147mAWBj0E1
jpdBNZ4sQmTj64T2P1d5qV5ELRtzqKB8Xepz2lZfjtwo5voKfDZsrbLcxq45
rhK7dEBHyqtMPLHEhQvIOR02f4ok6QEznKLjZuJiGOJaTQ2CoRoCF+vQDHjJ
kkcDFdVYQKNhhixOW4SIxfTxtC1nVV0lFQUN4lwTKPm7HgHNOk1xXdtiOqau
JsI7cdNXlb2QDoau8VU4TBRhxQahXLuYgmiaM4iXNg9TYx/rhq0chqwpP6T8
/8Y+5uNt2FfG5GJmsCkkpHm1TrOf4WQ+NE//LK4KzkgR2sq65OihiWhGaYzm
waJKcytIk7GTDDGGh6nNCXsljBiAGgjpIZKGZvWergkSU94eYjPoU8mqDab/
diHIwEAqBIblSTP+ficyzkTlKLXa9Ev3+gTh5r1oRNy/bw+yvWbim8bCVq1a
iRf2JF/mNsKsszFyyU6r+qD4W1/8uZ6pRjHsRIHItWqiuz8TnS6wbH3pps4Y
HDCyAvoQJiv0JSJpeJtBypBjFy4mM+XYjD8mj0k+aq6QB7EK+WnYsBZhuLp3
QeGNGDHaXKA7SqqbKVkdiNM927PeBQJpBl3KPTNoNnOTl+LkPnM8FWvQfMwx
8ZlIwt7Yq/TuYkJ6Vk6OGhsDB8NEw7Ybv0WpDpo6rIxkc0QGpse4gsRRDULi
Syvyy6paiZhsm7vLpEueWkTjHtPaDFKqQJyoC6oAbSwSH1ab9xSCWjGRoooq
XCLGf2YIJpCLxSPUIEy45jAYsuIn07IVdemM3d0OojtXxMQ+fZkxPpphOWby
mulMQsC0rWdVNTL1/I27Uep1VtcQuZhHZQBUbErrK5rCzEeiEqyeC4QDjeWr
/czIH7+ATqsCSrKGUVoU/HAUBKh9Kl6XqCZKyWak8rCoaga3iRweJ1V9L3c3
KGGl1HE2BL1fFxxQ2oreNBPTvOYp7YnZ67BnnrX7XNl2Lc48u87Fdi020X6t
jDIZVfqFbUs/XCu6hZQHSr1R6HhZxb/6z99nYLpPsMEGVdSw7RYnF4TGLDdN
MPKsmhdo5xR+X3RAxZLotuwW35u2NtddLaBOx+xTnr0uZtPpagO6jf/bcZ1h
CX54kNf/BnD+tHnl5czGOHa6uvQatFdO96r9P+5kWY2sGqcZCZQp6lo9neow
AVcNhWBCACEjiGK0YIFGLa+RGvKszq1Qt2rMFpnSEyfrmKBvKpBSBUOIqjeG
WvealYsGOJs4r0Oo5S07mLTkKinMz8q2mlupKngylYHGvzefDMb8RUvtQUVH
QXC3RxU1uFMmVeTgIO3lTHPiZYz6GhEy0xtXRiqthE/E2X++82y14/KVHvPR
XqxA2tvLPVWRoib93Udx9tcLxgLo9+uzLhlGGL/+pC7L1nlodlrQ79fsr0px
xHrWgUs6YFxJ9bxpb1AkvS4bwU3mmYUBNHpyFCzD1j5/plVE/h/RylfyRSu5
udnnvC/mup9QNvKw5UcUaJ64FgZToBRo6NoadqXTFpQ0GlMUWJogJDODX4yh
vNV7sTKmv/hzg/IvCBw0O8jCVHo0wBg00CWDRH1y0MDFBzF+3Uk1ezGyNa11
kkZUk1lmakQ7aBJTb1At5wFWAt0yvsVSoH7VSW8RKKs4gNOyR1Kc4G+4irSI
fhPA+FvWk8EG23qqOIWZ7HE3yyot9E43Si65dgISLqbeIEJz0iQWA1/2yiJi
CcVp4OIDym5jFo9xYmpLLr+t+kjHIZ8Zmq2aLzS7XIVmg9R+chU4FUHlR0V6
E1Otckr2PG7tcRVcYJqIH43nCSkZKl1O903wQVezcOVpFdDA7zFtF35buF8Z
/1w5xiAI5bxP+DZjtlYgSteim9dLmDBoWeg+qnTd2J3DYDJL2aOTipk90/Wg
JDCDSS1Otcp0OHGQ8fvlZm5opgyYKCXXTYYpae3iMa10a6KM3zDnQhto9Opj
7NZy143YRppaYW3W0z7SqfiouGRdz2t7VDXNY4KeWfFunPZ66vgReO7bD8+9
e114TIF05ul5VCaTYXadX3sUiOlq8GZ+n8rYT5kiuUVNahoRkUOqgu6l7vNR
Q0Tx/V9XqgUTDaJtSk+tKQwj3/rWMxv0a4a7ZFMeMlPth9u1hK6SpdKnwHIZ
9zqDJTo2SnLvLRhDKSUOwAMrSJxhajK7gtDBEK5gYmq6XlQWqy8zYyfs1Ig1
X8SRy3dx+KiXAjmtQ5w7PHJx3fuwOmZin6eN/J649zjJRn6nunn55ZfVoR0M
I2t1wwg+QWW/EUp2aHVH8rmbqohIQMbgh3SitqSVwSz0uwNWKK3PbBeLwxlz
4YwZd9ErpDP1DAGl6fpNwb7sXAWV1Fg9Z+9hbYCFa0b5vDMc48S1/N6CPmVe
h24I5RrW9TN6Bw9Zmv62EYoJyRdUJb5qx0Qe+4+Asy6Fun7ZG3s995HYDk14
/n0rLNpG+BL5A9Ni7TIw7X70Iv4VPPQS7jYLOu2F8hwYB2gEBrSBWd5WKG8I
JvGj//z9qt6siZl4eu2nRUpXMZzBMlNW9jIryi2/oZG6IL+oMmEIyf3FfGCA
QfUFOHda5hg7LUVPFdW4ID4Mw15kXloo6WaanetSxhw+WYRMTt+p56w9Sk9p
s00VbZl67qx/uI6aKIVSMI9Xzgh7m+ieneN8hJYJV58jYGyGMRt6a8yDUYtS
rOQZrcUYKa9Vq5bWL3r17gf5ypp5iuTYV88TV4LDbavnli+ifvTIEXVYFM82
oUhYgaQiSiKYd/5u4jYGK/QGAWooeil6GxRBhialESxOMcPhF5SvxdI3XQ5L
C5aL97d4NTPNgKNc06D4rB1TRrNKE+nH7HsF2CM3+tj2DmhNFJ9saBMWsv+9
/oQAt5gSaZlWcpEKm8EZmhcMTzmjDUUtH4WKn5NcsV/5HJr45BDa+6Zb42Yx
Qq7CeU+j5EsLWoEQu94zbIumF9xwxVPF543qqm6XLV8SJYuXkH/GxpjfZu8o
uEmAp3mRHwqoHloz2s2ITkjRBf86IPWtMBmD8QxIsQaHzEbrkZKpm9BKZWd+
pWLXP/p7gSLNLaa0Caxw+z4VfLKybvai2PiUdK26lIci7ERXTcRCVzhor8Sp
5YpZmUpaHcwgs4e9RtGsZUY4vRmzdNfZjvrbHp537jHKxeb5xncy8jtPFcXN
rUht+8xS39Gjkc8eyufHx8fHUjk5OqOQlWNtMtVa6II6JEBv4WBShYnbL0dt
VMko7qRmsW3XKTuUzDDyLQaUqzkp+jh7TB+H21aXmTEu8pz9Hrm4uglaFEta
ekx6UxSZFLUvITmBIKeN+GyzvJ+Kpewzrumgj0pjeuVPY+p2edKcjvs/b7Iz
K2lL8aC70q4oU6oESggruxZy4P2Ow3mWvsYkrVGYOmBRrfu+Y1i55xx8xf8V
vNZZ/ywTwpkxKWYCElMFLC6g5p6+9ZzSHA36LVNZEwa+e8zYpfibTiTvMVSx
R8X94wyNcylUAZZZg/yKuXScKLmtryoYv6kHqp0XtsAIVf6/44rayMQl0jWc
JLW+pxMPPDggJtFe1VHU8nv4PsNPe+wBrlLWba0tyeasDmB2s5nMkY4zccsM
GGtDmcfO5t8R4YYbpz1QokQRGVBJlC5ZSn6XhSnsghpvf4u4rDxtY9mzEPyc
v+DLU72UVcpAFv1CCmHEkwTLHKWaY86IPqU8Y4yijD0OpeDeAGgvpc4Zc2Vx
EVU/A/cMulwL5XfoieErKkQmwa2shHpuhtCCZPgrj5R3QWynorl866FSqAyJ
Tdh4isZnUXMymWoL7y2laGjhcqA06parLMYDq4xFfBqzi+LqnY1CYlbDMPpL
hcR4OFULWYkx/DLm6qmUhKefUbAkBDBVSwmzKUtH+Cgdoegp4GzVyDEHqxWH
CmOZm+WkC6sAOcdIzXoaqVmrGuby5WdvsXBTWyym/foN+gz8C6HhEbh7JwzX
fY/hjxFj8Cglp6Arw6NeeXgaQzc2fUJqcSiclXjHuvSAVjY3QdFSZkSBWyl5
RAaXdJvhllsVqHbFUcuEdJ2p4IIwCUWWMKNlluJgzQ2vE/aF3zWT6XiUGe4q
ac5D+zyUDBrG5u+VzLdYkMLTA/LtOTO+x2jR5CH4pPsI3AwJV99gEnD1PEYM
H4zARymaSBr9W7ZsCW9vb+1wOPfWWgrAoVmOMsJUN+1Y7gAo/+10pXVZGNx1
6g5M3nxaEZXby/SeDM5hqy2fm5yaqdtVVNyaP9er7T/eZqFKanqWs3DlYZzi
WJXvkP8YOybRjc0YeNXSFnYXwsjmWkUt2dmq8IKHLeffJ1EM+1eOQJs2HXA9
+A7uht7F7aCrGDn8D1wIeewoCO08pSU+IRFjl+zA1A3HZBY3edCJUR9TXgnH
Y9GLlCnCNKGbhGO5RRtxwLi9itUt7cZtVVGfGR4q6qHq9ih3HLKeDpFmlYpK
nzNLhHWmp7iy+HVmgo4gBa1gpsJeNK0DDNrw0oDPqBPHapa76JAfUw2rCmzq
1carTk/wOtN/9CkJfKpa+WyAFmYeC5J/A0YxnN23BnU/74jjl0Uf3BVCBwdh
zsQh8totR0Go5nc1HDp0SIkwz6/jDOLFbtbmtRh0ls9JBCRKOTPcZdU1FvjQ
SOQWAO40o/tFOKdQ8/mrggcs0WCbdKO9AyIohdYuNeI7V4C2L+vdWc7MYkcy
mC6U8dO53JpWgImOAfPaDEPwo1MSnII286lt+NF7MQjYzBUwVEZdyCgTQyws
0mBb7JqUV3a9oC+NKwK6vKPLAVJtpc+CdKVMVolOTLHXL6teyS47nLjssNco
xuZjFaOyh8+RRQ5cuK0vMzLO79/In5HQdSl5GbEY2aENZqxwfpNjWlK88K3x
tUDa2bWfB02rlodmWoDtPD2Bx7noGkMeakOA4GE9jAGXbTsV5dtPV0Eo7pcR
r8f62npdTENPKEcHgooa+QgzpUFW55Rtu4FZBsiUoE9gBFlKY7Vv/vCRFlOO
kaeb21MJ1ndL5WViyuje+GPuemeCKilZeXF2MthTDs2aNVMVEgLJ2j+nicZe
zZSyoYkrmNs0UhQvEIl59gdLTMjmLH8l63N/J9Oo1MI3VXEylD2/zLnvTPuE
9EZsl2ub9C5YUUje2VIg06C1nM4gG4lp6OMo7Ca4th+TkhKtKWtAfsEkx/q/
BqD3APUt0uqTm57MgFxBLCZEfPTxx5jx7w7M3HwCJ6+rjb5GpqS0YmYOiGK0
QlabONxq9CYVkGkpJOo8eYcqnOeGSkq0+0l/Mwdk2M1UIUSGczfDdc86IbDM
CJQoq13/LeTTy2kldn2MWhDz/AO9wSJVFehcVuvGPTHLjPiKlmMdxzf3cxhM
UM7a/sE8B3Unq3dpg5ElvW+GqwJWM5OsiMaT9ytVqqRBWNP24KbZ+LrfMH4t
gPHJzkJcfHJB+OW/8uXLK+OA1/ihEckpsUcxHk0brZzaNsQjsVqN3ojmI9Yp
QlMZMcFAlCH/8R3CLv12Yh93au0zUrw65E/5YnCcvgo31hFx+YqRbPRVqp36
lRC7V4X2k6xTLFgeM0dgkiYbU68sqDDarWIU/5w10q5+ZpWP2sDnaUKxjwHF
XFy2Y2zWM+zpy2bZNCM21OEMIxH5Zeg60qLQPSnNQn+WIkXFp9hRmU6dgtrb
Dy0wNN9yxmzcLLNY7csT5KJdSmOd+uTanSiNvO+//761RE7k1XsK0qND0bpp
SyzafvGpXXM8C5qlGdevXeM5iEYSr5Sy4jlqfQIGQ4ksky/Xbpo6OJS2sDO2
kqcDxzr4btYoaLDSueHlRm5Yo4uslrnXTD2tzQTDnk6z5YCNIAutCabkrSCL
TgSkEXutDdF8nWEoewxe723Ky3iCQe2bYMqKnRYlNNCywoECwsCTAK09i+pR
IMWrjQwNwmI2mc2VVSvGYhx6qwyF8GiKzpO34SOBGFKMO8QIL4aNm+20rW3l
mjqOwWiArrXUu4OXqaB5iGLNU9ecf9PZ1v6YhbkmulNEWBjjTNdmW1khBtJ3
OwPp+ogDbvDdw7UJCkfXrl2sDdpOTJbB5mVg+I9d0HvMeuJywX3E/McvFfA6
dhxBoeEsuTGTxGXUrFn1Q7xj9WcHEe6WIzcqP5+B4rZjt6hdZPSNaYaZUQm9
ET3XzKePX3eCLrHWNfSLKG9EUpmA3pdFkDJzrRZo6dyrzpQWrJAkqZh/tIdD
aOfpv7nMTMURQU7IMpjBC13ZZYtnOHTsVoM4HTvfoPsWwPA5mpX/2o584KdL
ly6OZ52L87wmvxB99bge6N5vNM+S05EWDdelS5dW3z9DuBbjQYsM/UflVgjK
GHSrpUo/Ga9kpTuTr9x/wgj5eFWos0tVsFC/E72J3DRymVhgiEGFFsQR4+9/
LD6oMrEs7mF9KNsggigYNcpZFJxShVJnCapZcE3M5Alefed5KvmgzWYPsMQa
Y1Zt6OoaEp9Qo7O7+42zINQCS3/2plkdxaapTWje6nw+81AcJrUED5mhKOvQ
4dOAXMoZpzCq0dVwaHAt3etn7ftbaRroYj3onMO4cWPte2hMgNbGUOTNA6hb
rz6OXIswHQ23fEdEREU9wsFjZ+Bx/KqRc83JrWiShopBJ1M5Vn5Y+UXdQqOP
X6jA4MUrDF6IpjJrCnT4wzN/1U6+op19Ou9q7Z2xl2eK+tOMaLeChda6ER0B
N1Ouuj6EpjSPhLhmlOtou95+AkRN81rK/Zto/PabWLfvqhVI1HBNiOfHDFTr
Ts/ZAtMi3zrErrKjwgL0WOjckgz+ZmRZe7GxIof0qZgV5QlkdNR/XWhk3KQ5
TTJKP8l28556/TVbD2bsOZ9kOxOaJfLhMDVqZna2rRLHiFDY9l8WDElnWray
mJ3C4hvMexRLfubNm6cxWlMwN/k+Wjd5G9O3nLAoqPGZ3yl2+vRpRcHoJ4+1
PuSAAkUZKEtVMJY/QyJjjTlUVLdpqXG8pCQL84gJ5CLiwocD/1UnQTB6RkeZ
bEQUZ4HSOf8IpWfUaQ+P4iwh5KGqTCiz+owJ5uwcZ5KSeEVLcolp4zKMYbxX
zrK9Ve2FOQaGL/VOneR0+84ef7VGGpmF9QyXsKzCB5Ye6Y3oPIOHH5ry+0zA
1rWN3K5kP4dHH8uMrGT0+upD/DZ+HfMqBQ+Q0EfPEoxv3rxp9PyCMpNVLF4I
x3A+j7D8Y8lBNQkaGxQ0FkiRkDSTiS7UUFSR9FeoOsmekzedUaPXJyppZKJW
M2xUDwXm3HjtDGZnq+eijXxfcZNHSR/T389nElO4bZuwC7aSb/9ySaXrKG//
bDip1CY/bI2D/HLUBrXTrfEfq2Tgp81zEUsZMOqMGKt3VFRCLCkzUaxKNvn7
9dAoLdpEZF8Tkfl9537OonYdMq5oSsO8we3xxsc/8hvcrQ3ZGmcpBRHh9zB3
wz7Mcj+jlkVGpA1Qfb42k4Ziv+vjgAlmLF/inv+y30xV8+LuRqbTqcedcWLb
ARFn1fYee9JKHwep7Xk/q8BSFU1q8/q+KmIJ0lkQnXRVu3toMFsb+57ad60v
sxJdraRxhq72SHaccZ5qJqaIxuQ33njDwuRa5rU98/9AtZeaISJOH6HmxGSW
f/OsdvMoHm342MLHyhV1xi2gTidgIpobPhaaJSdCX4c+yZuLTueR3h+ziL8v
PIDv5HcWfjHMqHaGCUuaYK5Vvv2ksn/NnUOVzTWjdW7LLCo+u/PQsJhNUHc4
wd7YCGCW1Zc2m3gGaKtmcmygrwHMHoJm3CEn16lyctWhuvpeqGqD37Zkorim
+YXtM1Gh6ju4/iDJorlGceYmWfVCmkdFRen6j0weJiFowSoFeqcUPKoeGuEG
basYSC8ugq6jUWG1DHVAlnWqIAWx/d9bVR1Xu3Fb1BFKA+bvQ4O+y1SWl5BP
w5UHELGMU1wPnVElNFBD0LQikAkhHHrbmw6HsOvbD2KUojEjJibhjKQWh0R3
mfWpNHUolerQXTMNaUZdLBnjQvA5lphfCLxf3kR4+u98tfPk7fhJ8NI4K0OR
20B/WQNKjA6U2POKehEiLu5AlVLVceDSA0dBeH/77bcV45vwnn8H+UM1S5E8
Q9pqGgeuiQXEShGWDxEouk/bhW5Td6qwOQFThxBYtckD/UhrJn+J+kT/BcLY
NKHn77ygCMxtnrq8hPvCqSVYp8VnWZkiZnFJG40Y/aQWfqiR3KgkJA2IAeTT
lWbRIuMmdvISm/Ya9ZIu5kqxBpcnP30rHXIThlI9QnIaKB1Ep/O4AR4/IDDj
0EfaqJ1fNkOatNJ/P4xN1oazPSwtroYOp3Gw2ty1mel6LiyL0QHqk9fvw8fb
+9llKQK/2WkICFQhICsee2ynGFKu1XE8OPYpPcFs0f2ICGzc7YUFO4zzXmWQ
WsXY0VxLOUOirIlkMJZHcnDfCgMogxmavvXQ9Rmvln3GNb1+1i4oZYWn64OG
tBWuKkechfY7bYogMTVdI75Vc6JO1cjR5jO/UovF2wWOMkduFu6Hharvt9dE
Cj+/BmULF8KWM8FPKQJ+1ybj9mYeUdu/dMJ0HIVSreNjTHtxCx8dauvQIONb
HCj41A/EMe6ZfK//CpT/dpoq8mFgm64ij/kRsLAHrTlbRkVsx8Ao2BfzwdQU
2qHTl5nvt/aaGjFsBc86zs1romC1lUyFwYgg9/6Ry9YYr2juVhGYc1Y6sqBy
qGTS0O4k6C+ccF7LVaep2yMv1nqIjRkUEI60bOd6xIWfh0tRN0ze6vOUkmCR
Q0hIiCqmsikJBnyOiKhT/dDMpMmhT2jTp7fZTyXKf4y6ERInZE7ZcgZdp+50
YYpB5vHN2M3qaH9W/BDjaKEyss7zu0MexOhNZEyz8G26NQUPTSftZGWs/atm
NSMNfQbWsrKd4ZUK5jNPRXmynFEeHcyjg0bHhI4Gd9vSmShn3tOqg+UVPJ1U
kNc6aej/4+w9wKysrvftiTTpRVFib7H3n8YYNfYYjSX2xJrEHjWWGHuLXVQU
pItSBCnSuwhSpCi9d0SKIL0PM8PMrG/fa++1333ODMn/+s51IXLmzHvesvcq
z3rWszAxZGAKeoxfKCtXrooFnkhUrCHrVix1OYeVKNxD2rpQzmpSIA+91bmC
y0C9nRmlbJPEZWyNTZ1az6xlLqMk2jj1fwDamHYShUEh/CFORu0Qli/5K0pM
hElkaOw4XAm2gwukBgTwTUSPeeUx/enlHnKqc+scl2TB+QYDOo06n/FH/BwK
pR26ezJo4iKjEpjj2hWaZhWjWfyT3UkrVmKlMPug6FaKTGTqCEGgy+CwYz9D
NX2bjBjvxsLNatq1Q3P/TxqxEF22HZQpzakYXgUyikd4Nns3EpL0GgrFve0W
NFHOhPlr5K9705B3V1yyRf55x70yY8WuuA27vMKsksYyaLpJLdeIvoM6HnT6
79w2XLlmvVp1q0uC7nNTPKe+3MpLYDkEOuylVM7p6he/wNAdE34bz6kJg4dg
TJsDhJ0okOhv+mIN+SN4zUoLQ21iuAssabz2aM2MtFiYKIf4Ac9JfTNapnJ3
9x5/UAZPWRVvyTddX5Nq7qMdvp5ewVPss88+qRq8IdikBb43SWXkdDeZNCeo
OmLP5lVIEdgytO+d/1gHbayqc/Wbcuifm6nbJV0YaCpdPrfqlcE/acaQrzXg
r7+u/9moVL3O9x8Forue3dhZvpvKyO9muqiVgj14xf6vlZHnUwbTRqiWgwsF
RxJVNJzB1OpHqJ/uU/nbhoDTfEXhIziMzF+Uy0dPPSpdh86OT2X+MAS0fiHP
ffJNBX/RoEEDLTgHf2HZroeG1usXUzcoSSL0XL2HarFPS6cCBZ9i+gzWKEIj
L3qRiPo89NHgAHTN1KyBeBFTbUp4VhuZH0QPnAOOzby7E+oLzylryvUgGjsD
8JMEBdzpyHC32P5vuCSSALrDsGlmozCyxlEE7WOl4OM7DEXYNNZsZ4dywOJV
G5X4GkTYbUFB38OEUbOctuRnWbZsaaVw/i/DQhnS7jV5q/1X0XmsXzhKDt7X
BZyvtiowwdG0FNu+fXt9RiaCBRAProrFAFv1SUfW4GtZhxc8WOUxtBMV7wde
ArAGv3+x4yhFbSh+gGIQZMEa4B7RyEON2543z5hWGAI07gbmGTYLw4Wo1DXt
McGFBF+qV6Gi09mZIl7sJ5rnaKwlX+BUtYQ7QUu4+hmiA7hEJJhDJy8xi707
weTteaXWHWe4O3R5th2UENyrqFwgN4egIRUgs0ZbH/HUjuwYHjmGApvKobip
rJg+oXTrbnhsl7BsZoDPZiyWw2i2cLaXbvBvZq2Uiy+6sHI6Yw0Z+snLcsZZ
V8oXX/aW9k2flwN/4bbhkRfLko1FcXuaH/nyyy+jKsOuXTvtJCALcwKciDMp
ZkFiiWCg9ltVC5sZxIgHT9svsBW0YkKGBz4caFWCsFEy/RgcVqNwmzACeCWI
2ETn6BbxguLkY6XvPfk9wikZUoWBs3rAxo0bY9NHopY/fdgnctKZ50qb7n2l
U/tmcljjWlKt3jHy3bJNFZwI8+23bNlimgtmI9m7/UJoX14eScOsWhhDWCv7
KLERPmTYZB0vZ3Sa0iBkQ7qJYSfsQpT7POdm4LWT3NLazVJ5yxkSiOnzflyn
SRdQZnAkuXSaKarP6L7devhUFDr8CCBEg71thUm/lO/73Rjei0i9+wuTBzZA
4BemrUWt6XKrGE9RS1wakfPaKn9gpYWOviKsDy8tOXQMjb3mW9Dhf+KJJ3J7
q2rIqmkD5YwTzpQP23WRPp1ayVkH13Uf2V/6TV5Rwa/wN+IYAayygSGE6h1z
en3LCwzcJEThwksjM95XUoFsYMIBlvCIPDPOw+TwwHhU2tQUmnTtGbCLH9EG
229SeiMXPmyyH2LHRK1ykehCmGTHhqdIHVySey6+/dbEGmgrNpTEwC3W3g9r
Nhs0sDPkO9ljral9u8rgcUG07zX8Xm4NIBX4eWbmqke3RDTxdiBofjl2rnVw
2I/ghhLv0V0LXL7KGdTrrrs2P1fZvHK6nPd/p8rLzT6RPn26ycVnH+s+UlVa
9ZlUwd3Qh8j4StjYJlHWLoT+xCspAdN2mS1itn+dcDxcELaeKyaoxR8DbnHF
Zz/cTi78V0clyxOyc9xM7PXg2PlEHEVRBjInx8LPsHtZ4STjJJ/4KkwSL6w+
vwMICruAPjytP/u0RT+zxaUy3HnEFJ0PKrDpmQaJtfU5jH42cUD7hQdjLEt1
Cm558ZGtGUkldVlmqvNqHakcKTjOwCAAruUOd7ILV2+RXj175pWP47CBPTul
/duPyfFHHSaN6jeS0879vfQeNT9/2ADeItHysVPJ66gyr4E/bpsVPEyyEEFU
XDn8WWYMHXH7R3LcX1voI3UXGJWoN/raL6meezsdqsJDm+oLGE2CNSITJbbA
13MjrcmpoospCuFS1agAEVQfbNlVHCTAmZdKj+avy8knHCP1GzSS4089Wz4b
MCbZ401yysoMtA0lDD2NfAoQy2KFVrENTdKP5bxH4YBbN3rmD1yOf1T1dB3g
j8nJqXQygehI53hR6oNJf/5jnyoBEQY9UDurOvIxjYivjc4FtfPey2oOHkN6
pOUQuealLxQOIIxZkKMMVFVlb7nBvuQh8StKzdFYLN8g6qmlaJYvgfygyyaU
Nfb2vjGAmzVrltdGxbMpl9F9msv/nXyc7F+/gRx9wmnyRrshUhphpuoVBhPk
eQ++mW/iG0d7BYmQVR+inoXyOI65V9BuxGNga2lTGu28yIsdv1EchX9zDVwl
iFjroFjNFE0iYKxHB5WwWaorDwjQ8CruztKfNqfeOkiVFBiX0T5qUqwkQFA9
aXzjZfx9GCq8j4KlkUEwnLGQ7YvgehnBw+wfPuYZRl6vjfialcZZ/6vdiKzN
1quGcyFGNg3jaLwsUBh3hju2cjqfe9ZlMlqvmLla7ruv4iCFaSP6yCVnnCyN
9ttPDj3yeHn6nbaye4/kexLq4PRdBFKSb7rV2YNTNTqyGs93C1YXmBIKz2RG
TGiCwu8J+qtgNwgx8IiAil7tPEZ7cWHyMCKDR8/hqIEHaml0HG1CbxQvLPgI
Z9m0fc4tdvp9GWjA7CzsMXEsVRpzQCT7pALYZwhPJCqgWcVhlCKBSCYCUUWf
n6UZdlm+lrJazaRzdJYyJN5Cw2WbyoCypoGEvigyX3Mtd2fMe3AnWLQ8N2KZ
QIPSK5w0ceJe2KE7tm2SFStXuXuQRZbmMpifmOg/mMsgtU18g4VqbH3LEtJG
Kuq36C4zwgZB/F/d1UK5WGRGTCSrEi7daKLcZdYiXjAwSSPqqDoOeJBFCWc0
vyZSaDURa80iPXemwFJzfBuFgwejvymN+o8YcXwRC9/XTIpi7JhXHTFWadGO
LbJyBX0iRRVYpXmVkH2CRR0/NxtATYSr7SPv99fMm6fLS/lK/bwo52dB+x+7
VVgUE4ofQoaT0wVQX/XpMT8UBW06GMUnGl7oZoPJC+XdRgMk9j3O+llq7iEt
l9TVJcnOIWTDLWMbQObNZVcGZVmPBZARSwajqrKcPvGomOIkk7ITb2RBRF5R
xJ7Cnt07ZeXKlbJp664KExvw6mvXrtUE0XkOCxbS3CIb+uE9gGJcP23y535U
kHrwsB/Nl6QQUHmJhbA8hCcvO0fC+GViBRwPNvaqF7rpqEEeLsAl5hgeA80Y
vMcegKjAQ/8sKbNg4e1UWBxYFPeY/L06SHYHuiolYGgQUbTAiAhlZbqdaDBD
2AfUMfPcGZV1cZAp0o6BOSs1tDFH4y4jzWhYY+pv1m62p5O9tSXinb4M4+0X
yC2m1ObYmANK/RQZ6iZVLCjWhYQBe8stENwgf7NT+H2MAfvx2zk/ymWXXRYd
kD1+9/xltXv86zZujTijeR32bFJr0bsQKyriS0XWLGbhkXFKA4yWzkLFGwBL
vh3Wcd/x8/03HqpHop5CfMfV8GjZvxSteIQw4a53sYRHvRbmnImxW40LTIZi
jQjFQRBOGVlhsBrxzOYduyMMhu7cB0HDmafC2VNxDcbBW+lGEWgzLc5Y03cX
WvG97HPWA5wjN1pNn02rAd/rJEKqRpmfCmJ829MB6LViQZ9nyamQCpDPbd5Z
LHfdeWeek8qXs7MKSo5D8p5nc/A8B4fr5HZRVOFWMkKSpjCqJ2QutPXis00U
eKoqL/u6B7uX1Do0K6RTf6KH2V5ojmeK9Y35wouFQ8azQjgPtxwckCn7YgWf
aDtcrQCPMS2B5hVWbNrDXgom5lBUctlnBnpFSKJhn2ETsqB4mdNBdhRInksh
1S7JFG1Yg7Cwva+ZoTfU2JbYG3rxsSmYOqYqMagP/QEEu/FNrFPWOiaLwAgA
nKp+WcZqLSvLK6oXl4Rcpo6ePSR0wnnOzjc2lAWzBZz1YypHZ2yi6HTcYzP+
54hQHjSScl5lJH+IBroYNkTDeYj64WSVRhVkdKgslEc040S1bivWb1W2O/LN
jEM61IU30K2h8yjr1e0I7DO3merPOY+0l4v+1UnZDnRr8f6jzpXQpciCDJKh
ujCHRzjqx2gnaFpjMCd1Xa7Y7L193ofsX0vrQVOsS3ef4MHYD172pqdqgtqv
knekJNkiI9urlk9oZnOHw3yZvIT6g2U+/4D8szvNT9wxZi7zAqNkwrEn2cNZ
/s7Wz+GZ8sIWgNnBI+I0uRKFsNxWgZDL0gC1nb9gQaVllGPCA91LicR4L1tD
/y4G1J29mXWiJYrZuOh/h8jP+VMrCXCyXCdvU3um54vdBbOBfOM+F816iXwr
+vq0lBGILEg8BflAqrXTL+QgsUJRT2/3AMW0MgoWJzo49OhaVzBB8PRsMol1
tanVXuilejD6Jjs3MDiRjdtzau0VrDptHLxMl1onBi9ZE+e5R8aWZiPW1E/I
QJ5FFBSmsuuZWDlksPv3Ry7KoYX55007rAfZSu/EB6ZLvZcSSb4TSMsfzgkc
H1YUaCKGvvEN70qda96U2n98Uxo5g99GuYdhupQXwdcmvrah3ZdKr1l5y2yC
Oc+nZhHNWhgKAAVNJYxrtwWWyjdsLyw288Pd4DLpxN9RWBw7qXOLH/nG/oYb
bkgLG0Z1IFknNQW6MxeWDCKOp5v1lFVTqwyqRCslkUGmLdhA42CQaVLYokB1
AXdDoJ79CDERkwFi9ZKz/AS9lD7IL9zFmGVP6xhWBs/nKJdET+cDfpudbDmC
WvmZP8byumrClZZZtxpcUZLu0NlmCXFeaSLfuNN5A3E/hP9m3MsCcARZ9D+d
xxAMh/NtrOdGSwGKDfzhkgncwEso3xCesvv/8kZvae6WLqVTmjIJZ80gw10z
BdotMVCrGa+7NAnWsbIAfuTKkGAN3OJxchzrNWOInFkRzp/3Kd1+O2dFGrni
IHkMUbrNB92ocfpyw/caGuY3SPAZE/znzpjsPG0xLDal385dGbXdsRSECmSD
uv+Dijiuv6Wf/RsDavKvI444wgJ3e0aV1RgSe00tF3oA1nWgTf+tnuBGng8c
4ud947WWRZj1j893U9FD2nqgPXG+kNxKSz35EJ+2KqiUWpGBbO5zL69QYLOk
UwoW9wn3inunoFQUjJknPS1Qy0lMieumyE009mrn0Zr9veY2UhyH0jAWr61n
pX+QoOPUePkaxIJYXOBlI5Tb+xg6Z+a0wUwZ4SrrIGYOH9/1ZJuvdB9HK147
MKtm6hqjXro5jDOlpEKgZwLWbnVElHmXcXMH+wrFl716/S/TnTfw2ATuyTG4
cF+5jhOEuQecANkSJPS6V6Pr8LaOMaNORI9gJh+apQC2eazcwGF1gFIcVpdM
Txmksm223oxIFRhQ5q1sDNR03zehT2FF7nvR0tr7eGsvcWAExNzyRL6xzxtk
bLk3dSCQAQpQEYipHvRyZqsButX9oZrk1oq3bY002qKn4tKnOsvl/+6sKjPg
bmAR2C3s1W3OrDMFjl9tpZXr9REKCuwoK9ynptoETbVz2Hm7ecu1KlA976OU
183S+rLyzJxONqtfpGOK8w03g94SxN+ommAFLd2hWvQ1TqrVi72wO4V/lhQR
NsbTOEqEJ5gqCuZsSyJoCIhRUaxaFOnH97B0QOENLjIdU+fH4gM1ClSGUXpl
rW910Np8ReisQECBgX2WpcONdDENDYE+cFyJRtxLYqODbvfwHfgRLy0xRXVp
7H1n8M0g41KIFulbJPAcN+fHnN4JSK3mfivOZtnrwGPbHWSSrQf40ddRUTMT
2ymPHR4N9T2yXsoV1OFxCdRpDZAGo2wbppxwc3jtDvVhb/9+Ksi6lraqe7n+
1Z7YAqt4G7xADIv5xD5Rn+cx8/88Yrc5DV5WSzp+gSncxAJCVhSrG4fZYwY4
E5YBvEO/xhOt/zAdPh1Hyl43S060hdOMQfF3gSDrVYjChAJdlKwSABR4Ypwx
+QQWmJfVgwEfmByTCkwE3mo6LnkvRpdRmYnRNYTXGKeTFyhdyMD9PLqQTRFE
Dd7bUtV8VntLbd3cInf12L+2kF/e8p42N1DJJBwg7TFTlmIoW3YUmSHhZvNW
GBQfWacx6C4tsMar3rndDHoDYvOafy/G8r2TIckuSrWTACNOlNLyrfAVV1yh
FJVQLTexMKsBYyfhASIDYRAY4TiXSvwWQvICs8NwSaAeQK5m1MsJf2+pE3OA
5G92PhXqHHaB5J+GY8BavuOzQAYJ2LopC3mkY1YOvN4k3JuyRNOfZjJL8OEn
kpW4mDk+CfzMPffcs7eAGdOQ4OUNwg7iiXwdJtBTX4TqhAdwniDK8iEfry3D
AVnGTxOCETh/MWq2sc92a1vvdPnQxa5MJ2HFgamy8kMxNbp2DonW2w9rthSY
Q96t1M2x+rtYIxO/95oNOkw+aiEXZzY6x56WJvNsE1sa1F9r6zNHTJ7z4SZa
PJ9OWbbfsSiX4sSll166tygXfSIaMcIAZbOrNvqKJex2gw0ziQ5ne2EOdGA2
csrC1amsg5FM9g1fCrUToAmSAZQYsnS3jY1abkdqGdAya0nTsQblEok8xZmZ
tLqKidqDa5AVYW27jZplNyEPKjYDmeIKPGe8CXQvT6ZcYx0nu0OxFHsNOuC+
PMfGpj3C7AdI68FAmulo167d/4pE8wajmFGkLKHor7s692Wx4rl4bTaar6jE
TEwqn+BWhpXr2bRsdsQXqLc1ueV9HRNIa3ZZWexImro4AyGckTOytikJsLdN
ylebuwZZu5YvtSHWmbwX7Z62dukgK23tsi1f6cDkXJ0xeqBDhG6/NSGnUFlq
PWgmP8yWcPGt1RZ89Dhf0SceDWmozSbHAPzfQ22V6gKEiXHgxWBEIFEqxPie
bxHNcovL3QksOMGTaGTn745p22S1Ss90HBugYfhdxCG/DKdEBVEj14CTIGKf
hqIMlloShi5b0Ldw5cb/NXQ5Dy9uGEwNiadGm7t9wxLfgr3OoJBDg6JBEGZ0
0RFelCUH6gnqMjZACISifvbAFL2xZZFR76eatAt6gNaY1D0oHLB/SDhBZyjP
liXKfVkhbz7HtEhqhwuoMdR4JMZpmMKvgelBeKFxchRvqDXArVr525nia86Q
erN5lQ4Tqb63Oc9WUkp1HY1JYW2EpMQuVEzhkamhsOVsQxasZvbMerThSJIQ
YyUhJGazm30DnMVrni5eGJl3mCicHTgDHeokF+6+mR1UCxvggOlL1logWhwi
QCvI+n/vTsJn73tM1cCYgG0DL8KHW34grcsVol5NJbM/TGGmvGSnjBw+yIUa
6wryeYH//Oc/XVC0QmP9XTt3miWkv+oBF49CitxZWFxZqc2QYeMKcpLullip
j8sDWYG8cKb2bb6jPUwn39va5aD9Pcu8LDbtJnZPuwDYiWHCSMFZ4dvTmHCf
St6rlvdecUk2oG7MmDGpKJhJpNDE9cgVl8u/P/mqgsjMMccco+uUWxONYpWI
tZLGHhJ2da7iwDR99npFOzQV1uIbo3aAgADseHgEelSHqTowhIwbAkaDz6d3
muq+jXaj7+aHoFxgyjWm0Gc2kcTRlA18P9NsBTcJTD3mKwG+9vgBXpbgig07
N83ifXKPswuUv4bBBnNfR89YHi0t6S+LnwyPDdBcgf5Zsm37Dh2ikSdHA9tv
2sRvZNLM+RXkaFCiS0Da/cL2KwvEC74xRCbRknoXszRWyfg3Z8UkBBrrzSAh
vk0MCi0MWK8sqKZS9bF0jGCOTUUow3PkxZTnJ9oM11IPPcpZX1GDKBjmhwTO
Vhiwr+9a1eMPDvCj14Qs1SqwgbgusT8gXF7OUKfR6VCnajmG0wY+2ZbjkHo4
n9SbUc0DWQ8P9/3TJ++XKx96R0okY1WmOmEjRozQ+dPO0Bo+xsh6hjDx5X1t
CFNVP516yDRL2+0yWOGEMZrAdhwFUlkQZ9KKxJbP1Ru2eatdX10k0dbjrYbJ
K87nhEEJmmCGCd5GHoggZn/fNRocf+1IoyZsNcab2Wq0dZjIyimNnLYsWkkm
HOzFSpasmydHNiyQ/3QeHPksZiXnuNszc8EP0rTjABkzwxc3/F6qqWHLu6ER
3GZS50KaZZETEa1cQpKjsnzePz+Vw25rphVkBALQrmXweXe3KLKOpap6zISH
cHU4bDr/Idtt2+Tixo3kxle+rGDZHnnkET3NIJ9lIqfj56yI5ZvIO24cqzcA
akTsIIh0oOIfRk1fpiAcv9b5Kw1wNWqk2gWRDmwDIwZjiqqJDVew+iE2gRsA
EwpWIMaQJkDcABue73pIqbea7pr9Mn5aJJP5RDmKe5Mo5za4hMdcN0Uo9c/z
n42UW5znxvtzqJHTvRJLy2TsQ3ZPi+SW8w+Ty+59poIFa9u2bZS/cRbMmvwt
Jsyd8ylqcfv67NlnbAcnaKIPVu3f0LW+HDtXe4yA9oiVqRQZgW9+QC1t9AP3
jio32bCxyTgm+w0urLuvBWnPAY8b4zdi2tKcej0vFqzLJKvEq8mS3gOiMTI1
FiUSp8OChmR4pUUQadocYzVNtdfq/Vi+dot9mY2TSXVYXr/ud3LQBf8Iv5hr
y2yYQ9Bh8edXLydAZN2wX31Ph6+xYKH4OWkK71NXcZGH5dEmmIJr5XqI+Fxc
Y/IeNv3AyMNUUYnLuRb3MUtrOQmqg9r06MLzgZMWRjSDvQVM9VHfSRoE8CLH
TnvWrXq4McCMqXi3T4O9fcwgyTC8J9Th19jwnmqxcMP2JBZJZcGIPVoE8Uvn
YMxqAljsxWqWrl8oJxy0r1ucwytYzXfefkteaNpWnmr+pXzY61tS6mg1qWZx
p/Gau8K0slzwcVdYYTU118ebUrYAU8VK0ucNjMYks6+nLo1ryWr4PA8X//0x
vI2PS3A/y6zLinfI8KGDpGePHtK9e3fp/nk7OblhfTnnpkekx8CRsq0oG9Bo
xhP+4bhx44zUaz6Z3Qeay3wPt6CNmZhU5kMs+ivduPAVzv1nB0UK3nALAkMK
VozVh2OxJ2Su5I8PuKhEyzathmpvGE6P/A8qKl6HiJBIg/dItGni5P/94shG
efns2OcdZL2crk3YMQGEiDGmbKppS5NxLtVimd66PNK9bI0lRKxua9ULdoav
pTkP/gy7iHVcuLtI5+HdGYh/OaHiHrnjkuPk6odfqmBo0eDp4Z7XhAnjZf36
dTYayBJrJWt9MzshazVUGKDzCN/TAFaLnWdRsdxpXWbrvx1op0+0GabxLy+r
gjuzliUcZT50ztQnvLTj5lCjsfGkxphizjTcGmfYTAXenm02jyLXLtYNh9UQ
cEg6dUHPSlEauJDBOKa6MJMnjpFevXq5s3XL2T2Om846QfY/6TL5vGdf+WH9
DlvLKSLJI8gzmapDEsK/fhPmx2HVpv5EHkocaIosfD7WC/fX28PehhIB44Q1
1D9UebhVxIOsESu869cN8SktkTPBGwbxY1UeXGg2FDvJ8qZPGdodLdiprdMY
0R02DlarqfXAfqHqQ4zgx7tvCnV2zcuzERpF1jg+NY5Yphu8dWZu49eBfLE7
gAtcTpGKnpLKBattn8biAn368dJrrbA1fvx4eeONN/LqN/XMKywdJ38871Tn
1U5WhbETjz1aqlf9hRxw8OHyh1v/Kpv2WHdRZnD50+TQo+XVTwbLFyNnOMO6
J5vAQOruHkw2e6xmMJYGbHpgUZPv8Qti6Go5oZbTs/f9Je+nnpPrYllQ8WO7
0F1AeyBkW1SvWQPYH+sJtEk2HJKnY3n+FdG+lEvjxo1TwDJioUUb5sv+9avK
0ccfp/1EJx5/rOxTZR+pV7eJnHrRbbJ0Q3EFi82fiy66yKYoVE2+Bt5LKu59
XDDR7PINW3apk4Tvx8MGUSeZhvxE5YHtyQvhEOIqPzdgijpV4l04JwC/t2il
Z6qfLOG2OJboKXc84trpQU/eJATY5mTdRCUU+NNST1b894AnW4zkOESzFmFZ
23pJaVlMJvkVTC+oIKXG4jgPzVMV2bGlASPdthXZCM+xdCZZwitWmqR4gzx6
62/k1FNP0YV50kknSP1a1aRuw8Zy2tnnyvRVNmN53xw1cP6MGT1axk2b71bL
Ioxsk+QUlIvV8Rv5T5fRysVKUyYVOBo3v8BDww21/dsqoKXu5wqCukwDFBO6
Gmk7TxY7hX2Cy0VllRqIj5StX7uKOkC2PbV+2xeEtD8F9jj8I542T4J0o0/4
rEn3+Hn3a/UYzsbb26kCyqR5q8wU3HzTTSnumQ3r2y1XXeBM9UEHyakujD3l
5JOkTp2aUrVKPTnupHOlz/jlBfm226RaQjedt90n5pCjrMONSeftBnsDy33h
HtDTh4E2hr8BpmaY8/+Nb2MDY/MJxtj0/JyX8YXwvcYtJQs09ivmlPPqH+it
07N6z88uXiZeoVGVqLM8TlGtGvod/Gk762tdyBwJIx4N83cLA5CzO+tl3VeL
jOEtfVm5PUdB1utmoMB7M/nfgMlmygsDmYtPO5ttOYnW3nNYHF4IjXLM8KnL
5dgTTjF+sjPpce/UybXtW5d/K7/61eHy7w8/la5dusgnzV6WJnWqyJ/ufUL6
DB6Bkm183GbbL7zwQpe3PyrjJk6WjZu3HpBv1kuywckDc+Nos+A59artu3Lm
Ju4ozJkQzwMH8/rNox3kl7e8r5acZu+rnuuqG4mqBS+YsjwdvLfz4obJQ9ng
5oU+vQPDpcCjGhDSqH4ZedZUdo1mFZq6M9tVroBFxbHKNVW/8aW7/yBvtOwv
e0pKpHDbKjm/yQFyw9OdpMgl4xmglnkDEDLcbhj1YE9Ra12DYq3LOKcAUaya
ICPiL+VoDbfhCRKCI5pDeH7tS911bAEYBjbcmAFAowQfRKWo4DHwF5m1Rz4e
qrm3lephz2KgyfGxPDrsTUQByVYGBjv/4LWhp4YG67KCVNqTPJBodv6KDZaI
L82J9MWGLnoy7XytcXMF4B9EV0XFvoeEmje2bp7vELe1lb2tHFwTfEKEljge
l5yrV4jD2Cw3/u4oufrxN12C1UW6dGwj5xxdV06+6Frp1K2nrNlqTZY1czQL
/3zrrfLNmLHybNsh6oNpjV+wckNs1kTpFKvcQstssyUb/OkpongF7huYFQMJ
Y7Whvj5NLpruDNpK2Bo4HyidGHlcOMRfNE0pT0KmI2Nz2U1BWrEAmjFFDhxQ
7lg2j5gPDzOi6c7idOnQ8HzPOR58EImVOXVEP22yKkyKD/caO2+/5Kg2lBb7
BMqP0kmYGqI/Gzx5qTzz6tvpROXM2ZRLn+b/ljv+9qzscHazuGi3PHvt7+TQ
394v2wo1EKjgbMCJEXgOzsbWlmErnMmKdVvrRx9UalU2vTySG4NdiHjIJbjF
6eAzsOW2g2xU8kKNtuzf9pmSQHHFOHsr7I9vZAZoZvgmHgt+hh3qB6VlLoBd
47OE7WYY+XXCBE4pUsZ8o7UfeDGQfWphOxfXL9b11tgYMiOP4Qn4MXaEg/Ko
m/edpNmKESq5H6YQYG1MpBSs1rZDpsvNf3tELnTuo1LlQS+b0KvVS/LAS+/7
69r6g5x0cE1p2mtUhfrerFmzdILE5MnfQ0+xjgSL/LUFomiP3Ynczog9RqvE
RuDLL3u6sxxzV3NtrDjgxqaqC40mCC8WHXRdPoflc7vRDFM6PNk9PnMHLHZj
7jXtNV6fmLsrRutf8fMWRYeClzA7zYKnUP6iuqHdlj+nEPjB4Qt2rV4gl/3+
TzJuCYPet8jvDzpQbn6p5/9Aw2MVscxj9ZnoUlVF+Lw3SHRHqoXRlr5hu4OX
tw3x4X6RLPFIy6HafUVzGKwH9JnPe+xTZYaz1uG43/gfn1mgXsCqI2Q3cblM
sMpj2IhVqSaD9wJ6BZTBDHlvGXRpASSzwcINtemXS0i1S0qD/KH9jpFM+Kwf
QPytrk3iZ7B0a+X1QlIz9SmCs9OERmsKe8zMmtEtgqCUvp/PCOb8LN5v2bJl
nk6Is0Lf9pHr7rxHtvvLlLsvP1Gu/ed/DMRO1dCRb/l2wiS5773echaz757p
ol/hblHa5G1Rv/OChhXY26H3W7+IhwdqFjhvKvwkQfjJ//qmGAbCmG2nNcQB
uGx/j5poGEpz5DPONhEJ2DBYoANc0DNh2hwSiHDtyTC9Zu6XmscsDliUNX17
DOsrEz+3KTnRNAYz5Bs5pipME4RCQqOecU9ms2ytoKKD6yZToJwa59q7X7HK
L6kuX84GJ7tHQpeT4IWZNJTqm7k/y7333pcvNyV7dsg/brtV3u87QX/lzesv
ksN/97AqStsF7AXFjy6mr/I7tjmvX6Rn+LHvvfZn2DjHE/H0zP2Y6yFZ5grg
RS3JqQL8pMvSUia2L1MWftq4LVIIKTTiSqjIU403sh6jhKx3FkYzBoz5bETI
qzdsiykmx/cQWaZExvkpZdE5GHc8Q9qLYtJi6GWNyPignomVYCcSgrkgPJKk
9ySTidZs3J5qNMMIwzmu2bTd8CIFpIKEyI8bd+v8t0qVCZGX2ixP/OmP7tFN
cz76BznhoJryZteh+W7mk08+SVnGNryXPcWqJLdI8w17z6rEqwISFMAls3N8
DPv1uouy4Y0wahhJiwse/8zoxRodQzzg5rs0JkbDsavbxQ5u4e8fdrnvz5iv
YQjtkj7Fn6hbkDWRAS1V87nFttF5ZGSL7NSkRxw+4UEufw9e6JCwMGZ/1U6u
ufpu2bxzq/z+kCZy04vdK9Rjmby8bt06ox3HlroEoDK3YicBo8S3yelwTl+4
r687A8sBoxiMiNZsAlksya5gQZj5jUXHmv/bWR/0c1xAHKFonxCqPnBc3gYq
Qe/AX7vtFNZeo8poycH6e5zK+sk88cJ/Fk+Dp7vX5TsYjzITPa4rplzIr3mW
iZ8fRkXB5zHrNWb3P19KMBRjcmtsJyhhhHLfLFOJPhwPYcOInZOx59TlxQfk
7uc+1Yj8zkuOlz/+48WCfAeDhhXUQFgqXYdN0jsH5sTputO2ZAhbzM1V/p+7
YXuiInD9oKg+Q3vjEYGCbWgu0QgPvDiG8QSNQ5iR0ry8CPANPyuLo+wO9j0g
3y3Sbk9af0hIwWB56LgcoDPuJhk87ho3DJ+Q1gkuRTOY8KDIXFSlw91Vyy28
8NT8RKCqpr4PjMSD5MHS9cFT84VlZbyEemFN34jodrt+Fl2uMO/OIDSo22Yp
yNLsPeuStiZFjCC4MiIKnYKyrJWc+c65K7ekI6dNmmHrymnyp4sulFkrtsnb
t14ih13wD3gx+U7okEMOkcWLF2vhM9U89HwYr1GHdjGt385zWL6WUzcx2kwD
9cn4F0I6OmkH+NpkTgqjTeZrN/vBFcn4wUhp9KXmSfNWasRAwunbWCLuZVsV
IJ+KIj0YlJspHxsww88UhPPey2fS+8XORfA7Yk4ezszQbmgka+uUhKHTP1EL
Ud2ppFJt5jDVo4pjon1ibpIUCVE7Z1x0Ndnww3S56rJrZcrUKXL64XXwOBUy
mzwO9xnhe/vnjBvd5b+3tl4O9VW03BAAgW3T5Ob3NZphGz/88RC99GzWRmYI
4RY2Dg/BJmrYLWLtAQap/EZJpEhzl7jJuJRiI6ZU1eQQb6PV6T2ldq/y2Nlm
kjBtH7/woPzrP2/JVYcfJje/+EUF15HH3DbYytCsYV7ho7KcJiJcAR8KCJfJ
/rGBed4EjUBI5HUYLGiGZdoF639OLg5xKEWu3O/YjSDOxBl9qoBWqQ1UUVBq
fDTOmrmYwY8y2rW9Wm+wPKlLYcEBVpGeQzDNet0bx2Js+jvmnnhaCh6Eny9K
0CyzwOzWz0dm5KE0/8P416hRI993SPFW+dt1f5Avh0+W+/54WuI7MkSLUolN
4fhpzRptk9BRdGXWs1FT1Ri9PM40JX4HyqO+b+mGCcLyKDGEd7qcAWJAQMDM
E1qCgxekfm9dO+VRWtH3E1FAMmWlTCl3fzUs3BnSksucH6GFiaLr0ASwxN4C
rr3Q8RtVB2D/sOjYD8GNKfM+yqF6gTt6oI2ePjOYeLceCmxgAqcEMXaiW8P2
NZtDaXy/sH44BdzLC5+NVF4Ubsn3q6tLsUOVBQ4o0OtbX3wbWt/n5BAtee7w
HbFKxKFZol3dUwrdV69atVoaN86bnV1NJvRpLX9+4BF57trL5Mjf/SNhWNar
lMpOAXJPqZe/CjQjRTFZzkSVLuA0V8JZWd7iPmYnqz2YLlT1miMDtcGuWnKy
QP9UrHwPvs6ytl/lOvwwne8MFIuMDrIXMpwrXbRwhcuYXWSQaDCXhsbV8qTc
7sVG+nt2vX8qjbRbCB9oc8QsmNkQmJo47U4jZmhS2lL564v154bf8f7sH+Jg
a0tTQsXGXIji3C5RGDb1Bznp1DPzXIjdwLHd28pvr7pGDjuwrrzzxbB87/HY
Y49V5j2MzM7ZOENg3oPr4IJwakR2DONiGvYBNzWVA29+T1EGHgfiDQ3DN1EE
4TBEY0kxxLI6PERbbdRZ5EdEBNl8txRjDoMsRx9nD+Akuntk+aQn5e1Wy2Se
hVmegLQ56oRVpazwJ7nn0jOl5j5V5e5Xe+V7j1/96lcpxd3abFI3YSRfT3Gf
nQ3Vc8lIrfCz8nJfpWD38YefmaXXQqjbqa103pmShWJJYs7ydVYHZKQFnf4g
8FbYqJLcfVYnsB9tf8RKXse9UC13AmfFzWAJyzczlmtSpLTOcqkZvJuKsYcE
wlr695TloVV7ggMR8cO2zT+VlZs/KCwsTJnudtfXzR4nF139Jznt5MPl+kdf
zmcwNWzYMA7YWLfu5xrBYqS4FPbMWnv4G0iHS2KP57UWWbJsuDRBF5dnmy/t
OIIOau3D2SjCKmql7T3LVHQA1+ad6gVQEAwTtfSYJmXL4OO7nFeAjsrpbNyW
MjsbeZarL5hrkInSFW0ymCdVuXPnyuI3j2J1EMpc+OA+3jV4LLWhLnq8BsAJ
l0KwD9hCGQc+vAFdvFKdWwI/9tqkpAF+hhZQdOpfbBLBPyfVeTPzsNHaPHW7
1K5WQ0654gkpjma+UTTz9erVk6+//lqJ9HPmzNWBOyqG5b6Gm8bTGRRUDCcv
Wh3VXbk7K9ZttdFhVnWnhog+Gu6Wel4IzsyWW8uo79hM56s00N1BVX1A6BNV
RMur52bGNiBYYRKo2vJ+nrFqaQS2HEwYNIG4j66oqLgT2Fbc758MbfL9mc8E
VhSLFvdGTMCCdR/zIXQdNeu+dDUlotXgESxSE7iic5o9uHpDbN2yztBMuLt6
LJq0HzZLLvzjLXtxBRDjPnriGv3puz2G57uCYPxyXUEudrWvWSL3HjRG5qKj
qXrE7R+6TOJDl1G00Vkp7IPJXokzxNfVFbhkwZKtEq/i0bdYrbxGhMPY2VMC
ZmVNneYHAKI+Diwl5x9sPmBlU7NXLxwnR9SvIjc8361CrpAnb25P0+vIRuaq
NebDUjUZPheN1AoPmY1KgGcwC0ElyjqQVmOFtVa8e9Z5qUXsgV7dk30Ruphs
QQOemy4gi9pFRWGn1lHXgAwDy8p0hjKMKdMTDNhTSrmmHI4tCbXvAuNAW9yP
rTEyZ6aCGCZnZOY+ZxBH6OmKxbxU2Nyewrger0tV9971j71cgb/6zDPPpGMw
aoR1YDNbWSqEGPBGNWif/WMOCjfCWvC9iU/0tAKNqyw3TDM1Rff5qKkdKtfc
gSU/bTJU2I5gkAT3GCDh3g8GuCM+3nqY+xZid4Q8JKYKXh8vtqG6x7wnjGel
u98kCSiK9Bg9NwJ1HJt4HRAFkMICc2527eQ0qTwGxpU9A3rkjIRl8oZZG8MU
+W7+ai2oAQIQCtNWYofnpaWOgBLhJ1UDJlTNTU45quBqrqC/5scsLQ0oVWi1
oOHjuuuuM4dh88D37Fwn1559iBx0wYM4C5OGyddBJ2efOHlapGa5by+w/WOK
hxrrhW4szoj0UMsh3m9YiYK8gPt9+dNdFPihkoRh7D9hYUYxds8pQC9xeBZf
w8W0CbCTC1jjMzLg1ShGbUywxX0m6wgrku5u/7XzolVmUjZtz9oUBphw176K
5fM42MUAYQR1MDtAggdPWpQWM9i5wb3UCuuMNQMz286Dh8qt44tYfz6g+D4B
vKrHFKLzyDnSpmu/PAcRmxi2rZEbLz9fWvYbUwFmmjBhQuodzgnnCPSRVCyM
v8L9AhqC83nxvzqqJCFVi1Pua6VDNrFr5hiw9lQtcJGYxmD10+mv6hhKSiN+
x12xpKE4++hxxx0XHcHh4b3Jw76UQWNnh1/MdQT33XefFBUVmSOwxUCrMQQl
2C5chLt5BVasJ2TvE1Aidgu7xqUH5sXKQjiOkwaNuD4TCIxtITw7QnwiNq8V
52327kS+YHxoY8DJlmUjfctD8oGJAYiCiwNZf/aydaEmW1UNojkl96vmBtLa
NoEI9Ws7Ixt4xGGprjFEM/S8VmryLT9q2rRpJb1hpfLKA7fIfS9/WMHko3IF
dJRn8rlpXKjHX1bErtTyZFDjnnCvMeu1KnnPHoBJqlhojKVS+756YzjW4epz
QULAcdh2177YTTc9MzCgqlgITbQ+z32WhiQKjq9/PlbrTbz2eDxHq75ag3AR
Dcf0ltHLXNk8DsJGsmJ37HCetSKlyaio/B5Ow9AZzQbswftyAZdqJQkObTMe
SAUnzbdJk7XjZ81gxyZdvSWzdJwkCySb7ZrJE7AC4qjRKlEdJ209WzN3vHTq
MSwpWmcWHfYJGwqLPmPm7FhddrFgXGyYr0Fui7PliSusZu4S/Eysxplo7iYF
Ttr8/uqeFJ+bEmEe7xZ9pVu1cW2OGJZ8gKnIOMvia+bzgbTi1e4OUwCDxGCm
hF8apcnSvjYL8QnITbS2nWc9mUXnhPtomfQ7HQbIkmOwAs8oaXXYkLStDZy0
yH9J/VieVkMfRv/t1ska8/WpmBMgXQTl49oUeF+2tsCKpHweL0RLVl4N22Zv
Fe3cgYhBjik08w5pMcGBzLzHRluvA26FQFSziItxWCf87WNVe0abkMsF1wfU
ifBALWW0ci1hrKten5n1woCVuTtoKyxJBWJhHwgIXx9YUOZ3Bw8erED0XvRc
DjzwQM1EQ4+a9TKqjtXouVoNvu3t3gpPuWdQOcTDqKM9IYc6QW/7X97qrXu6
pVLavjNteb2sVNj749CQzSMEe+ZlgD9xJ78DLk1NQJUJ/H7VQJ8FxO8BAHMM
i41C47B+zmb40fja51s7ZoZmpoXnr70WVtyFaQUBJ2TUpaxF2Ms4mUt1Jt4e
T1lJkWzbvitnGaXoPgXDoAhjN5yYErAMnQWbnbp49UZ/xIMSAN6Ldn0aYRot
6ob9UBL72qDcEOVBJeUCnv90lHILtT/BXQjelTSTMWgUdLmRsZG7XlRMMAtk
zb7dR/t67ZpN2/V+08JEQh6AeRvLWxKCbD5iv84eMXQFuxqnE5aLbhQSZTYH
ntd9vVmc8hBL93KewTd1eOUi0zDN8wA4JnJMcJ6Vzk6sXr1K9t8/wvFBwLBm
zsiHvn376sgHgLbiBMK2M7ShCtiPIQGPn7r4pxrhx4jisJ653RTTwq+bEXYJ
fGSnOrdnrTlFeZMaQricDRzNDG3dYEE3KSzvF7lpcCefS4u/2GP8ozYIiffF
G7fu4qNGpDGZQwV3lq41nHLD1pw+tvTebg/FWOq5PHiyBgw972cOweeSxm1N
BHVuu+22/yW2dckll6Qm1kwYX8jBeO57rERZVfvPkrcNUvUMofkWb0fCqjOL
uKT+XrLbWkSwDix+0iCmoR91x0faNgistjNTAyRgSYipNjgIjhBrPyD2+1Ty
tjMpVj/tPTYoDfp5QXZ5nTt3/m+KW1WqVNEbEuq29vzQjIfZR5rnnqWd0YRc
LMYEp5CzwsdgH9hpKGvxseKosHCE7kI2PGExCwZfhJoA4w/xA3St8ftkSl+E
TgONkzG2oQstHTSDSaMyZ5G8Rya9Aa8EjcmEYbO5q7bHMoz+h6z4azd2X6XG
WAcCL7RgKXHsRZQrRdXXr1tnS6E4dAKANGKxPgmNpiD9e8rKDg9H4dYYDGeQ
ibvr/i4erSkPlhrG5iudvtF1h+WgLgCVB1yEAADXiD2kEk7vHz2AzBLjZQT/
pQGhtvzaUBpcrGk6EO/C7H3eHfu6l7qrLld3HxoXGBJnv4+1+CoMDCCN2OwN
aOz3dyaBBfBQiyHqKLKQuaY+zD6+cU1Nh7FyeOgEJ2XRYFbTw+L11eRNWOTc
3ZL/51kM0APDLIYoIlderkgS5XsX5Bia5vOLorDA/Ud3Jy1tbvNZMlxUnL3t
nodtoSxynZ+1AvtiIsnK/Z7N749dh0aoKCJDAq5aDs78AFXwsqaafmljcY0s
ZA5m2KJYZ71i84dVNUMLmT9c+CxrpdOImYq98plnPhnhxRi27LDk0VAQFq9N
fHWOygwv/WD/w/DiAhPowizToDDzk8tev3WnGV5TX2jtR4HaXcYeYyfhALmz
twmhA5Jmsk3bd2WlSQPNS2PWQeGBdZ8DldTWqI0eM+Aq4mgYORc92VGPiqg+
mWd3zySLh1JS52APkO/OaDUrg2WeovK05Raw5NlxfQB9jNM5SJsN4pEpszJt
w+vFFplxN8CFIq6LGCJ7d/PmqLRUiXG/8cYbI08wGnevS7Yl2MBf2nsBdOUq
PUf1OI03nmr7lXIqMDrk1Co/4sKUPt/OU9TSJj0g1ML1sLMhpN75Th9NdFk9
BtNjVxeiAxt60AHQQFF8cXGmunrNRnWcWy6Bk+9qHwK+LGyp4s5pg4+9l6/L
kUYwG2+AziIX+fa27jMRI9vvcaffJRVidP8m4n3qqacisnJssHNm4J999lnZ
sGGDfO/u6jffz/Wq2is3mO5m5OoPnqKwc2S9zNb62FH6sYMizccAEvrgeCE6
wBYLw8/CZJMZelMC+Vb5OgwAxQySCIHosURV8NFdBXnqk8rZ3xh7Md1KhanE
37E8Uk3DSxY6gnDgZM6jFtjWYqEaNXnJT5tshIN1fQXsO2LeOGycOyt8lnMx
2G4bTkbp0DMml6jQEU48K3juG0N6w83z8Ox8Wcajjz5aRcbCmAablGzzc5SY
Ps7vN4wZEZjbmmbGTTo7QNdRfLckC87rVnhPYkufNRmbPk0gJNpC48dwDLDx
zjiZfTcFCNb319OXxbE4NlttY6IpG8kyWU9vXx/tmr/M04PwQXHg1+NDoeSn
Uj2cDPpx9zcbpFSDdVt2aE0iCJBEoNBIlNw1AjIevQuszNYz8+Z/2PpgavJt
PfWTdoO9wsMuE2f0c9B9I4oq2poS0cDEBZiU2Wq13gvUEqajEkncOUSIvM2t
m8p3G69QZsYeC80+5wLpbjnpnlYqFE5zMYb/8Ns/1O6yNVG/KBcArxixaxHV
LH2eVdcTTwk2mTuqph4eDQTKzjy7smTefIrA2M0//vjjI7ieb+iRyjbRL3f3
T9Qf1/Bg+TgPTKTAeTZ258goUgk0xnLHjgDEXvJUZzXO3ip6DACHwL2mt4o4
tr9qBmcVUJNih7zN0vp02DQdCIhIT7tBNoq5TNH1tvHf5Tl1RS2VOmdiYIrp
m6e9WtQlMyGj3J91DJMdsnaq8oyOP31ZpI588MEHeRY+40jS+7V9+3b5dsJE
+ajHaBeKTvFxemlZQRoWBYhArylE0D7qrKvx+2c5MIqfpGtdXATYe0IwH0Yf
h9vwy9iqpxiJu92hjVHdwvmPf6oLF3SWF6sMLaYb/tNT06gU3sO1kBpR4hrl
cpuZoWoIydFuqzZjDPUSOvjwsoj576/uJJOFnKOO2AJOXvzuK52/0YZo/D5L
Y5IvyupnLEoPM+Cs3FCSgSv6Ufp5cxGUzNKDZ0EVCF1YZumNxUIUgWIV30Sp
CwVQd4Vm6VMevNuxR4SDExDjBzECz4WR0v3HLzQLXhjQ6UBON85FUeiewiFb
OG36PMpnHx/fi2XJ1KoPNLxj/xxRB3SfbPxOc3ee7/Uab0Md4qHZkxDGEeX6
2u0Z5m5QHIPQ7AIfwxtNWaK9R+qTUcBVtHz4P0z3HXfcUREfqaJhgNco3ROP
lr5n12oqOgEwMToYb2Mt8WIsTjP5ymwMWj8WxAd7HykNaRTv32uiAAz5M/3V
RCd4co5Hsxy2Z1WI8qeoh1+gx+TzhBcoRR58q6fLUA098KamSr6HVMw9dpvM
srepuRQYy3Wn5BrzuNWCsU61ItBZ/6jPd6pJwUQIA0sY4Uf0PG/VZtW8SuDz
Cnb9gAMOSPHzE8JZRIC8vx8s0SEwjj/1fEhfjj1EyUvsCJYOhSp6tJaEtltI
NjzB3QH+t9Zdr5s2P2J7HMPwa15lwczb5jVGaoR3a4VK5+wKXbxKdnHpTaBI
WgprSDgPEcI5kNPc5RWRdOvFCnXVGDsmiI5+jVu6cuyxx+bCM5ltp+ZsUyV6
fT3ZBYfTUXvXrzMpSb5OiSnuVNxZV0/eBjzhbRdae2N0QsRk2irl/MdYRoge
oqw85998Xskj7jBLQ4Nv+lkeCbYHk8rj+zZM4MFuEunTUsWTzq0veoYh77MB
H24xWMej5mI1VXMC7YnzokimXQJfO2n+KqMbU896rNVQ1eR4resYQ3TiGQ8P
R4LPaIEXtz8Rhcs36Kx2g8SdQbeysSkRmDoP+QjKQPDKzZrbPDVWvNvdR4a1
wa/SnG42efriNTFmSoHu2pW8t08l75k9s4g9R3mnpp6hhXaqvO6+FuYENICW
XiAoDorAhmOjlXzo4hKiRVgJ5GZRCdNnGTtCXdB6zv7yl7/k2+uG4UfQCDeu
X68Mbasi7AXjtkpSGlC7QM/oDLlxttex2hLMuiWOuLjEXu8XbAt2ESIcWQWX
R9oTyoh6GNNa8CSKZZopPf3JCIXa+Cx1PZbV390xaAxlbm3da97UgJwwzaam
YcbdU4k9oZm5yWmPsmA5Nd/tYt9Tqdle2AUq0zJ6gbRs80mOspsRKDZvXC9b
Qnktn7mYh5ZbnG0URbYQ9A++meAtA5m9ICU7PsTfVrnXke7OpSNQzIBSmF5w
V7k3jGhHw9pqL9QqSfcVKh82XVet4TbR41ZVXJfoHHsQo4NaEUXxgfeynDbY
CrTF6lEwlFhbsXhfnEzV5+1B2C5KupjiZVcKlu9bYYLFlCmTZcTEWe4kZlBO
PTDcfeWMD8vtPq1Wyc+6he5TWxKJOS2wbljM6qdDg1Z60Mcxl2UwN7cNvIar
M912vhffE+/wvtH2GUOIINkGZ7jcpk44CwPGs4nu9XLQE54nng9aLQu1f0Ib
t74bYtRoqKuksXO0uHkzLGwd79i2WTZs3JKzjveChdePFtbra4ZOTkPcDTCh
n9bSxwzl9qztAKbUj2978NsPTt5msaTiKUGB4PBoe/f496L1853FIN9EIsH+
RqNqvaPcdDjOPJ+/vPml7ooh3y82Z41b4EeIErldYOu2ErjatCdWLZwsd9/4
e3ng0cfllhv+JB92HMpJ5TM18tBsM7EzIpSh4yf2yX/bm8+st90C6NJg1/dV
JANwjOoXt5QaD6uK5VFkmO8vfalxsB8OyZpmLdNLhVvcXuiLqNw70FSCWjBt
VIoP+fMHinEzRBY21EMuGKZ/3cITVSTwgXMGmecC2vvHs88sbqNgAw2hplNg
3fqNcuSREZYusK7nbavnyQO3/Vnuvu9RufP6G+SlD7rK7nLJpwXedNNNKWxt
sQu0QCxo0GXbJ+/tmf7tAxL7FQxUSgL3v3V4NMfEwSl35AsbCj90emw5Tcy2
fo6/TBOZgtgZD7aVE//eUi75VyfF94r3ZIkBYTr97NAgYPtmfY/VFWgGViA2
p3+cdVJSWmodm+kV2NfGcNwDrdG4QVlBsRLxMEU5yjLqXiKVFruhoKwA68Nm
ePuLcdr+Tm2hj4fIs+k1OVC4FcF/mDlW2rRqKS1btZM5y9bnt5hecMEFsnz5
chk/cZI07zlaxVygN6Z4vIbYy32b6cJVG2wGDubEhrtxrWkSkLLIvw0/qxEP
V14xNK8aERb2xkRTv6ymsX1fTzrXj7g4Ny55jabdw1dN4XHz7FmlddmvAq/Q
ZSKNgllXOuEQz9/DKRGHm2InmToRXxrrU1p052wlZrwCUlic/o8/b6MbS2cR
56kGlBdukg+efUSuvvHv8vC9d8hfH3hZftpWlC9ADzz+888/GzxuwzRormwX
Jvb0n7DQttWWZAamuylmwQnSjI3tTI11oxgKkvXoNsoJifmb0nvolYwXDCmv
b0KvQ04IJgTWCRq2i+D/C8pcPxiZbStny+lH/1LuerGtlLhTWDmjvxzccH/3
bTMqMOpmzJihiV6w00bCsyyDf0WEVzI446DwVUwD+dOrPbRN7Meft+rP8Y1Z
i7eXatqSBL08QgwAtxPADFNqGlWQCwDoTru/jc4fqnP1m9q6eeGTHXXVGP+F
wPpVt5OpDxN2sDRsnLuizTt2F5wQzjHt2eGVNuKY5tGe7avkhrMPkd//5RXZ
Wew+v2K6nHhoI3mx7fAKfGyG//IKCmTex9fO0X8JfOxo3/J1Ycwdsth7Z/bV
79P6uSbWoxX+UO7P+DkrYxRN6PTFN4kpdoe22aXsffYV+se/eeQT1bFEOgHf
2W6QLyboUwgztLsHBd6Mzpx1D0HgRs6fogjhWG+PTxgAlUa5hldQwcQl44Ys
dsZY7CqyVqEDNZ9GzYTshuHG1L/mBkSF0AhsiEj+9rf7yJNth2uozoBOmM4E
3LODgTIUJh1PbMbg6x4fy69OOFk+7tpXerV/U0454QwZOmm5rc10Hog2Wzln
2mOE7+3Nb8AvDmIwXErgo0SOeRpK16jkvRheh06ahDcYItRGGleSekBiAzAG
lEZ/jiZbQhTTVg6NQHHckgmHhfbLdOwQh+vtARSbw2OFSKWxux+bAj5FSAhY
2OCeYbqRxVyk3UaA7hEac5J5HweHj0lZsbz70BVyxAlXyJKfC6WsaLPcdslJ
ctndr0qxkeP2ilpbrGxNlVzOjz9vifwRwOyJi7RC4iyG2eXdcRynqoOZEJaB
19ZSqfPm1m2zqXisru8W+MB71fptHvKuF/EVw6bWa8OiqaX47neASSR6DnHW
Cbme4VOWmEmuBD22UaufPn+HVG38K5m3vjgcu1T+9tvj5LRLHkGHIF8++LXX
XtMJF2TQzirbyB9Dbb/zY4AzEp5/+/sFiR5XVX3wkICJ7Z3v9svs4BBUF2kw
A4ciTCfSkzIpYCrylLSOuqO51PjD61L3mrc0fgNswhBYRzDTuh5wf4B0gMG0
zOiW40A/z7LAGHHaGp+R8RqEt4cMGZKKcJkO2fB2L7u/9pfRizZG5/P2g5dL
k9Ovli3FmdiyGWTgnNGjRxv+a0sDdp4X3VqSJv72dpBiNKfpTfF8RXJ0OFx/
b67pjo8zABLbmyS6CVNE72L8GN9giK+36kQ9f2vaT9HJt7uPl4udX/tT0JaE
zwm8AB6GPkirECUxfsrboFqxDgkOhX/uNtK32VAiJfEMqLHRVa1lRnnT7tCk
4UR5PN/Yz3mgfow8Cp00php/pKPhZup+YLngA9oEXo22wKDW6uI2oybzFayy
hz4aIJ917ak1klxVSBdR/DhVDqtVQx59v398qE//+QI56jd/lW0lmc8xiwzV
//PPP9dNtfqnNRpBlJqwqGe/E8KnzZVHh59Z60nbTN0kGNlD1Ixw2re+/qVy
Tc9+uL1c7LYzEDJdM/n4B0aX2wPbWlvWwohNlgnLhWVjGAjv+xlXk02xsWHw
MyWlWXdebMpxVpVNAYPUBX6ROqGti0t8ERJwI4hq2Q0yhojXQ1yrDdHMS8gx
xlVk9YyvpOE++8hrncfE+z2+++tSpfZBMumHrQX51hjIGWW7oBls1jgtDrqT
jZQPs5QRYcl9r0FYr7yHxYwdi8lgEUM+Vm3YZgYhh98xISp1cUcmzV+llSpn
7Cyd0Yg5vr3d9ohBH6xSC65pgGKF//afn6qHm79iveVYdA8deeSRec2GJv4u
zjzfc9axcqJbpkVir1J59LyT5fBTL5DNZRXF3/lDkAl676y3pVlW45vkS382
e8BzMDy8vHlHoR3MoF1EPFv0/d6oe+kkTfpbGIPhz7WJBtbtjG9X7MtJhHna
jK71tSKVBPzNo5+oMDD8vd8+1kFOvKel7gWqvFh2CA00iFvpThHrPaWWIeFX
EqFFm0xBeHrggQfkoMW2GN+4/3JpdNJlsn53lk40e+Ja+cUh58jCzXsqWHT+
gEGFGSC1kosOCEX8FXvPYNWZHoKok9hm65Ih8MJceeBZncK+eUfOsOjcsNab
nXoa/QDkQ0dhTT+pvTl9NLLmsDaPzgQfA5fDOky+DTP7uMO+oXIG5t3MtRb5
AoUPKRTwB4yO8lENAWqkUR3ceL4ceUc+YmUufoXrJJTnonh2s9yvY/3x7AgY
X/dyD7n33V6VjQ0xouOAdx6VKlUaysTlW+ID6/PKA1L9F01k1pqd8e7njwz5
5ptvGPOU8oOtzd1SZl8f9JhGTtnQYxO8vXjVxvwjlMXuyTq+M8Y5dSIRiv03
uz+kKEGOzFcLQljrHoQpExhrm2eUTs4ju7JmTB4Mz3XCvJX7JCdGFsOJLVuz
OXYhl5VF0nU6Gm/6kvhRKyCZuAmNQKRkyYSo+KuGgvO68cYbK6Nq27MZ0+U1
Z+Yay6h5G+Kz+a73e+4o9aXzxOUVLDt/mKaWY9lr6O4ebBonzhSDmEKDgnF4
crB+KlJl+rlhAh9Nm1gJiJAdv5pRYJLqeTG1fjaa4sD4sFZCL464SrM/HgXf
wVAewh3Cn5Spx+L3zTvfYZUimLU+7ZKx8U3VIoxi6jIZbbiWIhMtg4wvOxlL
TK2YrA4Hz8u5gP+HmSBSuknOP+kwOeE3d0qZfahwjfz6yP3l2LP/LIXlFd3C
pZdeKo8//rhCLolbGBRpHZNhcpsrjLH+/FVZEFk3FhoHh9lY4NtE21wu1UMi
euBKKiLYcBQSLSAGp+6jecKqLH3IUPbSKExaPwLyPBjDTXA3qufuHjxCjEfe
8aEmCIC69LNgklxsGsFL8CAW1JRFpCVxIrln+k31JO09pbbNIGQaHdVtdrOY
+rY756tvvktqZzNFsukIJfLUdYdL/ZOvkA177EHskj+ff7DUO/5iWbOr4kgR
IMN33nnHRooYFsP2Jwok9d61u6Ru+K0Jc7OY3yKcSOPww5d7B1zdWQob+gBw
B6GMqJg0gAQL9JNVRjZNwdZmHhkvzh01hoDB9UDJswY+dwutvmW+Djq3cTYX
KeAyzzMCRaKgCvNaye1ZXp1C66S/500ilsNZUM0CVGFLYg3ZRzRBUolnTDBg
DEA35tAAnXs/GKjY0RNtvpIPe42TW2+/S04/7TSL/c37v/fQzVK92hny45Zs
EniLR293H6srU1dsqeBMTj/9dLn99tu1SXjdumxmYHFembM0KXMW55Y5S0vL
cpRJiAN7e9TboBib64dR2OD78iJWm9IWeam4ybK1+shYoITzPBMcNRuUvBdq
w+tdxyqoktMVWT220WN7yNQ8JLM5atEnHsa9bczynQF14Zq+HDvXDubHCSxR
N8Uub+/tt5nF1q1bx3A2SQf6vufud81G8vWirfEZtHzmBnUaQ2f/XMFpgI4T
vwZwxlomQx1AAQST2O0zbt4pYREm2umxZk9n/NUvdlPzYITyleu3xqR60/ac
mN/WZnooXtqLk+deeHzYb6UBuIwa/AqCI06WFIm5rByarQ3cYa7MbVa7XbsS
kmEyZ0qRn4GTTSfXrK99mg1CDs1muek/vTQKA0jjteLHH6VTp075SJAVMaR8
t9xz4YlSrX4TadFllCxdNEdeevhG94l95Klm/fPxeXhtVCkCPm9rmsWY1FHN
aeRQBLfussjHLDzGFFQR2XsTuLJmeO4NAl3OxtmX9A/slMAON84DgQCwLP3N
eFpsW2T1NYzTehiqxx+yjGP/2kJOuqelalkAZ1I2IBrCDFYG3edKKsaW/LRv
ySQVzRDnZSXmP3SoC7n8mEVy6BHHGNSUTtd565HLnT2oL6+37iZLli6W1i/4
kQi3PdFcSssrwk15E0ji5CYXbHAS05eqSpvJtGA60L4AW6HEub2wKJ6zwf8z
vPOIrBGSkZ1p4uHxjhTqL4xVBF/yS7v5Mzkun5WR/ySNohG03uabhsO/+O/J
kZbIE6Qt0kYesv1QR28VJA6xgGWhgRS845n2fnw4aYtVgDEWGGq+G1yE1krM
IGA1hR6vSOsxfqTviVsCoT0oAngSfTtNh37Qe8KrVauWuS5mX3npAWfKqtSV
r+cFqvHGZXLucY2lzqGXypode/I9DNT1ZPz3QcmNNOp5xbpqmYwIP1NQKWHd
K2iUoPpEUvuFvWeVUpNL4eZgBnkY7GJ8bvPQteRusmnhWk2WQ5JsfhxwJ9KN
qLhaVKzl1ADLZ1qJa8yVFJhaJbdaGY1BkwOvzZXQ0UjqgT0v0ml5hTpqO2Qw
tiKhgxr53G75mG6vqNG65aGXZP6SJTKs68fSuEaBHP/bP8uGXWX5DsUmhUyd
ShYy17KQdHAhQRNdc+28im4MtnksZChYghUuqNT1mL63bmtIjvZVY8SthnWH
jBmsuvaDbVDVAnM6vttzYW7nfZPYtfSxF+PVb7J5U5BMWKHYfHr3sGNUnorD
qEWlqTvb5x1XUdwBHqHS7laL34qyj8SK+i7TAhiSyOfWiQrsLCNyRvgoL3X0
Eg2QKrcWlsrUKVPz0CsDtT950ff7n/LrK+X+v9+umMorzbq4L7NVlHka9N0r
6UnyHaXzFTbfk2mTc/qhoBszQEjnfULKYlj4jEhkXyi7i0zMaV/d99e8+IX8
4dmuGjXZ8A9ckFusFgNZ31KAtIz5BIHjrH+0k9MeaKNSUDucUfXX09CXqV38
NUNHXI3X2OPCJz9T5RfmVh59Z3Odd3viPa0UNWDcJqCRESGpW1hkRgpjNPny
bKxeH/M1NDDtiIMUWY+am/nMxlwQ9KsOw2ZK654jZP/GB+RWO2rIly1e0Ld+
dfJ58uj9f5eLzr9Q/vlMM9m8u6Qgv/TMNHOLBtyzSon0aenZRY4x6aMLAqwe
jb9Ys7AhWHNyhmAZ5puX09hVp5nQHustriWLV/lP53B/xBcN2mU6AVZFhdrK
HMYX3FYKfi8soKO0uxNnYRO/veijl6Cx/IYzIE1jCwYxeV+jcGH3q50TlQPx
RE4eCMgPITnbNeZIIY9R/njT/nFilksF/AU3UJo6adPjzj+1iK2vZWqzjCDB
3yoD7LYuh//b3/6a65tqyLDmT+pbhxxzsbz44sty8VnHSK1GB0uL7hPjAzbH
RL/Vli1bzDFZ9G4lg/zysr1nKxAvbZWP8XNWZDO00gxok/XqKJ8z4GRsb8Rr
cGNkMqR9bcJgdDQIjOWoKibbdvkScpCRqRaOlxE+9f3YtMtXZ4Cb13O3YNJq
K1hcGC50aUVfVs3LHAzNGaoeaeuMls91SjXkh6lDpJZ7r1ajI+WRhx6UP1x0
sdx4+xMyb8XGAnOt6diQBQsXSrdBY+TDbsOJjkNS4hUazW1gAEr2ZEOhzC15
SlD2GV5bdhSm70W3ZPVo5J6JmUsCsMbtdTbOes5V9DE4hhj5ue8kGAGaxJ7N
WrY2AlochqcBpMDv+tLgrsgjWqYAWJEFDF5YZrI1xBqsnrqjGuHiisORsQU2
GGTUzJXSrm3bymvc1WTNvFFycJ3qcvaVj0phqSR6NJmTOe+88ypTl8nUDCaD
65ntssL2pNT37BtH44YsJ1ocrsHFpfadb7pMm5G4f3zhC8184A65m5QpNsbK
RqRnoA7zh+c+d7/STX1+1iJZT70T6BqENRSi8Gh+dnpTpSihWkMuiBEBSw1N
LKYuxnW82mVMxlgKhFJIowbouQdRJ55dphpvqBDvbS8skTbt2qdVloPDye9c
NU/OPLyGHHn29bJ2p5Le4/3fywASWxiTklK5+8Z0mjc7IaUksrETcRu7czlq
ZKFsntaqAmwWheBK81mk6efLss+b3K2Zf2JFUz9QOcpi03s+JX4GjLRLYIxC
TDNwkphppypFzYqNYAoJDPIEdeN9sPYN3AiNsvp+oCPqyvki6FtS+sZIoX9O
sx3dG0SGMFWRykUYmPOC20RD75jQwxUkM+P1Aa1Rm0Oj/cMeo+UXVarmldCr
y7r5I+VAF2EffebVMmTESOnbb6DMXbwyX7+S0mOibnZ2+IbEX+Q6hFU2zKNa
TFas+k3dxkZklAdOPr+DVYjHCx0S7OHbA4EIxxraoGzuWPpx3bChyq2Hy+F8
7lZzZrKToHmsNYXaFqy2tJqrIKQBYdDe8AWrk1pKaaKTsCqtFM5k1myfb6RR
o0a5CJkLooq3ycNXny77NDhSxsx1AUKZsdlq55RS3mvWXN7sNEyea91fT54z
IT7k/5f/bOWy6jGzweO1DZ7U2QVjBEQ+k7supOV5eaH4+F5kWbIA2YeG6XY3
podkBSRffvGajivXR70GILM+HjLLaSAnKgMCgpndc/ScSHnm6RDHgv0Qi+ON
2mQaChYYW3svvtklPQeEE1U5yKBbsmTNNjnvt+dW3kdQRQZ8+rrUqFogT77z
eQwGzEs88cQTlXkJVmz7DPQyL5G6gw2ZQo6JKYSWrLQBt09+XcWj/2QHNL+6
ENDyDyuZ+L7cslQOac2mHTpxwS1a423yHH0CsFifFWfGEAWFQJ1LueW1XnLp
U53l9093Ue4YqYtKRZab5GFNt2TWqJgOfoKY1Ia3m7vCKNpc4PHjv03HiBwS
3p7er7Xs94sCuerJZpDL8n0AbZ/Yh6CkbyvFrDTF9UZhNSSWW0/CMoMQuNut
Np8A3Os+ariU0lXTQngsrnuFvK6jsp4qYyaN0EpHmbkCFZkcp9LvYfmeoqZS
KxChc5ZWV1S8QNc8XOQ1DFJRnZGY2wAZ+LqLh5mMUWu1e8s0AsNfbwDZE0OV
3ug2To8BsxYICxPDORAEQI5DzIfvgjFItSQ2DUfv6bnI2sbrfn/494vkt7/9
bZ6Z9wMQmj9/t3u/hrOC39vmMPOO6TLlNGfefxNutgbvQ7PBIaVluUOTvooy
aSuToQwVTX5alDZoAwMwKeuDTSvibkWk0mUxzA9QlZXAtSshDK8CEMFgIqjA
jCzbxz61KDR5mdjMFZxCqrOMg/h0+Ex5pW3fSlXNbCrCxkUT5TdNGsih590i
a3aW5ptzxoAM/+prad3ra3ml/UDdvygLmfN3FxiuoI6feO7ex+mTiYCUeQBq
nsLUNpgj/NviuOIkcdinkvfMovjBfau1533Fuq1mf6hgtAuA1MBJC63lOKdm
4oxMVi9fqKAiOynUU6LV59ZCJLq32QBFdue4LWVWn0gfJTmo9yTQ5A3miJzV
TVXZ8MV9PJyVPjhMQEC5DPcoypIZHeCUC1FZPxl7cGD31nLa8cfLff96RSbP
WZqNntvr2A9bHF5LxcNQdjrmJvp7N5E2xQbUKgazKfcq1kuqaZhDdwG3w0t9
l8UUOxZFvNZwKjfJo+cZltuk5oaRbGtiuFh7zo3kgvYzohuEBw75SzOd0U6z
B+Ej9o1hx5mHrxY7m0jHaJLiQmyn/ui+nu04xUsaG1UkbXWw+TjThneUc085
Uf5w39Myceps2VlYEWeixFFaWmpKOTY5rzLQKA4rTIJ864BLA3m/KuoFi2vQ
0NKYWZuL0WB57FytkyqntPlgKk7+Pjf24jqDMgNPlKkFqLDY7DDJV8f6iJda
0BK4fkbzKW1q8oB9HHLuPrNjV7FCTNQlqO4VFvsWDDsmy+L2t3ord5TcAqOu
zNoZyxPDV1szRR52CNf0ZcrxvNIB6ua/pWSrPPvA9bJv3SOk6+BvzX+bA3ju
uedUWS1Hn76KuisGryxcuaHg1PDA9gQ8qJ1nQiWGPxc/MkdujqKddxQWylro
38cf3uL41IVouJ5NKi+waqD5Ckwm1oR7RLapzyhJARboYYt0YHiqtIPVt6kG
Ftd3/GqW/PqCSy2APzT8eN3CiXL7FWfLKZfdKv2+Hiubtu7igo0gYUb/1FP1
7sjESd/Ld1Nn6LbCIg9OKg9m9FlVbDUThSR7NOcAs5Kg3OAeF6YcHq12YTZ/
Y/yC2slttPBdMwJ3ne76zajvDgqZXu/Gj7rhNjzZ9isFqrEbn3g2YNKH53+H
tNGZYNPN5lDW8ft0+6+1quK9TlFB1NJ0t8fm1w4KUsbRko/XqoqqzAVjn1MZ
D4DQ4EmLjfwLoJAX6RuxZtuGVdKtfQt5+NEn3AKdm2/Zx48fX7FT2BcnrcBg
ttdUcQb4YoJZcQI6eoK45c4z2qenL1mb1g4MM8s0F7w8LlUUGFQwZKntaGJQ
Vu5hovox7+LFQkb1C61YJptDnL3yuc+1o52SBIfL5BjKI0zHMShuEcl6XU2T
t5wXy95bM0Vj1kkyJMTm1BRt2SD9Pm8vTz74iHT5cnS+zYZeltQGrAuVx9lO
8RqNzY+vxFwbTcACa5PFvcMFtI9+PFTe7DZWC4bYOW5BuCVxxlTwS2aWvWD8
RpOoMYU9AHqvRPWDrjMeDXgBTjZMfYrhorU5UHxi1y9Y4YmwM+LSr6Zyyl3y
5MyiIGBJidx99925HbnOjpaXyKAv2sq1V/9B7n7oSek1ajIDIvKrwx999FE6
ACSL3b3eDdsXaUaDf7iFp1ZiVOvlv5eM5PQmMwq6W4ClCPqUpYas+29ukPCH
JivQlM59yikCj/HjufcEgiy32y3nX4Y7RiS9w4VwdyXA+WHhZ7Jnt0wY3k9e
eOxRefv9jrIr4bWb5YRE6tajEhjnz4vjNxJd8mg4VS/YORzyAfj/fMbIpsRA
xcm/py76ab9w/SZtx9JZsW5LWq0dGD4dtcZqxmHXWGKrM37sR4N4boNITKv1
JEPfPwEj8QDWEewIC0dzc+oZbfSSPZltQScgRMQ1w3UaDtI+aeQ1lB0rSX7a
NohYRin3fSOPiAdEKsqVsFE5k5+swaGKtGrVKt+oHhSchVlPFN0TqERPwCAO
jsjiPNRMKtGvD0RjBDxr6c96FmpSjYme+1GzYtMXr4lINR2CXB9IBVAnrCt4
8c6KeY9wuCZFGpI6Y0gdleud4smdMRYHCKeYd8OrPeWsh9rJuY92UOOKAgP6
fdhobqv9Li+z38Fo6nsmZBOEfwtMRI8Z7Yoau1Nfpv8/384hpguoi1WvXn1v
0u95iLlJDUPdYZ2FmYy2r5fEt1VmobLg2HOrG2mgy0etWGnDlFCdoSpHmI8W
LSi2ilk5c0GFEVoakESQcvebYb8s4C0r0+WkbV/9vo/q8IucRcbMErhakMzf
cOlsYoVNXLKIBDcFWK6TgBMg3FAMwgckE1MOfN7Q7cNttTn7Mn/WNJm+YDmE
6XyTi2xnglmbyY0tt84jPRtaLhTAcJnzZdFmeC5msJlp94aV0myxe/PqC5eT
DBjO3m7r37ZNytWyQIHuSYjLld2/Rh+ae/wW+WDO9K01myI3fdWqlSnEnC/v
xR94mvx77tzA7PSx8rRAvsFo8tpG/5Xbny1VrddL0/uUKXK30n8XmCWlEGkh
qMvLY4Ex+ajVOi1a1alKY+bp/ta5Pc7ZWmKg6HJGZLHlDneC6CuPPVkaaC/E
O6vXb7MvL9mTjbSzMXHJmDt9qWUMwDKegOAtGNdYK0l/R7sA3L1hhQz9bnGs
jtuc3/9iOgmY8k2nFSLZZC7SLfjVfzGdNMtyhUp3KQsjN72C1LaQ8mMGcIEQ
vMBVHv54iNZlnQeqEc4GOjztFOwzyAVm3kAY3+s5Xpvj+bl7SgUmOcoWwPLe
6Mzmef/sICf+raWLR1vIGQ+01T3OWb3Wdazc7z4DBwLz2D6Yx0yPMSITthCM
QslHbTx7oFNGa9mlS5e09nhsuAqzloStCbas32SmcnpAurPxrIkwAoIJRb43
GmPZw1AG/37B/wUrlyPFNYxpdKXRuFqUzlVhnZAKoJhr1isKyLjtVBzntdYM
7BEfv0IXU1pioC12CXq2ZioMTx7l1WMsXiUp5pSIkvGmaYUvv6oJ1hBFVAsL
tSSeo/u1V6g3U8Qp97y2oA6PsOX8H9dbxG/FPe65czJHhd+KqK17G2J/CEnT
/iuT3FqyepN5LpNhyXiH/j0/cMaurqZCg690GaPenPxBe54SyYBsmE/QcaHb
iHY9nbmUM7/Tzoj5ziyzvRjR+vXry6hRo5QhHY1oTTWYbTP8VlcEBoO1H6LN
iLTrkLcsKt0/PM1MPMDvA7aUldvMIKYIbP9sZhA7eNuuXGZfXlOrvb0nMZLO
lPj2mGo5xi38fxT8wjhy06CCEG2hv20UzQRh3ZvB69+/f5pp61eQ0GDsARGy
mn1VFRJPYkhTICDWTQZJ2LbAFHKzQ5nMzpeDY9cIaTyxryzufsyhKse4IJyW
r1mhXAfcQs8rhXtg6g1bdsUStCpiu5AQ24ckzpG3f6To6dvu81c8+7mc/Y/2
WsDj7Aj2t3vuQt3wXI1qQWsA14Wdo4ZM5mj2jfDF2icqsW8PPfRQOpRZb2HP
POad0eh4uO0ypkSqP5C8/X/hXuXiossSEb866k/J/1DJxOphWkjQIU77UQ8Z
P262JSc1g8Upiqq1GDlg7ReVIrc2pybBZ7ldmdC4ZwyQWZOl3/ZWH7U3frR9
WdzL81cEfPOHDN/88MMP92bRnn/++RS7NOoCZ4gnB51tncmIG+5cofMnKq9k
douTWLxqo9lIe7vvhMVuiy+25p+0fm1VL5fWGYslRTK/CEhm1CUpz9SnknZ8
r/46THtQYBzhPSzGdJGBZSKxmSeMtzRU0e2YGDXCSL/++uv3ZvBsEHFoybH1
5I1bxC7TrNwivUMSw23WyewNn4Md1WagjwAHTlgYk15DJNt7lnTGESj3vIJx
GgyqGbWPuXue2b2MTO2sr5W0DGPkt13ykRXAPGKQBzeCAGHqeCLuKs3asX7+
h7WzLZpaO5Id8gl6d0pLs0k1Kf/Mpe+263GX7QOCyEUyG6d3KPL010Hxk5U8
RNejLeXNqxfJjLmLZPiM5RpBEMi6e24qUXhf9hIU2KBmq4+Ex0BywYBAjGw2
06CeliQxl9e/0kN79wGfyJRPvreVdtX8PSjM0sZjbGV3O22qss0csOHuIeqz
h8xA6S9Dnh5DmsoGKTSIVvDee+9NJxLrUYmCSdfBneybYuTnk+R0nuBWX6uJ
Fd2y5L0zwp4p37NTpk4YK4XBrqSf8ad5gJo9FhjYJI+JVdVBJ1JOi0jjllAj
Yolhab7Q4Q2+v4V8i/MZGUyqTn7J5hET8+sMsjBPoThKudeMZAgKL7zKg3Qs
w4DgIrivj3RKJuh0zpugw+vdd9+N5R9/l2vlNKkgDBtspX6eugBtNAtWbLDT
oDMGyzzOq6DEU5kdQkDqQaYUG3PlwX62Qkog8j2OMWw0Tgu8AraMCZ9MCxkw
eom8sBGd3JW9+H47+fOrX0hbd+O1UaUsa1TRMlSYnOm2fjo5/Kvs7ZReYHn2
kp82Gd5r9AKEAsGMmZWcSs1S42AVTAzVpURAMM5UMIKys0rsYf69zX8kqun/
tzkLDA7evXu3WeAs6CsNh2GEX2bOTOBkxbotpr5lLC0PcPpWFmuybz+YMTJr
ZMHUb+WnLYWxslqcpM0GjDCHhBtBuM26tOMQLdoDJQSnJRwmkbvNZn83WN1H
J5QtsuTPzDLGh7vvwYPvEqVuP/NB0U73jOf88LMZ47Fjx/7/gSmZbMYEeL6J
XNu+Rev3Q4y4VWJiyOXBUhoIhfXkNlABds95n9DAa8GOSAZgr1s8Sa696kp5
87NvZeuu4iBJUZZO+mIAS1rO3q42uSwcINx0d+cIVXlwVCfAaGig+lFZfz/+
vFWt6RYtkQX2Y5OwSZnhmHUnBg3DgQNT4LGClW3cuLHMmjXLZK3Cxo4mMP47
r/PDEBCgSFYfc+HPsq1Vtl3ef+bv8qf735Utu8UI1ZwRzTv4Ny6QjGWL3tbd
WU9arQgZwNfHk5qgEbryoL38arkxPqvqLbSjxDaSWvqA6DC4+F8ddR+bLKRJ
sOgAcRMA2NePNBviGwC5WlbPMccckxtgNohGEzWfNWvWqCruOmc0S0vLo2hf
SOZ1JWFIkTwMAzds7RUFqWDIfe6uNAn3smIW7Ad/0ZHIGnQftU47I27blfN3
+Ei8zK3u/8cOaC+nnPNHGTBpFXeqeiXfVPO/fXsQ6+XQ7tfTth7e5lEQmmX2
IDdtr5N36PJk+gF32ASg9zKboHfv3jabwDJDvnlzOCG3NRvmvF1obxujILFp
8lXnd+T8q+6RuStjezOGmciPBel2XTpaggNxZTtNoqFq5uN3KHXYLBopzaLV
GxV8w5cMDFMR4BKm+fr2nFJPFbn11lvzzZkNFSjetV3W/LQGdkjkBpuJozcr
38RhylR+0I/dil+b2LGCc8J7u9bMlQvOuljGLV5bcHEwG1nGujjavTwELlZ3
SosKZa1b+VtcMJpP+axatWqqyG/3UzPUTAzJ8NUloS1Zp30zVNbtEyJj+op/
Hb7tpb/eKg+/11X/dXxYfGye611Kj3gr9FY+b8PKyBMxVOOT8gPBDSiOBUB2
JbKnSNatXSObthi8ke3vWrVqqRR+gMT0/FSSbnAWAXGnLGTx6WKMan2hTbtJ
4qXMGtpJzr38DtlQXFpwYbKPPLA/V35ctx1M878QDbGjxTJmQC9p/tFH0qJF
a5k4Y1mlcvIdOnQwOfnLw9cPafOGXHLL41pxPTMcDrCEKwJ1ynfr5qgBit02
Nx/H2+DCgycvk9PPjuB3XkOo7CmUzh+9Kr+79Cr59zNPy603XCfNPusDTbgg
n5gxYMCANIEyEwl2SIAXZMysv6W8eId807entG3TSroPHytFGorukdGDe2gd
s5d7b3tR5AZPGTNI3n37DXnHBcCffdFXtu4221ZLT7LX522lqQspV28qkl2b
VkrXz9rI22+9IS+8+KJ88GEr+X7W0pjALJgun3VoJ38880h5rfOw2De1e6sM
6vaZvNu0qTRv0VJGTpxRYLLnkA4njewn77zFGTSVTj0HyPZiiSqLJTul22et
5L0POsjPW0tk+/rl0qVDa3cCr+sJNPuojUyduzydQ+dzuCyjzMORrD+NO/LV
5x/I5RdcJE/8+xn5yzU3ylNNO8uO0uz+26a9+eabdYsEgffq6bflZE8NxWaL
QkJBtZ5kDO4O8XKRWz+Lp4yXDp+0ldadusmydV7oaPncSdLWPZj2XXoQ70c1
gQ0r50vLD5vKW2+9Jc2at3SBnk2KcTtvymh555135evxi/QYG1YukE/btpQ3
33zN3ZiX5KMWn8icJT/ZIyjeuUm6f95JXnrwFjnvqltlt2RtbXMnjpIPP3jP
PcyPpEvPfrJpV2ngDbp4bcU8+aT1x3rY5196WZp//KnMW7bW+GYYdnIGtL+Y
HZUC9C4xUvqgShlLfKKQRci/MAlddC6e0QTLVP8smCBTDR4/uKtcctFl8vAT
T8m9f7lRHnvpXdm0s8T4GGaMkF1cvny5PiHL0LwuWMYZ8mB9joGyoV88NfTa
OJUd61ZIn86fallw5LQwWH6ry8a6tJNWbdrKqCnzNFtraCu4ZLsM6NFB3nrz
DWn63gcycOREjmPXu3Pzamn+QVNp8+lAKXLvr1w4Vdq0bC6vv/6qvPDSq9Kq
7eeAWPYw2A8Tvhkq7Zq/I6cfc6iMXLAuPqita5ZKR/erTd97X1q2aSezlqwO
4BGOtkwmjRshnTt1ks5dPpdu3bqq9snnXXvKojVb7YEtmzNRPmj6lrz99tvy
cduOsmLDjqiMy2xV0xbu/e0Cdx/XxfgudufUkHK3Jd+4/0o55qRzpPewb2Tg
F+3luONPleaDJ8WNk2rXrFu3zpTd/TfVlI3LF0r3zzq429lOJs7306K2/fyD
dP20jbRu20EmzlkaN0HJDmfkPmvpbu+bzgp8KCMnzYybYMPqRe5q3pHOPUbD
HpLi7eukzxefyrvvvCUvOuvw7vsfyeiJs+O9LS+REYP7Sos3n5NTTzpJZq8r
ivd27dI50qZFM2fpmkmbTzoCKcQKLs9kyogh0uVzva/VpGvXrm6ZD/5qsimO
RSrU7EkjpOk7b8rbbmu269Rd1u/Imuks6pO49+pGDh+REVh7f+9K9KDrXZLD
z9oPmyUPvvBe5c2eNWRcz/elas395YuR3hKsmjVIDmnUSLqNnF/BkQShlFxH
Ul2h91ZBuxYGQujyNDbanp0/y2PXnyP7uCOcdvalctVVF8lVf3tC3nn9Qfnl
USfIVVdeLk3q1pNTz71Yxs750daTlO6Wd55/QPZ32dNTr7WQvr0+lyvOO1VO
O+86F2FuNDL15sWjpHG1MONl2CRp/vDvgoOvJmdcdIM898Iz8oeLL5B7nnxT
ft5pzDK/U1685fTo0N/oOjKy6Et3bZBHbjxLqlWvLa+07CzD+3eX6y69QG56
8BVZtz0MhXJnWLJLXn3yr9L4wAPl+XdaS+8eneSSX58kZ118syxeu8W+ad3s
QVI3fEvX0VPl7b+dFc/w7MtvkedfeFp+f+F58uCz78nGwvIYo6bAne2eRWO7
S4Mq1aVZjzH6tDavmCXHH7m//KfbuApuBwAkmZLqnVwjHVlJRRXQzI/dLtEa
y9B2L8iBNatJvf2Ol2uuv1Z+/bvL5P0OH8vJJxwp5112pZx+9OFSr/FB8la7
7s73ia2faaP7yDEHN5ALr7lLevcdIC8+dpccfOAR0qr7VwWmtkRQ9cg13hT8
5rr7RHVXrzg03Pt95ILr7pLnn/uXXHT+OfL4W+1l+56MLD9rYPP4jE698k4G
qBQYZM8zHNb5FWlQvYr87ub7ZeToUfLyY3+XM8+9QoZPW9Eo2Asp3Sr3XXxg
OExVueiGv8rzzz4pvzvv1/Kvph1lZ6nk5FakwRkJsZ6+FwmKwzP2DAEULsqk
bkyl4BvPpLGN+9577+W1BtWQ9YvGSpNa+8oT7/bT/LNoy49y0ckHyCNvdI/P
0ZwTeh6Jxk1O+LCrKOHs1FMMr9e3i2TNvNFy8QkHu1+vJZf8/hq59MKz5aHX
m8k9t10svzr9N/L7350j9fatI9fc+YCs3LTTthzO5pY/ni+HHHWcfNzhC+nU
rpmcdMzhcuPfn0afxDb0+G5e6KKgyn4ybdF8uf60WuHe1pGr7npYnnvqYfnN
OWfL658MyDTRq0np9lVy/mFV/EdrNJDRC7MBLRt/mCjnn9hY6jU5TroOGCZd
3Tefe+b/yfMf98Y075c88CXzpkmHj16XhjX38Z3oNzwog78eJ2u3FFre0/ez
D6RRw7ry5wefk/79+sjfb7lcDjn6LBkycX6U74oMeffAgBB5VZDCryIbFoyR
A6rsK636zYqWuN2/r5TDz76zUmolWvgg6gFZrBdu2bJJfeSMQxrKL5xX+MPV
18nvfvtrefqDj+WGP/yfnPzrC+Wis0+TOrUbyJ2PvyAbdu2xB7Jh1Ty5/LxT
5KiTz5EOXXtLmw9flWMPP1gefOY92V0a72zPd+/yOdWBJ8jP7nb1fO2WaGGO
O/Myefql5+TGKy+Vm5zVXbahMO6tHSumyNG1/d6q8ctjZd46407WkB+m9JeT
D64nvzzpt9J3+Ehp98GrcuYZZ0uz7qMLbLjI153fk2p+b7qj8d/azq8eI9NX
+ayZILn1O8/Ifvs1lH8811T69+kuN1x+jhx7xuXy/cI1ARep6wcLTlyoSmLU
R0A038WdTVio4Dw/6zJyrrT5vM/e3NgnL90mR555bSwxSMl6Oe2oRnL/e10r
uLHDDjtMy3NgcokbI0cjzkYbCP4HhbT1W3f6m9VAvu/fVl3YyZfcj8VwS3GX
fPivW90jLZCWA2d4izC6pxxdq7rUOeJUGT3XL6oSl8676L8GI5YRpHCJQGGY
KMKrVws/b+i5lv0yePbnOXJCwyry66seR4DBwszizcvkzusulFPPPE8muLhn
UIdn5E/X3yAtO/eToBItOzf8INf8+kQ559bnZGc0o1Wlf5vn5MjD/j/W3gKs
yuT/A0VJFRNRELEQu9Zeu7EDuztXXbvWbl0buztQsdFVTARFwJYQQbq7+3Pn
O+87cw7g7v93n3vP86Cc4Y35zsy3yxJt+o3HtwhZwOjz3dMcqF6Td8i3Z8b8
ROdmtdG292IkZMtCQVkZHA4OhoEWMBmZGmDObf+DA7Pp9CP5uORgD9QsqYPO
Q1eRBCuASYvywci+7dG0RWd4+IXixqEFDJihOHbpAVSZHkkRvujZtA46T9pI
x11HtE0i0te7d+8CRldBWR/tW4ny5r8jLFVMKgtjmldmmvmuIhySbBaE8xR5
IjmkKX88pf9QPXeluUA+8lJC8LtlafYGSzzyUGqTfXl+HpUNiqPDUKXucnZc
EGbY/AayLSzaf4WP5eflIIWvFa2YEZJpBVPSpIMn+rszLExKom77kUjKhiAx
GyZ1R3GDanDxjZO99EhGv7RvCRo2aIhVu85zYnh882QMsR2G87deSK99lP8H
tLSyxODFdkQ7xT5E+bxCx2Z1YFWvGezuuQr7Yx6TznpVKQ190+bwickWEzi0
fjYMSzeA48dQTWZYLpMUkgueAIInJVWFh2HEofXjMWToMFy+91qegHBfdzSt
URUjVx4liVcEuhZmmaJCvzarJY8MDwBN00Q/kE2uVatW3KxekK/q4tvDQyhT
rhq+RKZLcj3Lth2aDJnFTSOFw1WpOimZgSh3hfFWjQtNeOi+kiKqLEAFfhDe
+4dj2+yhivt09QU+o8w4P4zsWA+6JWrBMyKL79StvUuhRwyh9xhEJCv+4fS0
1AKkIDkZ2arRnMmc+GN4B55t88AzUE7+yz8n+WMW77otwyaDPjxgzLEJuvab
hNCYcGxdNBy2w8fi3gsNj/J99w8sTStjwYFbmrzDnBSsntEfVS1rYNii7UzM
0oSCnfxzPAdp6zlnuW9+7xxRqXwFzNp8TaOS6vJzl56WQpCox1pXAUX1sojr
ptpSPJwBjj3xlWMfn5zlxQL6Tt8oX4PcJAxrXQMVLLsgKClbBJSS5Y4yJymV
hwJDqRGRUugwnysiVNRZ+PdEKbuoT06opFcBNzwU1yFyEjCjewNUsh6J5Lwi
jWuIflDPEbWgtoL/JH7nYtHQjlw0XXv4MX9QQqAHutarjPKW7RBMSlhuJo6u
mKhYDyYugrLD+UhLpYUR+GHE8SUpOUUTqZ0WicEdGqBYmTpUMlds15NT6/ij
9lx5I6Xmj07n0LxJIwyZsBhpFNp4YysGDx6CbQdOM4Fdwfbs9FjM6t8RVp0m
ICo1WyqSucnhmGHbAZbVa2PmtlPI0UoGp2mut+3ChcPzT3xl5fH7p1G2dEVs
OvNcYjwjXwyiZC2IdFUKkEIOGR1BzB3PbkYp40qYsnwb7Pbt4dWv9uzZg20b
16FT62ZYsOcyn+7j81s4v5yx8bQMOMxLCsTv1YxRt+14JKpNdYQN9IYSd6wj
iugROSC9lrys1F2JhAWyBKnBXxg2cgzn7r+2mT48ugplqjSCP680lIXdq2ex
2RTHgRsuRWQE+mnZsiVnDVoyAnnLzj/+wF2dx3kCG3dtCu3B4fRGfmfPPw5q
9PYYHzQ2t6AOL7KkyD+nN8GAXdes+0zi0rDfO5eqWBnC0tKSTZQKWo1dclrZ
4djvaFGtFEpW+w3fYkVbMF3snMF2ULccHFwC5FhuVgaSlXxU6QQJcnNAGQM9
bL3uLK8j+hQdGYn07Dy51fZH1/Cprzj5SF4X+MYeJYsXx18HH8rrzmyZyudH
MzXQmu+01QrDy4j8igaVDVDauh1+JOXKZ20Y14YdPlM8fB8qx3KYaJScWtBp
4/fiEkro62PfffcC/J5sQdreEsHvP90+BuPSFnjzUzF73Dm4mMuks3beLsLv
6adfv37c78D4vexVzERMovRqBQ8hAasFk/hTUyM+waw8k3EtOsBfVr8uiY3j
bWAzagXEJyXsC5pWL8F4twWcvsYi4ftTNK1jKTbWki1UrebDEBjPBUjsWWTL
J7X2sotEz+/PznIAhs7Zp0mw0EViQqLg8HKtPG7th66eIS64fJdrmpoYh9j4
FInrPOcp7AMqltCBdbcxSNVUPyS92LalGWq3H4ukTBnVE/LhHhpYae+wLp94
nbZjEJ6saavheu1vBqcR7N0DJH33UbOkNWU+lOhFinwS/Duf10EroCrrCAOj
dv/kgrzdCGEf7sOkRGlc9whWiMn1wyjFeMnoxfs06cG/7mQRFRUlmCB5qQv5
kWUsMJG72eN68Nt2XvcQqd++T86gSsWG+BEven7lYc2Unkoc6cZLhKT4c0xH
QgMdicKWtXH4pqIV+LtcRQmKOhmygFEdTTwxMqPRt1FZpra1w88ESUTSGcHN
yNKOWGCEZddc6JeuhFc/YjWRVtkZiIiM1soFp39zMWMEowzFjPHgU7i49Oau
OexEl8c/7iFyq5CdgJm2bbVmrctmXRen73+TZEJ5ZDYmDe3AWfnBe1/kcE4q
JvVswH4tw3YkVLzp0UElenn9sceqH1qfx6/Qco9UywJee/FVroGtra3cKS0r
MVngJvWsB9vZOxEbGYLlI7vyS6bvvFzESkw/bPqCi5cUj6DAHabYX3/ljXD2
iME9mnJecMn5p0zqf87ocE2rTogToSZ5KZjWl4yCxZgO85wBGY3RvZqwNdIQ
O0vLqmydmuHWa8Xy7HpjN1eheszdJdcsK/Ibmpkbolqz4YjPzpe4mZyIrNyC
OJwc6IYaxvqYteeKxpmdkYrIqNgCOIz8JPRtV4+JoVbwDE0Tl+6bPwD6lerg
Q0CS3Nm8BH8M6dJAa9a6fNaW1VvhoXu45vxRSem9i9Bu6AwwqVUgUGZ8AHbs
PoG05Aj0aFwR+iY14RKYKoxup6jYfDFDnHrwiUNC/PiICENy8xUNGUXqEPmK
KbfujlokkYxl9OnatavOf/TnEDw7JyUKM4b2wZg5K7B4xjC+2R0HTUZUcm4R
nn358mUuGVLOiuTZ+gXCkyj9K1u2NNWFi/0BRYSbsltd/ZJYOawtpm2/BPnJ
iIQNGdOKV8Jjpvr9/OKC8+cvGOLSpUtshhcunMdzN6Ub1luHw5x2t+o5V0vd
0MWN4+v5awYtPClz4JEWgnrVyjONfD2hsCjVd/f4xkJ8WI8rVuPaVEXlRjaI
zpCE2tv9OU2Ez8NAazavPJQOhy8u7eLSVqeBS4mTyNmc37ecv2L0X5d0RHul
/CR/VDc1RtcRO/m9lHBJhFzNcpdNqf39f+UNzc9NxY7Ftug1eC7WLZjCZZuq
rYfCNyb1l97QgIAA7kQIDgoyUM+LCICyE11XM7Op8DVP2lNiOzUkKTfxJ1qa
lmC6emt4R2cKSev9zX1o3L4PYrIgJa1z65UowLHzz3JHxPXLF3Hx0iWxXBcv
XsDVW/8gJYvpnsnBaGdZht1rCdfv8fJtyaEfUbmMLoxqdEVQoizsmBr+AaUN
9THij9My4iY14gssjYrBuvtYpOZJ3v3o2EpueL746rs8eSnRP3H1Ep+Munm6
fDbX7jxhcpmmOmxi8DsYFtfFuEUXpSJHHklKIaCWsKMZUX3vJ5BayWCyVziw
bB+iqk1aNejzeFKOVq9rKU+xvYTd2vlMuRyNbesXw5hxWPO6v+H992i5lYLF
tmjRghdvVft7yOmRp/RDgOxMqqkfqott05Ww+M0XXKSEnJsSiu6Nq+PCa3+5
b1FfHzNNTofJ630QnZIFlyd32Nm+aKge9gsXL8M7MIaTsN1zR/BHLt5+XcOz
8jBrdHeuwe2/9VlsWfCne3xojd0zuWV06YIRPbjx+sGnCPGENCYyWRvroP8f
OzXCBfs3LxMvHzrQVOSuka/0wsUr+B4cp8WHf8k0o31ewZxBVc6iM0JTJcX1
eaPYNev0nIfYjHzel94vLE7ELvOgWKbhiIadDCclDSfngBCNtVpnZyb8QP82
LVHVzJQzs8GzdyAuM7cw6yT/LP1eoDmIIc/G5tVQbr/Dw7efMa8fhaGUwhkn
X7lpKUwhbtWgNp76aiolfmPafSl6bItpSMvOhNO962xlLgpku3SRLdQlewRG
kniag0W2Hfnk9lxw1pA6xoEHdG7Ifi2Pm29CJbFECmx+rw2LxpMp+ECkciA/
FcPaN+RM0SNEMsXQ90xSZMs8e8cViW/5mUl4dPsazUezc2xCFy/fQEhMqmYC
pBhOHowm/WYiWlS/V9yF355fgXExtk0tx7DpaNxQT68rTKTTRIV2UkArdeqh
eN0nnv5i0aNUZy0xykdKK1NNxJ8egoODyTNcSHctp74/8O01mBgowo5Vh/GI
yRDorOF/5CYPCQkpHOdDdQmOq5lhmdk5QtiN//4S1UrrwbJJL8RkSsvjhb/n
wbL5ICRka3KKTqxU2oCefvheBhye2DiZj/WaeVCeeg+H45z0N+7IyZ8IAkRK
MBpYlkW99v2QrOF0fk8uw4hdPXjpWblLh1cMZndY4IVXjCwwuX/lKIV5Ljgl
3/T64j4udLXqNY3OQyl1J/Li/VCDMYbfeg6nYTg4K01DeLRuaobI9NaupiVS
kxL93qFWKcU7Zd6wPXyjhXe/RIGG4UQ73d6+xbM3H3mYg6dvuJYGY6SmT3gw
UduPW8S0eRoThDUsPQOLbX/jBOLKK2mESfB3hampBRzeBcjVD3N/AOPiTMAc
tUIKD+GfH6K8kQ6KV+mE77HZ4ql5jJJ2MS8HCnR8/ClcXJ0c8h5l2eHpNmo2
CQISezLjMNTaBAa1eiIsRUqpIR4OMGDHfNLqyzqit2X8z7coyebQe+ICIodC
fqaMCep6S53DqDYm+ZMpQyJXNeNqNRmRFIsH9mgSMcXOF+35rc80lB9oX9tI
kfJNmuHtjxh56LW9o5RMVaDGixIfqJa30SisVzbzW2zn7pDKKdGhcX1awXbh
PmlAR14qRneozWRBa25IlueYxns14Kx8+2V38aoDs0cr/vY1JyR2BHre5WNT
1uyTbVXt/5rGXQOH7n3VUBumgg9tb4EydQYhLguakJFfso+3t5R8vKrtZpAe
L+zBcd9dUY0Nl6ncDJ4hKTykqmB5diXvn8J31UwysddaHk+56t8eX0U9YyZd
lSwPE7MqcHD5ViQEktycWilsgnFQTrrS+MMTX0PicHvPHH75vO0X5HFGdjy6
NLfG/N328kzkJ4aiU50KqFCjE8IyJOHIT2XHuWklbhS/8Nxf24C5YqDSKHfj
sQeSR+Qnw6atNcrXaILgtHxBZvZMsGFQmeIO03ykfT/RH22sjFGny1zSyOWy
Zydi4oCO6Dl5GdKEe1UPNw8qdf9bDd+okQWM4Pv8Bsqw4RpN+iI+B4hPSuO0
nQzW99/6CjNSuloiRq34pbQRec1z4zT9fF+//jfHZlLQZ7SqWwUlylbFisWL
8Hvztth56rmW1q9hABRzVqTzhy7Xv9U8JY2pgz1gx/z+oNZtF594iYl8fHQM
JcrVxD+foqUt+c6Z9VxqOvvIk2umsbGxdOji4tib42JjhcURW8a34bPovfCo
INMfGEMgEl+xUQf8TJRVdz/9cwpldIuhRddp1ItXiGJ5aZHo3sQEVRr3RnSu
PKPndszm03zwNkjyCbKRxMbGiVnIuaTwAKk8/DWsiYLqq86JubxlLIM8KVVa
9EB4mmQZbrcPcsrWvt88HgRGuipZdqk+XZaooK4oPubm5oUVn2zG2ka0rMZw
xQSTl6xBz07NsXb/OTB1QkdowtrdzSMiIuDG1NMD157y8rLH1VRj7YxMbbuj
NjfJEQkcRvB2vgwDIscTtkiqlZcehg71zTBm9WWZaRXxCSYlddFj5CK2JowA
xMWym5XVik9QWq99fWDHZTZ9q+4ISJTVlQn1eporhU/s7nkKHPvnzAbOd/tP
KKC0nv17FidtZ11/SC0zxucFSjA2MnL6frltudlZNAk+BeUI6fKJqCGWUku4
f+wvrrnaTtumHkNz7g+idGLKyOu+9CxvbPFUdRvmq73NqSkuJUV/VCs4CXci
5cNS7y5KBf6sleBMGeATJkwoogTlMWFxRn+q6GuE6bP/xKBO7TB58VFSE4so
QVOmTJGJKowBiXTm3PQo9GluDoPyzZkskSH4zaEVI1Gh4WBEpQuTUz7mjGWa
ikFVfGNycWpSgtyiOHbAM7Ny2V6EoE+9knw2uxzeiwN9dLbSE6jLpFV0cgWb
ObFWgWf+5ouS9YT7PIVJCXZe5u7UEnQzMLZPU0ZY2oExDanhUC3NxPgCWyQm
Ain0/iuLurNzqhJj0WMOSWBCw4lnLKo2OwzFylbGLfcQRnI+UsaOWKzk5GRt
f560AjJxph8jCIaWv+HmOx+8unUM1avXxL03flIS1PblXb9+vTixIwXsCkpa
oJqckhrjjd+qlYVp3X6IzpD2PqwY3xm1u/0BuR9IxYAuDVCuaitGJtj9CfFy
P+LiQe7atGAPtKhUjMnHlXHFNVAc7rUDFRvlmL8OSTkt9PM/sGRCtkVdG8Rk
S3z5/Oo8ShYjc+YVzYJmRKJzU3NUrz+CtAuNxpmLxIRC+0ETKeBt1WOy3E/Y
NK+Mycv3a7z+TKCeb8Mn1XbiVklkfjDGVYHChao3xteITF6ciUJtKMHlS0CU
4PVcP2GqDNVGl4Ui30pRdcSIEf/Gs+4w9NUxKI1Td9/wFX13/W+UqVgP7oEp
RXjWvzQSoShWSgEmL6CMJS3Ju4YlpGYjNdof3RuVg1WbMUhU409ys1PwIyAA
SSlZggDeOr4axYxq4H1QKm7un4sqFhYMfgv2rz7GLFYcbFvGN1fEt21X5WKS
E4pWqHy9jgiIz5NtTL664ve6Styi7YxDQthzuXuEHT89rD3iqCOSee0W92Z3
VMfTj1FsB3O5sJSj+vpPb55cYCZT/lJcZ38NU9SSP/fdkTP5+ugEDx6t3JRk
dPUAlUDghxdoUVNhR+MWnOG3B4TF8eIKlFOSp5UGRqkqWp4zgVwfbx9gpNwA
i04+4rcHvruNcmUrwPF9YBHWRT9kWX3/3hMOT6jH3QdRh1Lm22r3GBH6Afes
qQY8QrYDq0azaZTHXY8giYCRET8RHBYvxY3U8E8oz8TPubseISngJRrXFitl
gJrNbBGWBng57uMelSotByE6PV+iUHYcRnJ5sRj23vYQ4obXq3uoW7mcQhU3
3RHD6XH+aNXAHPU6jdaE3pRA8Ltr3IY7cdlVBlOeunPKGQv9cBf1aor56KJ2
61EIS85TZ07/GuPzMwfUNi3D37Zkx0N+H0lfZJjj1YmYdP7grS9PZJdp+uW5
+5rkDlEFk24R3beO3HvHS8WQdHlWKwCVclOI7hVmXyEf78GQnFMbDisULdAV
1cuVxSHHr0XYV6E8LKEvEEelpDcqmeMVFC1Nzq4OqMQYydjlx6Xwmp4Sje8/
QtisNGUxZ47ogIpNRyM1MwN/ju4g9s/CohYOO3xhuBqB3nUNuJvq0ovv4rDb
b5zC59RhHOdo4gC/un4clUsZcFZz4IrcVjo8f69gzK5EeTx6Hya9GvmJGNSm
EsrUGIbI1LzitIEketCSUTjIkNZy+ywsrHHq3v/k7rqzU+Gq7cas0q40mhb2
Cc1NGIKUqoxHHyO56YctneBrvr6+v/JuxXx7jkrFDLDx8jsVDXIxoJ01Jq89
KPdH27t16tQpkWwmmh69ZmKrsa4Oltvdl7psUkI4fvwMp16n6icVfdvXQeN+
y5GTEYNRPRrraHaiCW6/jUBelCd+q8heU7oG9aEX+7xvZm/+5hHLD8nmmHGh
PhjUthEfb9NnBQWBa6yoeWmYP74XDMyt8SEwRWrXST/QskZJ1Gm/gDHYfAWX
crJBnuD8hAAmV9XTbIZlCzi+C9fCJV0EuzkwucUYa0880dFwtG58CsOWHdYR
Olb4R0dY6uvAsGoTfArLkDinaaBaQo0pCeIJkWExoq19Ns+Z4I4pWbZWl5xT
/8bbHPYtRKXazZGgLnEcwzUT40q4/ymmCG8j+/r/3SRLqPGUWxqqTizkgyOa
Vi2L2WtPIytXI3RSDsrqkV3QZfRarq1QOtDtO3cMKQed/Zky/dw+/eSP2DRO
4Wt9FxwT+PXp7kneVK18fc7WRDUFcnuH/2SrsG8DrKsqMr9ROSu8+Baptnkq
g1tnd6FWeWtsOXgbcUkp8H7zEDUrleDXVjK3RDVLS+6EtbRsBKf3gQjycS88
MY8v5LfPx8qhCpsbtvK8mJjbNTtOcys341xOVLYmX0SI/1cc2bUGNSor+aWl
TOrjzQ+lZAXVQKLKmkQ3U9IzZadEFxfeEaIQw3O/shsGZRvge6K6dfG+MDcp
iTPPPknRSDA8yr0gD4m7+zueGEb1EWUBKsVZdUXLsJdOwnF2LJYOawXrFr0R
EJUqTSaf7h6DuUVTfGSMi7yZjx7cYctx14CvjCFfmQePXXhy15f7+/j+GNZi
uliCpgpyflo4bKqZCL4m8qIptvSnzwfs2bQEZuWUvTCxbAuvyFSZrhvu54HO
DRui18hllHmH+MggzB7WWdnjsqYULcVOPfmI9fDHX0eRlRoFx/tshnfVGery
GTo6vUFGjkg0KM02Jgf+Xu/x9/qFMC2jWOgq1eqI7zFKADYZgmiBCMEUmijM
1eV4vRIyhqixH/x6UfrvxcdAvpvaf6Paeh07dhRcTmxnkNtNlDMuCWc18Ae5
MWhf1RjLTr4qwuQIn7Xy+2RRGFGVVCsWRBzJ52fXoVK5Mjjn+JEounhidnIo
OtexZBTJiR9mT9en2uf89p378A9LQn56CGzqGnKVbfdNqbId/1MxpHcYz7mI
QMC8nEx4fXiDdUuno7SBYoO2bjkcEak5ciOphs6GeeNRrWZH3Hz8Himpybh7
agc3aegUL4GqlpqNbMLEorCkdHi8fkKTExt59y6dvAf4GZ4kwfwXdndLzSio
0f0PCqkXwwk/3qIOJVsZV8bjz1GiWznl6FlbWxdmczmJwWjXqBYW7b/FM90S
Q76gYVVTLD96qwibI09UdHQ0T2yXbE7h8de2z0LFShZ45BYkcCol6AMaVbHA
8QdfOEl0ffGIjqnAKQ7o3UcIj89Ceqg7fjOlNTLDVRch2upi/bDuksOJvnyx
4QG4cmovWtZXZPzihuVx5Zm32IIchhtzR/ZBvRYD8NTNG6nJ8TixZYHCppm6
o41LnfvMQBITfl4/ddTMTN2Ce48RES9y+5Wklg1jukG3Qm28+x7Pz/LBeQqT
azdhm55Kgf2db8GkOMNaSw2PE+WmiadRaCJ9ogrU9ZfqWpambrZkcw4ODv/G
5hIDPdCnVRMsYCLk25cvMHNIV3ToOwFRaUXjLqiM+C8aDn8WFQmZapmelS3Y
HNXiojmKT8R3F8yZuRo+Qclyc5ARizVr1sE9OF5HJGfvmT9AcTj9eUie3o+3
FPtitZZdESHKoOghKy4QC6aPQdvGjWBmWk6EmZQqXxmHrj9V11OlIh9fY/m0
GZg5YwaGD+qPjp26MGrRhRGcDmyZGITsvvbt2+HMYw9+h8ZtnI8t05VQscEr
TktGdmkfdAl7O/RFXI6cUHqUH/6YPBJtGjVAZZOyyoRKMJ24CpM/X8ul2MG7
HF/mrcYoiVJT3VqXW9yFz0ogWFZyMGy7/Y6JC7fiNVPPVky1Rc3Wg+EXkyY3
6V86wZRTDx+VfxOddYXRkczge9b/hZOX3YUg9uDyUey2f8a/CdvGj1eXUYaJ
oLo1u+BHQgHLYS9uOSyG8y+9RHJ/QuAnTBo5GC3q10XFcsZiT0yq1MKNlzxO
TkeUd8xJjmF4tQ5T2L5MHj8aXRnxJwreuVNHuScd2rfHpGWbeTydmFCsvyfG
Dx+I5vXqwKRsKeUVpWBqWYcJeV/kKhNvIqQh9kLtDSj0U63BXcBJRfyLzA9a
Bc/y8kUqgqaFlXbjFxkPkxWPRSM6of+YJXBl0siepdNgXa8FPANiivAmOzs7
7SYFgjdREMUzEUTxRbuFvS5cHc/hT26O1ETbx/m74891u5GQo1kQZMZicGtK
A9THzpse4tJjquFw0PyNskJg0AcnDB/YF02srRhXNRTbU61Bazh/DSywPUST
Xe9cxuzxkzFj+lT069kdXbp0RdcunWlj+PZ07NUPHkGJWqj2r6zmyYmVilOr
2yykQTq1EvxcUZvs0hXM8eZnIj4xskGmBMqsFg0ZtLvZi8gHL5dHmDh8BFas
3oQJowZj3KLtiEovEvlAXewJHShWjPGbcnKOebh/8QBWrb9M+o1YsR8ej7Fk
+7ECpy0r2ge/1yrFdFhTXHodIC5dN0hRHeZsPy0XFxlx2LBkBjo2/w1VzSqK
xdUtURprDl7hsVlycXOz8OjCUUyfOBXTp06CTbeu6MLOfpfOmsXtNWwc/OO5
RUJNFjaE8207/tpJ687yQ352vZLP0Xr8Zh3JQV4odj+TOs3hn6iYECiDXKtC
GB+TWhET0r7+jBLuUyLvhbiFiE5IjQvDtfMnYLd3L05euon4tKwi0QmFnFNi
vcjCWLAgt66U/Oib8EDfPbpasRcOWKpRwNnw2c3cU9BWia0VfXMo1WV2j+ZS
g65mVR/DJ8/Bs/e+OqIxTXZWBjKzsugYkL0+l+RtUlDVpi7SeH5tr+L+6z5i
nWQ81w6vUmzvY1bSORGvzSMHYvv68rU16zTCqGnz8fqzvwzeohKN5MOgEne8
pmRqhixNWsjLJP3gybG4feU87PYdwMFTFxAcrylTWcS7pHSNEcETamssLtqa
q29JCfVErXJ6bMLWcP+ZLEOeor6gegUmy5eqibcBCaJYWk5KJPo3sJAwWTf8
DRPnLsN7vzCZqk6KGtXTy9Faylyu62v3/WEMKykUNtaV5LPqNmqByfNX4mNA
hI7Is6S9F61oC2Rdq9ZT4lLEKCftvM2jbESFbLX9gsA5cu2MHz9ekGbZ+Swr
FY9uXcZhuwM4cOg4VbYsElKwa9cu7d7twsCZm6dJuJYdviiMaaTiil659662
h3rBBMWEsnSfg1jKlPBvaFZRTZYuVhyNW/yOOau24EdEojyVmWwZs5leUvBU
5gqc+L+oqZ/LNS4RmdbqjcgM6av+4XGHK9im9Xrge1wWTquVutUwASFjiVY7
RFBlESf2ovCQYETGxuuIGkHajWTod5IAyYgo2r4QoQ4Ij7cSc81JwqjOhBZ6
OGjvplmlNAzv0Yyzp33XXcQqMeTF1kn95CExq1oT/UdMwK0XHnKV6LBl5xRd
JZVwSKmJ6LnzIycExWZIHf/z00vcOtrIZiFXS17bKwHcDTtM0+g6JeB85zAf
btBlIpLYY12/BfFmM1RykdKEvwRo7EWKcJ0lAOBjxNcLkcsqhUhiId+Htbou
EZ/+QWWDYjBrQp5qGZdzYNFgftfas89kWMfXh6dQwbwOQ4APiEtIqa8OB7+7
jfJ6OqjeegBiszQJH+xYbp/di4tm26+5iod4OhxEBYuGuOv6BfFJqaI8CkXg
UvgvAUtSCHWEowYEFENNEaZKddo8QRILuRn+j/YrgotSNy2yMVOmHxN5JF7l
pWNWj3r8xJx28hIn5qerPUoykbN+z6kUoCEAeHpiPSpYtcHLD75EThuoww8P
rWS8rj1cPvtRoSVNYT/Fqi7zT1TvMyNevFHh6K03eIuBWXvvYcUpJ5GHKghL
IaN74cLYmqa83J5eT73L6bjCMPrM3qIJoNLjwTC2baqyXyviybdoAdCpFeNh
0WYIPn3/idTMnEZa+zdleKfCOJ+dGIiONY2ha2wBF/8kZbgUnp9dq6gnC/cT
j8ITD3+l2oEP72zJ9/KaKlEJBkSnsVy5coIIiEq2v+p34uX1jfdSPaY6LZgO
Wls9qefXKWRk2uaz0oaVE++HtjXLQN+0ET5FpAtIIz49RhXTqrBzeIXo2HjR
1YwgPbJyKmb/fV3i7Q2VDzfsNJvDkxzgBuuyeihbowW+x+cKUndxsxKY+Ode
B6aB5/IOIJQjSDE3KelZgtT9a1+RfzXfCvREfjoWDGjLleXrr37IrcyIQFer
cihTrQ28otJEf2TkJGJ4xzpYbGfPwwSC2QPpoUHBIcjKzZMPzU3BjJ5NGVsw
wQP3EBkYlRKIthYlUd66C/zj1CNsygX7AW2ssPrkXUSEh2k9NBQ5eUo8hE9I
jFJnk9El4o8UbkKdynZee83rv1A/Tqo4S8dAu6NZIetpYTym2EmyjKqNQYRz
oLBFNDUjS3KQ11eUYM2B00T0gS5OriYDky62XHXRERVCc9g57tS4GvbcfMWh
4hAFBSI4NIxEPlE/NjPWD+0aWOLgHdeCl4WFa6cp56mST75W92KB+suPP+Z9
vEdRRtIOB4rSlSS1kLmxjnqrwO+KFSvy43/xjhOO334N7+BYiT30eOraqzrN
RPPitOjvaGlRGkaVWiMwKVcsdORnR5RnT2w2dClFH4gDkxTwBg3r1ID9qy8I
DwuV4IVG8LgVsR+UMP7i8U18+fYVQ7s35pZGRhME9KdWT+PTXX3wgczSJWY4
f1BLtl0VccczmDNM6ialrBKoEicPSNISDHREDdgfP36gePHi/0YYqJLC8+fP
eUkN8lSRkEa1LknA9fQNq60+JdrHBTXK6MOi8SAk5kkq+OXRcS6d9P2TB2FK
1GGSx8KhbTB6xT6EEeoEK6c8kP2kZ+VYq/Q89P1jWDEZ4bTjWxnY8/nVTTSy
VOjYgAV26mgONkwkocwQx+68FyWnkZcI2xaWMKpQD++CEvjUb1OykqL9CF2T
Wtn/H/SiUGtjcV4jfJ6jWflSqN1sGLwDYpGVnoi9i5hkalQGB2+5iOKwz69s
hR4TChnusR0rXbo0GytdpizDEF7qSe1gZISQT49Qv4whGrQaD7/gBF6bb9vs
4Ww3KjBW7Ske9/DMahQv8DhT/rg9d97ytSDfyfknn3hU+HYmTlNN+vZ/nkKr
P46h1/LzsFl+gRemphr3Gy+85BVMRbtL7fhpBUpNqMC8efOknSmILYZ/eILC
4H3DJJ64FTQ6WaqPQG4yVgxlhFXXDCfs3XjRo/dO9qhaqji6T1jG6+2UUNHx
Eo840+OUihJGS5c2RpkKpjj7ykenrnrNmS1TGD3VL3BN2YpmuPTGX5Vky3BD
D01P9PyjsBrCAdLQxjPKQDoxaSJU3k9cpxW1rG38qaOimaAUa1avRkRUFP46
dB1bzzvhgtNnrXLP4J07OKUIjJbKofBIHNTySFRRN9758jaUJbPNxJ2ITc5E
fLg/RndsDGPLRnD7ESWoKGH5xtnsmOsaFoDcxMIKT31jJP3Iy4a703XMG2WL
csV1uExx4K5KP0ohK+EnbJtZwrjib3jyNoDvxf2T21CCHaaZW5TIGUoTYYKg
5ByiDDw5cN55h4rdJk1s6NCh/0Y6RBtfwp4vX75ykZMqN1OsLFsmcexv/j2P
S+0zV5xDSmYWwn98QLeG1WDerBv8olLFsfd2voCS+jrsqGuwyJitwBylAoFO
bXHW2C6emDceBmyVfu/SE31sOsLYUJFwylRqidffRQKzERKCPNHRogKqWPeE
p08EW4sUnN44j8FWApvOPNRu1KF2gpAWql900y1MNZydnSXVSEtNFYc35OMr
TB4+AN37DsKoIYOYfm+D83ee8bjfEurE8lPDMG/qKPTp00f96Ys+vbqhy6C5
iMnIE1sd4O6EcUP6oUf/IRg5eCC6de+Dq46vFR2pClPOAjFzwvCCT+nRBT2H
L0ZiVj6PPOm04DRjlLfQc9l5NJxyEBYjd6HSsJ3ovOgMdjLqMWvfPfa3czzF
lzoy0NmljSRpWKUUAj0EoSCLrjBYkG/u+isv2Y+c2q2RzKJqBdLwSWgjrBnV
1YXKTY3F/k1L0LVTDwwfORLdunTHgtXbEJchmgEZIS3yG8YNH6QBsW8/9OrS
AQOnbCTWKyh1cvhnjLYdIC/rS5d1bg/bmduoDK6wUCiFcz9j08WXWt0WFesE
b2tO4cNufkqDTDVqlTIh1LAeKbYzvBg3blxBQaOMJB9UP4OsEAcv3cffl5/B
5VuIrBokkti1yIR4Kmk0JIBxmzFgoZ6B17fPone3nug/fCSG2PRCn0GjKBpC
LFCkzwsMHtBXA3m/fujWrjVmrD9Loldd9eG8uazjdQy06YNzTl5CU0wN+46V
cyewLe2NkcOHo0uXHth+8Cz3adOHrCaMf8iyD4xOUEw6mbSFoj558mRpeRAs
RVCIKlWq8N8/ffoIFzdP3hWMQqFuOnvpCPEMeTm4d94OPdirB48ahf49esB2
/Ex8DYrTGAPykrFh8VT07t2H4TYDk43162ODVp1G4UdCpsphFRvsjZO70LFN
M1Q0qQBzixqwGToJzz+IAHQq4OeOOROGonuvARg1zJaB3gtHL92lxZLl0Q4c
OPBr5K8gkX8UmyqJNBRn4B0QxkMeyT9OLIccevSdav+Tj4L6votxQo6YxDRe
1l5XU4pWF4nxsYiKjkF2HmQCFdG6AF8fJGUIrFHaRClWNtHOTRcJcTGIjonl
xWKUe005N/nB7qUE2ZUnnWBLYsL8U7xbV8cFp1B9zB40mX6YEwBq4bvx4guM
YyIDdVKiXMWjjh8xe/Vu6OnpF+qPUPqXpgHSZNy/R/CWc1TN/BL1CLztJgPl
66tzzUxL5m7nJN4rQhnL1YJJGG+JzX338eXlw0T7ZHFdnqop5QPSy0gly728
fOjoqvTfTCuKXGleSj3gqPGQrAycrxS4EJ2cqbnr2nPPeBHnF+w6Gv6myg+U
9fRLC4JhEQvCmzdv8SMwWEs5My7gFXqteIWkxuEdHMOnSphPnZSZKGOuYr8K
pfrJQUx0FGnbwnybn5UKb19/ChyTFjatRZJmLgEgIa4IRKMFTsvIUl+kjKUm
JbDNiUZapohhMZT38gXLU6wPZCYkA6xwqv7S+lCiiPXB29sbHz595u3fKOPM
83tYgf6mdA5VC6Q47lSuiYCOjVeTbjjSiE0P8fdFtFLBSZOSBGivAS+UXFzN
QtdAoukrnZedzthZOCIiY0gLFVbApIQ4RDN8zMwRnbp+aXoQEQg+7i85Wpw5
e5atwFk8eOypbS5ye3oHe/bu5bWXvcMSFKBNJDXp2bMnX0MPd3dceaK0GSfz
B/U4IW2MDjC11aNCveT0ofEHbkowGh3wuKQ06W+h7kJUc58qxLPrhIOMUvKp
KpOzQqQqqihFXUOoXN62y87ct0qN3YT8Rw2G6HwSXWPn00Ilgbyf/X137Lnu
yut7kSJC0uM+h7c8Pdb+xTfe+5SS3EkE2cx+n3/ECf2mLte2M5qqK+fn9Z6t
2Gleze3M6TO4/eg5sjQqpperE/YyjmpndxCffoQqK1e+iFXDw8MdT998ZPTV
i6M4qQMkx5BIK0oB+oXGapssdYSa76vCqZYREk0tKEeStGmqRcKGK6jDhK10
NYk6DDfKqWBQ2j4VgKdWabT0xACYzCBUeC9VXVGFY0luqA/LzmsujFd48x7Z
9mz+H/2jCOtldrYwfhDKUCFztbi5qCVNldVFrgwdjixuTs/nHVTp4FAf6uSU
VHRW8zRI5RGLT3k9qam8oSCyszKZ9ptGOT2CMMfHRiEqJl49K8othe0p75gY
GB0VpacSulxeNEip9kYzOa22gaAsHjqW1KGPCnRSZl1ubl5llVRQczcKhrnE
dK27vBNmDhxe+/Alpe90Lq1UgPPU7nfU9pFEOlof0kypexgdSsIYolS0n7Tm
VFtfUbIU2ziN0XRWnX7G1UNJ2b4rdlV27oV1jJoGFrasyJxddou7xhQrDmwh
g4tY6cSYYJw7S0f8NM6yY37x2k3EJGeJu2J+euHIvj3Yv/8Anrh4igRmQUGJ
uBY20yicS5MZSGF4vK2UYtMVBiDROFolrIJMUOMckoUvsgVn6rw43YIPXVNa
bkunnFoUhh4SFJkg6D7RIerlRu4VdjLFK+PZs6+xg3yFXf30Q0BlrYfQs0kG
YrKQUMUXLVr0a6paGjGhP3F0mxKoNWLRZvj4hak0PA9Xty+FZb32uPTgKU7s
WYW6zdozbVpUctDQVuouL2jrm8/+3CuiZNTnMhSP5t/tGB2lpbv7RowrEVC8
AVZWtioYKlksRN5cVImOjArUnI4ONJ1ctVeroCBEXK+xA0xUMS0jWzR8JB4/
Zddt3jGQyAW1zdLuhKW2ulbNsOVlGij9L0QX+p1cMNuvOHOrT+Nph3kD1glM
19vB6Mneay9gamYhrT2m6orGRofh9slNfLxl30X48j1Ahp2/sN+DOlZWOH7t
Dm6f24YGdZrhipuoEaahudSClWduv32r5EPe9eAGaupAzBU9tWZYEdMyEwNF
xq5vSAxfGpXmyu5JDDzK9eO3MH0yPSNbWo58Ct7CKY3SSTFPdg3Q7k5NG0st
fxQKXVEiAqm5VOFh1amnSoMdKPF4gl6e+eej7NFNNncbtrzUTId4nOjpKVM6
daUQqUlYV/pKENdcd+45FyaJORC1/+PAAy6IU+NT+mj1aZU7RLlKS+dORZ3a
tdGmax9s3HEBCWqSW05qDNb9MRF9Rk/BHzPGY8TcvxAen14kNImaIGg1eRU9
EBUh9CePXyd5mKBdzv6nkiGvFbVTFSOMZKNCQgtx3DXfgwSqi1aBtDGMM5qr
QNA6UUMoEhZpPzacf45h7LiTOYJIC9U7P1Gozavoxy6sURQLSSJzrtaRF7T4
SuGG1oIWP//K2TzdIy1aPqF6Kv4WIOcvvkhOXMjSJbYiIy0Rzv/Yo24lPRhU
6Y7nbp9INOa3hH59hjYNqmLxloN4/s8NdG1aF0uOPigSH0s9Y8msqibci3Uj
QwDxKS4G+4WL4YQUhYZTL46bzt8E5STuSM2zqPXye78ISazZnpCwQ5aXgIgE
8Wo6vFS8Ya7dA769B9lCMkomUtDoz8R9KQCfTEDUd452lw4suYeDoxIlj2PE
j2cYktrCiJ1gB7RFr1VKHhydJOhdoQhWgSEUvF2IwAvNPsnXCZYGOthh/1Ra
7aK8XsDcUA9bzr9UdofpPVPaW6H9xA2aACIjSd8pBV+UpaIKw2TJk4KXHv9K
i60SUVkFJ12TWi+o+x1XbzW9w5034KMPXUeiHKGKOi6gJeZAGi71soxPzhDU
nbS6tWefYZ6dI7XypZfrNFWPNgngh+64odey87x9dqOphzBykz2vXO7I5Hmr
2taSYldSZ5qf7A8z09IYvf661Ocyo3zRoFIpTNxwSY6tmdwdVt3GIE0WD9fY
9qknH7nH3NzewsHJDScffuDooR03TxLUcY1tX1BUIm+CIp9UKbIsa8GoKd3C
u2Xn5okezoSMJBEot7znXc0rqbeIrt8kx7JDJ57EhWoqOMfF4/wSKsfJVZ9E
6DBhuwP23njDjXGED/QhywpxFjqeJJpQiNbQ9dc4R1x05BHvJ6kAYswPwXHV
AEWkh1QYihYYsek6/05Iun37dkGP5fKnBqGNmQ56z1ojTyidyJ3T+sG8QV8E
JjLSn5OM8Z0awGbGDmTnFyloSc23tPpAaHfHI1ZPS0FCxKsvgbLgl7l6TW5e
QQuF1ncdsdzUH/aU6M39lDdbk4q56KJGa+sTHFNKPYdEfnnzbbYWC4885P3F
5x96yEVcwm3a0ONqb+ziWo/ikQfsGiZRa2w3edJ4XsCf4KFQX3ashFvwF8I0
LzijCrLiIPIesRraLV6k3RZWbA7JgSNsmsGi23zN5uSmY3qvJqjTfSbUEt1w
OrsBhma18S0yQ2yOdkfZtLQ0QZ+1Oz4KsLRpNpXzos1iPM/sF5cKykzkg+g4
lS9kdEJQZhIIR2y+zn121DuLmu4wsirSpkT1ZBIxKaGM6Ck1NFD7d/PMUyJC
RKSYUiToq7b/QlBoCg8lNq+Eh/oImsUjRF1khKhGlcnj6oVKpQsR6ZivD1GV
Eektlx5JanNp60QUM7HGh1BNvfbzmyeihHljeMlqxxpnCQWcDRw4ULRuEE16
P3MB2pN769ih1FS+0hrOzhGz/6hezXgLkQBxCgh2YpxEzZqpJ5wO/amHnpjy
920ueFCRox1MmLO7/RYt2naAoVYHAvGczFhvVK5YGiP+uixhcjq1FXpMFHj0
MVyOPTu2CbrFK+G1r/D/afLPyHFH0c3Um5OcIzQ3dsYL+EEU8VjttVaEiurK
S2X1XYnOb7QvzcurVORSoZ0WlIRPq5KwIKtES+icCQlMdHcVkla+2sOUokyI
9E5lysq8g44Ys/UGZw/5yJdkla6lZxFikyzy6nMQt/osPf4E95y/oHnz5jAx
MSlMVhkLQ586xdF/7lq5romBbxnj18fqo4/lmPO51dA3rgK3oESdwnSVbPAn
TpwQPQDEcc3TopEioozIjNN7hai5fgsR6j2hA3EoWgTiM5q8jVL8FlpnWiSS
dQgBaaHISKmQ4jz5Glm3hWlAGrH2CxdrNVGoGpVdhKwUcLz6hArio0UUJU0l
b6NAJkYCK0nKlIGhPZugSqc5EO08Ir5S6xumBRyRLs7oz89QkZIJzj3TKUwB
yaJNNTzUMrzC2KlN1hqrk2C4yHGSkJDRLT0VbOJaGy684H53cnpQDJGRej5i
E9M0NIup12QTuq8+gmzqJI3eVaM2vgREaRMqOawJ5tAmdYJ4UbAweZr+d+K1
bUIzGFRtAu+YHDnmeGELdIpVgINbcBHixePxW7fmSM2IV00tupOtxAVIV4b2
WJlfjPXl/5bkY25eoZxGUxM4gpNYZi2r2tpG0v8iTUe2U3klM7h4x8kxn4dH
eSLq/nvvJBTa3poBAwZw+1FQUFC1X9CZ8r8Yq6Yus5TcOKHIEzWiRaSa2Jnc
PE3Ss6ALtPfHHihdbnNz8wXhE29RI6SL8yar+khMTJLOBKEcS7KREYne1gXJ
hsvF5ey/Yrji4i/HQt7fRXF9fWy57laEbIgfYnhRUVFtJX5qyIaoVCCUXoKb
0V5j9UkClemTp8LPbtPWjh5rxJ+KWlitlhmQweCFqmj/F1Z/enmRx//uOu0s
1YCwT2hWTgfDVuwrgtX0U6NGDe6bYzveSyCQFlYLpkTSIHVWBzRhOjR2z1VB
088ixCZXScyXcRO5ReMmtBFU7DNlOIgpFUZQI20EVSHNxp8dGqKCdUsEpchm
bA8ub+MBYFefeBfBT3t7ey5ck6LJ8NNcvYWkmtxcRcf7/zImTCJkO6a9TUql
/JNsHtZWq1YtobH9F67uXjSErW09eAYny7HvTgqubrjkXARXqQM2xZaQd5WJ
EWJWisRMnXXydAqPadQGfTnGhfMMjmGytSvhGgUMKibkTG7JY9eLPspU5YGy
WZYvX/4/Yd+DHbN5Lw4HjyA5Fun7DMXZtz832xfBPqKjpI6+ePGCmPa/Q1Fw
THgtibmnZBQM2P9frxN7qnmHgRyjIHitTOj/QkSqG08n8dDtDxIRI5RqIj1n
/10EESlBmrzCZJ/4/PlzFUkN+DYWOHT/15h2i/pUpRWZjBUoeq8+H6O6sleu
XPm1AeZX2JeHdcObwtCSs0cB4P2Lm7lZ/soT3yLYR/Ff1I6JRHyGheZqVgeR
Nipw7OnpqSPGSAOgsY8fP8ox6utBY0z5kmM2NjZ8zNvbm2EfjRkhnwGXl5fL
faX0NzqkWrm1/4V9+9dNYIKUOV77xMox7ydHOPZtvfK6CPZRyq2joyOHaNGi
RWJWly5d4m9euXKlnCn1gqexNWvWqGP6/DE0tmHDBmXWbNRU/ZuAgs4bXbN5
82b1PgMcOXKEj5GrXCs+8b+w78pfU3k09t33wVrY95RhXzHMX3+lCPaRuEyF
Vwky9hoBxaZNm/ib2awkZOvWreNjZ8+eZViljFFBrHwFY8g4wcfI1kzXXbhw
4T+vY6vGr2OHUUJMgfo05uTkxONP/wfsc390TGGDZ18JgDMiPqIpw76+spGD
QYEgRfLIEcBdunQRwNGf6cUUSyTGqGMQjfXv31+OUX4UjQ0ePFgCQtsngBMA
k+xM1w0dOlQCR9yIxqjOoJYJ9H+QTw8s6AW9Ko3gHaXpInxl90wmN1rilU+8
BJLSkIRyLeJSzCkNkXEldpGurq4Y0ik8xgRmOSa8ldpjJH+qj1bHDOQYdQ3S
19f/XzDvyr7FjDtUwCuvGDn26sxONqYPe9n8xqCA+izaw5UsWVLMpkKFCmJI
zrB8+fJ8rFSpUkXGjI2N5ZgQJTVjBnKMot/Jj/0/YNrz4/NRrLgOrrpqpMzA
97cYJMWwdI+jTmFMo8fS41XvrZgNmwUfYjOVM2QQ/OsYg1yOUcWvgmMGKFFC
KR9Di0aL9z9gkJ/bLZ5puOPUcwFIrPdrmDHg5u+69Ev1kA4Y/c5OipiM1pCc
oNDCfjXGDp4cE5mymjEDmJmZ8TE6WOKejh07FnAIM9E6OwtxXk8Exgib35v7
h6HHWNv1l34qkPlYM6YjqjXtj8Qc2W61c+fOEgHo0NP7+ZtUJFD/pmP+b2P8
a5Vf/MampgIEPT1ePsxUnTGlhGYlfOcmfIYZYsVD391EGb3i2HztrTxOZ/4a
j5LmrSlFXO4CRcXQUwXu0e98F5QZ0rA6pFN4jP3//3LMQHtM/r5ixQqJGLlx
6FvIauPnehnFi+nh0A1POfb5wUG2Dga4/iZAQkICZeFHs///385a7Ml/jxlo
7518DmNlyraU4EnOecjEcJuCyJGT+BPtqpdEr3l7JDTfHp2AfvGyDJogHemw
8Pbmj1Rf8auDoVJblbrKyf5vY/raY/x36rtTCBvcHE/hjwmKBrnlsqNMlkqL
xtAOlmg3ei5S2PEL8XgIs/IVsP2ys46wGYeFhXEJiv3o7Of/6nIvqPqRfvp3
zx5jydQJvDbKsFWXxSuoCv68QW1Ro/UYRKRkIz7kI36rYIz5G6/KV1Bt2MKv
iIuLK/KKyB/v8faVI1pX0sHAeWvFqudlxKBH/YroMnGl3InNU2xgXqcfotM0
/enokYVfQ68u+Bp9RPh/xYbFy1GrkhHMO/3B2/wIcK79/ScMytbHK78Y5GTE
YWqnBmhrM5dCzOV7aHUKv4dWUbzHuODe5OVk4IPzP5g0fCBO3ncRWBAX+A4z
xthiwYpVGD9mJNYftqeZOKh3UTS0r7szFo8bjtVHHoi7qOfM4oljMXX2Mp43
sHCtHZXlE3elRPpi/+YlqGZSGgPnrhF3fX3JdJqaVbDjxGVcO7kHta0a4vxr
71vqXVGBvjiwfB5GzdtBZa9ltFleBg6vW4Jho2Zh1eKZGDN5IQKik68o4BnL
1ciVkGuixWJlpaK7WqtW+LqkhFgkJPN6Yzp31LFgn0945faZhyDIUrJ+X3Dh
7FmcPHcBH/1CxSNz2SPzCz0yPTWRQkT5t6vKTCE/if//DVQVb83PRkRYKGLi
k1XzgC7XnLOysglkBXAuK8onyOtISxP1FYQPKT46AsEh4TwKXYxRNDvl74eG
RekI53JGWgpS09L5slLH0tS0TLkG+TmZCAsNoXL2OtrpuFHhYRTEp3k/m2d2
VlbBeRYp3KHLZdwcpZipnFNSQjSCgkKQmSvGlNIrkeGhfP45+RCRpZkZaUhO
TeNTzUhPpWbDcqpUKYCWLzouUQaGx0QpMbj0TfAbErUzMgtONSfnF1PNV0pU
ak81PSkOQYHBSM3Mlcp0TGQYT7WloF5hD6E23xQeqcwzDUlJqZrIXXUFI8IQ
GR0vp5oQE4Ww8Che/0X6YNhUKYKywFRzc4tMFepU87SmmpWRzFPuElOz5FTj
2TsC2fRTMnLlVEn6oZ60WWyqWdSdnJE5rWjN2KgIhKsrqNjRdUQWSZTfe4wa
0AcT5izA6JFDsXDHcWpQrhwrI3x6Zc87R9a2toRFFXMmoFWBORPIug5eQOn6
Yp6Xdv2JToNGUy8YFW4D5GUmYsfyqRgwdCwWzpmCIaNn43tIgviz15uHGNC1
CybNWYgFMydixKTZ8A2JE0T5xa2zGDG4F7dUDh4/HVcd3siwVyqVPNCmJ6bP
X4TBQ4dg/ZFrhB/W6p9TY/0xb1Q/jJo8EzPHD8SsZdsQlZYv5K7wr05oWq82
LGtbM5CqFOdakC4atxuJyJS8Alvy6sQO1G1ji8CUPAkW1UU9v3MFOnUdhsUL
56CfzRi4fg8Xfw73dcW4ft0wcspsLJ43C737TsLL72Em6tq7PLuHmWP7c7C6
2ozDGfv70hcdH/YFUwb1wMSZczFpZB8s2HiYZFQdAVd2UhRWzRiLPqOn4o/p
4zF09gqExqUJuJIjvqFrq3qoZUW1OyVcNep0hVdkRgG4vF9cQuNmzfA5IlkD
FzvOt5gC1ost7JLFC9Cn7xA8dPEVf44N9cXMUQPRb9QUrFwyHwMGDcOjt98E
XH7uTpg7fSyHq73NIOw+eIOOEf+kRQdh7rihGMx2ePrE0Ri3eDNiU3IkXFRL
xG7NLPTpNxSL5k7F8DGT8TEoQRzB7OQQjOrVAlVrWXEFk3SEKuzHolYTPPsQ
KY5g5IdnaGbVHLc+hKtw6sPt7kl06dgPi5YsRr8u/XHW0U3Cmx4XhDUzxqDX
gBFYuWIpbLoOxql/3AVAgb7vsWzuFHb4a6BJi97YeuAE4tIUiHLTo7F5/lgM
GDYW82eOxdip8+EXlS4YvWLIozI7YRjYqBp6TN5ChYyQEv4ZzcwrYvXpZzoC
OCLNx9YOQ82aNbBl5w5s27IdW9avRDebHrjp6iuAO7FqJKq37MKrVYlbKdZk
2+xhMK3bHQGxGfz78rG/o0m3WUjOUn0pRsiK90fLauUxaOoeRZbNy8TCES3Q
YdAS+i4ym748PMzrb596+kkKP+lRPmhX1QSjV57khzTK5wVqlTfBgfsf1axL
Q560PmtASzTpNRFJOXnITQ1Dz4bVMXLDCQ2Q+bm4dGgDjM2tsXTtDmzftg1b
N23CgB6dYHfbVQDptG8F9EzaIDxbEBFD3Ng1ByYV6+Gtr1pFccUYWDbpjbDk
bB0BIZVmG9WiGlrYzEYK5wH52L10BGp2HomErHwBYbT3EybX6WHuPicJYW5G
LIa1t0anUYsotQAZMT5oWb0y5h52UCE04hx96yQbWDQeiNCUHF7XYWLnhug5
fRstoDILEu7y4HprJ2qYlsKiv9ZjBwNyGwNypG0PrD52WyuEkuHfo6MoVbYs
PsdkSUifXfgbRqWq4p5HAIf03pH5KG/WEl/CUiWktHfzbdvCsvEwRCQrkU43
D8xG5ertEZyULSAls1ddYx1MXH9IE/ySk4aF/VuhXufJ1L+UbVs0+jetjlFs
b9nUxHZe2DoHZas2wtewRH6g1o/vBSubSUjN1Ry89853YF7VEiNmrcLO7dvZ
dm7F5BH9MWv9QYoYFkDGfXgEY53yuO4ZLYH0fn4B5qWMcei6J5/829uHUK6i
JZ58DNcAyeZzYN4glDNrDZ8IRVx/eX0fylnWxbvAZAEkssLR3LoimgzdqAGS
HdNdC4bBrH4nBCdk8vZOs3u3RKvxywl1Smnjpy5cqUqQoQkefYiQesSOaZ1R
pUV/tkSa5B5SaQ4sGIcNO8/J65LD/fDmI28RquoRRvB8cRNHDx/iSYL0M7z7
bzCpZo0d+w/gS2CE8PZFe72AmWFxLD7yQD7u/Z0j0CtWBo6eYTriusTvL2FW
rhxuvPkhrzu+YRrK1W9LlTFlTuLPl2d4uvfppx/kQty1W4bixjXhGcTbRvM1
Xdi/ARrYTENGHqzUW/1fXoexrh6OPvwqX0EnoETl5vgZm61ZAXb7mQPrMG7D
IXldXmoknF68L7ACXzydcfTIEbkCswZ3g16Z6li7cx8j1YECsoxoXzQoWwK2
i47Ix0V9eYRShgY47PhJrkBO3A80LVEGGy5oTCHOZ1fCUK8OvoRnyhWI+/kW
+oYlMN9OU1P8g8MR6FNg5btQObZn4XCY1OpBDRl1xBLE+7ugsoE+1p1w0nrH
ahgYm/PQEnFyn5zajGmTFiNTXU9kp+CFyxuK6pPgh3g547gW+MumD4NRyZJY
smEHnN68l+5exj5616uENqNXyFdS1flqetSX/ZEEn3of9GhSBfN2XJHXeT2/
CN3SZfH4W5QEPyfWG62Yijxlo2Z3gj3uorSeAQ7eei/Hbv09g+1sA/jGZ0nw
M6N+oHnlkhjz1yl5na/zVRjolcYN50AJvseTK7CZugDh6QL+HDx78hppOfnq
PEogKsSXuxDsVPA3LpoOo2KlMGHRelx+6MYpoFgqisWb1q0xLFuNgXxkehja
WJXFqFXH5RIwhJ7esgF6Ttstpxfv9RCmekY4fsdLLgHy4tCuWTU0H7FJEzT0
wx01y+hhkd09OeZ6cz/0SpjhpVesTiFq8PesttCv2hQ+sZrQj1tHlkOnZDU8
+56gEecZy5jZfyD+2v1A+n+XDa0NQ8t66NyxPS8tW920BPRLlkGLNr/juvNn
AY3bVfZ2JiXce6fxyXx0OMEbLJ554iEpYGbsdzQ1K4tlp//h6/Lx5S1YVjBC
855TkZ4PsYb+L04LxFcXMBdLh9RCucY9EJku9ZSj6yehWMWm+BKdIbf91HZy
qVSGi0+8BmOu7IMR+2bv6iODcpGfiW0LbTF/ox3pJcJ4vG3paJQoVxadOnfi
ZVtrVDPjjoumv7XB9rMvBbzB7+7AyFAPe29rDICRX/6BoaEu5hx7IuHNS4/F
oPpVqf4/ByPsy1N0rFMa5RoOoF4gYpNjA1wVND+gQfPti6n9SB14RWVqDPJ2
q9iS6uOpd6QE2Pn8UvZfcVx11XRhDPa8g2IMR7Zed5Oc+ciKeRgyfjuPlRbQ
3tszjkmEpmjfqSPb3Q5oZFWZ298aNGuBDUcuC2iTfr5DVZ1iWLFPc97SQj+j
NtuiaRvstJh4Omb2bIr24//i0MaGfEMXJrcblWeoGZspoM2O8UJL04JYfXv3
RIZoZeGk5TT59OQU+68Ujj/zldB+YxhM5Zl2n3WW16X8cENtAx3M//uchNbx
9FoMZNpEbLrQb0rA5d5hbjZs36kT2rdrj8YN63BHolWdppiw9IgWFlNb8p9o
UdMYQ5Yd1jQDZAJgu7rl0XjCpgIsfefEPrDqOJoLklkxPzGnXxP2p6p4+i1W
YnFuLH5valkAi184HOA+oQsPv8mxCLf7qFSsGLZceCSwWBTCJClsdf/GKF2r
BRVE1Xipt3ILnP2z7xL4tGg/9GjfGkccPeRWv71zDF0nLORFMkgfP7TUFjVb
dkV8Ls8rF1t988R6ft7vugfKSZ3aTOVrjHD7jb9MonxqfxRt23TGpg2rYFHe
EGUqWeK+q69YliIInJ+G6a3MUKUV73gtnnx6z5/syaZ4/iVK7vCBNROYglMT
7wISNSFeTorjetNVV439g3HpSV1bY+PROxJIv7e3meY9AEFJOXxn7u5aBqOK
bfAjLpuAFkB+/Wcfk0nYKjtoWMiT80rX8x033SWQPm5X0aFVR6xbvx6NK5Vm
bzDDgTtvBZBaWKtSqTysmdUPOsa/wS8uWzz53bWNKF5MB0efeEsg722dyfae
HXtPDb2M8HnKPWsLNl+Xic2Mc2DBGBtM33KWqJSQU2N+uKIT0yk/hCmdPTxv
70WZ8uXhFhivvZnBnx9Blz1x2R4HjWH/6XmOQEt33VDhNETQJxd0bd0aqzZu
Qocm1ZkuYYDNR28XQIhfIe0ZRj91S1bAyx8JGjb+xp77qrccfyqhdXc8Dqp/
dODaO006B5PkfzPRgc38PVrQ5sFu3igMnb6aZDkBbQrj5GO7dsBDz1AObeCb
uyhTvCIuvvqpvatpoW/RwKQYbBZpUDby22OYl9TBwMV2Etqk8I8Y3qs95ize
gEFtqEOqASasO8UrSfwXvjqe28iNwdeef9dwbJ8nqG6ogwlbLhbF12zM79IA
Za1aUDtJDb5u4ZE015x8pC3sw307VKvVFJ4/k+Qs6fjaLRmGZVuVfltHVoxG
zVZdyCgr1ZV3Dod4maHOw+bjzdtPuH/pACoZF0OtVqMQmZwjDKhkhZjSS2m7
rVPcFJefe8lHFEHU3ESMalAJlm36Ii5bC1Hns9tN8OxThNzVvxcMYhOtDffA
pAKIWoJ7ZlwkdGGfHVGtQi3ccwuWJoqLu9di+LLd/I2P9xCStkVAYp6YVeiH
OyihXwyN2w+G8zsPPL9zEQ0qG8Gkeht4R6RKwEANZnrLQLudV15JwIoiZy6W
jeuAYuVb4kd8TgHkZLce+8dLAnb5rykMEfVw/0OIFnI68dLNCzZck4Clhbqj
UXULnHb8KAFzvroJw0ct5pLf5wdHUKZCBbiHJIpZJQV7wLqEDmq06I67j9/h
zYs7aF2/CgxK1WWSW5QQTo6vHiGBmrv9qlBWfoWDB6YPgG4JE7z218bBa4p/
7MgTCdRr+50gF5vdTY8iONjnj90SKLJydK5bE6vsHkmgvj69gY5DGDPNzEeU
+32UK1YRl12CBVB5yT/xe4OKKMNkzGsPn8Pd5QWG/F6b97qyf+5dSd2te3vX
SqBGLvybUxcpDf8C324dXAJqpWr/6kcRfJu08UJhKXfbxN+YpNqsgJR748gS
XqTyjmuw+ioKaNGqiEGfrAg0qGHKNMALEuDchFAM6tePKa0/cXbdeI54CfkQ
uBnv54zqZXRgWNoc02fPx9BB/TBx1hJ8/Zmohb/Z2Dl3JId2xMQ5mDtyALoM
WoCQmHSdf+WSVEOwtwUqNOmpLeYe3qBwxDe+iXI7j2ydxcVcVx9NILTHjb1c
4D70wFNjQdLyxiifdExoXwHdx6zTMBQDXs1u6ciuOHn7PZ4dWQNDho/+CbkC
mEymrjaqUJIdzXKYNfMPjBo8CLaj5sD1S1ABgnVz75/ca/qb7XQsnjsRHW0G
4ltIvNzmX8m5GxYOY1SpDry15Nwnx1ZxrLzGZFoB8bNjTLAvXgzX3mjk3J8e
NznLXLFPo1vmq4Vy6Ju4bsbwDqjVYxb3bUqQmZ63evYErD3zD3yZpEmY+i44
QYKTFYchbam1SnEMHTMTE0bZYuDQsXB87SOPydPzu5kcoYMWnfpj4/zpaNqq
H158DBcz+RW6Xt/MjoRRQTn3/eNjHDV3X3ST0H58cZ4fnT1nXmnUvoC3sCql
9OyU0ObL/ZXXnVzRG2a1uyA6M19HIN+lLdMwZ8VxRoyfoixD30uvg7TMrZmY
0rMVZ9uDh47HtHGj0G/gcFy860JIKhbM6+UlVNHTQcXfeuCvtSvQqnUr3HL+
+l8o/MR+F2f8F7WsMKEe91CRPWbh/uuFUfjK3rkoXroG3vlpOMqxVSNQ0qIp
o9nZEoWd7C/j6sNPmjOdHYWGtSqizbit0kD+0/kW+g6chqXzRsK6TVdCXx3h
T0B+FjZM7cVUJFM4uPwwUx+bEf0NNSoYoM/ERYoxJCcGPeqaYtLWGxKfgl+f
Q/kCKJuPvSuGwahSc/yIljLfximdYdqwO6IzILfU9TI1QCoJh3eaqGFHptDp
6JvDhVFv8Qo/lzs4efmFFspmYmKHcmjUcxixFbGjcT89YWvbHzv/nIGyZu0I
XTUAslmd3ziVn6o9V9+aqU/Opza/NUvBqvs0hPM44RxM6NUYfaasoY0Wwk9S
yLsiWPrgwBImxJrgpZ9Grb6wZjr0StWDd0ymBPJXkTEf7x+Anp4hHNwC5bkN
++aKnXa3C5zbOSM7onitfojKhDy3WTE/MLzHEGzavgYVK5kShkp7xT8n13Ec
Wc7EWwEiqaAjuzVElcYd8TNWMWmtH9seDfr8qe0TQKJfEcOS2739XN289kzD
b56eWcO4awW88I2VIMZ9d0ZVxoMW7bslrwt77whjkomuuUoQU8O/Yd+e09y/
LVWpVX1R0tQcXtGZEkRGXTF7XH9sXb8GZobmHDUFiJ8cT/G2NaMWHNSAyPZq
06h2KFW5BV78VJwHJ9ZPhmXjbojN1oCIpCKGo8A3N1GOPW7H1ddy7OujM+xY
GuH8M5+C+GiEaN9XTHrWw6oT95WDmBOHHvXM0G/yDjovAh3DPz5Ejw6D4eYd
jOysVNj/vYTzocHLTkqH+Y2Ta2Csr4f6HXsTKgpBJyXaH33a1IRZnZb4Fpoo
dLuMyG+wrmiEgw8+aGh4u2roMfcY/1ZeLF1+Dr65P4O93Toudp55Jq43hP/b
WyitWwwH7ql9K5mU0pQpcVNWnZUOkMxYHzQ2K8m0/FMqquVhdtf6aNrjDyrg
KjAyJeIzbLp2h6P7d2RlZ8Hp+iG+Kx2H/UnFvYX64u5gB5OS+ihXvStho4CR
zMmzOjdH8Up14eQdIUMS0iLRpVolTPvbUcK4dnpftBw0iTvKJYxsqb94foCj
/TFu05l/QJhzmTgZ+A5VS7O12XVPmX5+CoY1roIuY9bTsRMnNjcjBj2ZgNZ5
gsYsu35CD1jUH8gNJALOnJQQhjw9cO6uB4+WeP/4AqyMisO84xSk5Eo4fd7d
QXVTIxiUNSXZVlrUGOqtnDGAlwq+/uyrdP7npmN0BysMW6yJLruyYihMm49C
Wr4mfTjE6y1ePLgK65JUi/2QADEjIQAtLYxhu2SP3KI5fZqjYQdeVd9K4n0q
5vRtgiq/T5SG7MvrJqN0xebwjcmQ4hBTheaM7Itt5x2RmZ0Nvw/P0LSWKcpZ
tkJwSq6AMJaheAvLijAoXhnXXgdJCNlun1g0mYk4JbHjxisJIUVe2nZAvX7L
NYTj4naUq1EfoekaCEP9v+PZkwdoXNsELUZtlmalzFgMaVUNjQdrbt87oy8q
1+6FiJQ8gZQirOH6wbmoVb8xLt97gK0LJ6NO2/74HJGiLYZd2DkTVauYobZ5
Za60mNXpgrc+UZrolfxkzOv3O/e7Jgi3FkVcBWDmmP5o3LI9jtk7IjgyjkIt
Kson5+H0uolo1WE4Hjk9xdkdq1C7Zm3ceeMra9HQNX6eTzBn3GAY6TN65/Re
IiRpYEfXj0Kd5u1w2/EhVky2ReNe4xCYlCUd5k5X9qO6RUPsP3cXp3ctQR2r
ZnD+EioErgdnd6KmmTmq1LaCLhO8KljUxt03/pqonHzsWTAYupXbkI4n4MpN
icT2xcNg1aANdp+8hB9BkZT5JuQah1Nb0bxFV1x58BQ3zu1HrWrW2OPwVoTq
BXl9wF9Tx6ICw725Bx6LQLPrh9bDonoLnLK/jwNrZ6B+g3b4/DNeAOLlfBp1
rSyw7dhFXDq6E7Wtm+DK2+//D2/fAZ9VkfUdSUJC713ALthYXdfVdVFsCAIK
CCoo9o4dFQSk915C7xCqlNB77wRC75BQUyCEHtLPN/8zc+bOU9B9v3e/7/n9
2DX3Ps+9M2dm/qefIxOJWzaCHrj7Trq/YkXuERFWoqqSvXdJIMyMHt9S/oLF
aLvidjILpZlR/y4/0f33PUC/DxxHB0+cQU1+WffYmIH02MPP0vjZi2jZtHH0
xH2VqdOIuaxlyQZMO7Oferf7hsoXLUifdBkqU9m2sB/de+9dFBU9l8b0bad2
11O07OA5mcqZA+vpcbXOX3YcRYtnjaTH7r6Hhk5bI/6TE7uW09/uuYvuvP9+
KhQZTndEFKFuimG4cUnrZ/ajQkp3iN6Q4M0nL4fmjGlHNe6rRi079qO4gyeQ
4C7zOaz0zCcf/hv1GTuXVi6bSy88Wp2atx/tlH0Mo6sXz9OwTm2pepli9FSz
rjKfg5vm0UN33kdtBkTTvIl9qXrV+2n68jgTwyBdOw7GbqJJEydR9B/zKfnK
LZEbsYcOxG6gYVFDaMzEGZRw4ZqVTy8nnqR5C5bTrTyyZp6DOzdQ947tqdPg
8XTpFpVxHrN7y0oaO3okDR8xmvafPO/4HHNo1+b1qGUVEup8P27Tah7R9HlL
6HJ6dogUsj11YCfHBEZPn0Unk67Kbk/YF0tjhw2hYaMn0+GEJJtkdfU8zZ2z
kK5meE2UTu2PpSHdOlD73/tT0tUMwbPje7bQuJFjKGrEKNq0/6QIHUfitlHc
obN2tFwXcddmmjRhIk2bOZfOXUqXoSXHH6JpU6bQhOjpSvtNlqElxR+gieNG
0ZBhYyn28BkZGmXdoPmz51LytUw7tKSEQzRsQG9q83t3OnD+mgztzLHdNHn8
GBo2dBit3rZHhhZ/II527D3mM7Qzh3dT9KTJNHHaLDqemCZDu5aUQH9ET6FJ
k6fQ9v0JMrQr5+Np5sTRNHDwcNoQe9AOLe8WrYiZR8eTrtihXT6fQFOi+tMv
rdvRzkNnRV5LO3OUoidMUDtkOC1Yo/2ksrQp8Qdpw7Z9PuO7eOoITZ88mSZH
T6W9xxNNlBrZz38ciCkNzK4lnaChA/tS3779FKtey1G9kteKiL6MjAz8CxnM
/+tVQsU3JOUx40oyTRjcXz2jL02YNptuZHvPQAqd/zMQvuf/DPUQmjZ+OPVR
4xg0YRZduJFtn4Hv+z8j17NFeM+gTFoydRz17t1H7ZaRdCb1RohXOCIv4Blu
bK050NIFNC0hjp6r/iC93Xogbd+2nhq89CR98OtgJo/EZyNBD5FW6p96Df43
VP1vJc7swF/5+H/D6M5K+pr5hy/dGfZf+a98poM43iojyffXP/vvjinMTB1N
sJEp5q1IBKWnnaG3X3qY3vjgW9q+Ywt9++az9Nx77ehqtkfGmTNn/kdk1H/L
RP/3xAMV7vx/tTJ/8kIzV98vyMS7d+9ut6TUMMpNv0Rf13uOnnj9S9q4fQf9
+mUTerruhxzEL0Ts1q2bJWL+IC/73w+dya+X5P8Drf5sEHZKlmrIX/enmlJU
qNePjanGMy/R6s3baEQHJd4+qcTbizcs1VD4VqhW0PdlnKBlDsp/iYhBHu67
Qrzv1RnwnSWT2wOTv15UP0CQ8+k81WwR33NWIOANldydifJ+fmCps2lM440W
L1KFB+uguQ1/TqyZRIUjS9PifeeF2s8884zY7EPCJXEnXz4KMxlinKoThpiB
0P/ef+Xj1C71n5z/dcdtXyStSZHqhL/wq3z2K+o7oaH55MbtXvjnz7jtOIUW
SIny38WTO39KEWVr2K6ll49vouJFC9Co5fvsLh43blwgXUP96KpfZUhwB5ow
/q9Ji5w9b6b/5XUL86V9aMBr+O3ehIJSFOnR/hRdOep3Cleq+PYEHTOZl3aU
qpcoQO0nrrYUbdWqVQBFZar/lZ1q5oTdH6Jz6/6fkO4vB+G7Je6QuSKb2J9u
h1ZOovCwQjRtU4K+k32Zaj5cjpq1H2Xphso4AXTTj1aHIoBuOu0yTJPBKywT
Zo6spGyG/Gdz+g9+kc9+L58BBO904Jq3HpZCd/hS6PbE9IWYMIEC7+cBFDHA
ZL59h0OCO9zz5RHQ7mvkrQfFYlg79yoVtgC93W68NQBlXjhE1SpEUIue08xS
lfEpzcT/1DsLPvUuRb7Uhqo0bE8fth9G8xctpm9bfk21atenFj/1oG7Domn+
/IW0aNEiLu/w5ZdfshAMAFJ/q/ctXLhQTRP3vvjiC76HreTeW7p0KZcMxI7v
378/LV++3N5bvHix/R3ydt3f4R4qGP5P72EsDz74IL9v0KBBtGzZMnOvMP8O
tebwu4lKJ8Z3Mbe2/cfTV11G0bN1m1L9Bm/Q5EmTcM993aeffso/m6Rv+QwF
BUvwOvRB9V6Xnx+N3z33cj36uHUf6jFiKi1ctCgfbqh1QVEXPBIVMZy34Veo
gIBbU5R27L4N91BAB29DkUzvbYG/UyNTW0HfQ88ZXI+OjpZJm9+F+dxTvwk1
g69atapNBw7x6mtpQb8A5d5KoecqlaTn3vzNaxKReZFeKVeSajfv4KQllvGp
pyVbL6xiDYp8pS2Vee03+qLzSDWT5TR48CAeSdvffsPM6Jc+Y9WyjKAfe42j
7r368L02bdr4zBrfw7YKdm/lypVcJAPTeO2111A0w+d36H6M3/2m3xf0Xtu2
bQPuQe0NvFeY3/f1118zm3rkny9Qq74Tafa8+YraC/l3ffroObRr1w5/u4/0
uxUS7B7qhvhPD6cH03vjjTcCpte7d++gv8M91G3Fvd9//z3I+3pTI3WvY8cO
6rR691BzBKcH78NvvfeV4t/17NmTr6MOCpYTRwOb0r3Xrv3v9Gu/CbysP/QY
RYsWL/X7nbwvlN+HDe3BZihqTlggLG+2IlJtPnjxHrrrhU8RBix7kd5/5QG6
v8E3bHDTW7FoQEkzTj+/txaFvdCGIl74mR57tyu9334EtfiyFY8JKTl+S9Wh
Qwd9S5HQn3QgZ+C9wjyVRo0aMekAXPgbZfYXK/LMX7SEXm/Rkmo8+wo1+6q1
IskS95FYPTwSq+k+0r3XR9+jviOn0rfdRtGY6fN5R4SHhzFmq53iPhKbjH+m
Npb/DLCncQ97/D+9h9nUr1+fZ9eyZUu8zud3OF/4Hc6U/h3w53b3vN/hPOMe
zrf/++rUqcPv++677wLeJ79DXzHvdyXsPWg2/fsPoBXLl/MGxUrgHgou4Hco
Mj9vwSL6RpESG7XDkKlUu3ZtFKqwGxFsx3cjgtHmULu3XqLi5Z+lxFs2Aqfr
my9R2cq16FKmFBst4lN0TvZhSKEyVPClX6hknTZ0V6Pf6e8f9KCfug6ht5o2
Aa8wZAMXW6T+LaGpCrAx3E8VH1mkOPcidR3T6anYzEeK3dR8+TX8Tv8sP/9s
qZrl8OHDmHLgI+qIChsAWwAnwhPVr0LNGuEyeB6/SPEyj3MUDrgnB17wDskO
eBPKhDkMDj8D98XPgCdgVPpe3WD3+JBMmzVXLcdoev/nXvTkc7Xpxdeb0fc9
x9D3PfBvNI2fPo8GDxrIr3uoejWaOWeBWrqR9GVntXyDJ6lnTuBnAi9BO6Yh
nvtHDLVo1YNq/OsVatC0BS1l5riQtwTGguYjTdR2eafFx/y+j34fRs981IPu
frMTFf/X+7xuDz30MM2cu4Badh1FzdsMoYfe6UJPvv0rlXzwX1T5qfpU/Z3O
VKdlP+owaCItU9IQpCeMpfkHn9DHHUZQzc960vOf9aL63w+g937qTs+8UIfv
tVTzxfg7D5lI46bNpUfrfQ7WabcgSpDeRihM2buIKoSH0Gd9ZxmhUO3OzBT6
e/UK9Nhrv8BFrHdiaSsXNlbw9EXL76nBd/2o+OvdKLJeDypUvzuVatyb3mg3
ieas2UXRy2OpZ/Rq6jllFe09dJzOnz9H586dowsXLnD3hMTExDBcUCNwLoXo
a2Fcyhh1n1Dm9/z586F+X1WXQvx//ufXwlAXLfCRBd2v8gAx0DU7DlD/6Wto
5urdlJiUEmyw/8GTL168QFOW76QfoxbQ212mUfSSrXTm7FkfMqiv/9mTUSIL
T0a5wj8lQ7i9lsQ9gc/S+XPI2rrd9/PbRwPlULLJR2hTesHFw1SmWAF6rVlP
b1vQLWpZsyxVecap/FPaymwQ3Vu17UT1v+tPJV7rQAXUtihYT22LRr3ojbYT
KeqPdTR6wRZaunkf02DZln3Ub9oamrVqJ507n0ipqRdRtVDogTaYGLS6FBJq
JolFQr0/U06XJxQa5PvBnnH75xayz502fyV1HbtA7eA4ISIPVX2XUhQRU1JS
/ofP1mM+evQojxlY/n8zZmzIMQu20vKt+/6D54bzM1JTU/l3QxXZF2+MM5uh
oH1+UlIyLdywm5cgZv1uOnX6DM/TvFs/KsKSBh3Qf/jhB2upQ+1KafKFLu+v
3hdCj735E5JEhZv98EFttT+eo9PXpKJMMStV/etf/+JeN41/6E0l6nemO17p
QvnrdlObpjs9/PFQajtmGSUlp9CFlGR9LJ3tLKNUM7EUcq/poRfmoYMyoBAo
JUccDcQx2/kb9tKg2ZtoyZb9dPbsudA/exR+pgh3SRE1OTmJTsSfYoToPmkl
/TxsIXUbO5+mzF3GlHIO6l+N9Paj1+uLPY7Rm8eGCLQ437egxfv1/Dn33v/d
44MNUW0pdW3Z1v00fO5GWrN9n7MgRXyGA8LiRGNbrdx2QL3jAAMkJKxq1arx
4qPNQEUHVBq+UoNKVa5Hadl270xr24jCi5aibaeumb1zj5WEUInux59+og/b
DqHKjTpQkdd7UtE3eql/6v/Vf9/z3kAat3CLGlaKgsPzDLpz18QyAG3cdZCH
unDDHvpp6HzqPH4pLd4QR32mrqbuk1fRpKWxdFGddFD1tKLo3NWxNGz2elqz
dQ93uVKwKQgKCuJRF8zXsUfUIuQzpHRu+RDd/YkaWYh8H9wDi4H6nbJwzvfN
tbsDX6vWPOHUGZq6bAcNmLmOFm05QANnbaB2Y5ZSi+4z1axW0gRFjVPm+WgY
i+9Hq+/3n76W1u44yEwjOSWF5q/fQ1FqtpsVlRLVe+Lx3OU7aMiczbRpz3E6
e+4sj1YvfHWm7MKN+2j4vM3UK3oVd8bqPnk1NWgXTX//Ioo+7TqRlq7dQgmn
8b7t1FtR+fP+86h5t5nUeswq+mrQQnqr83RqO3qpWpnDPBfFbBm7zp5PogmL
ttLn/eZS65FLqO+0tTRo1nratv8knUtMoslLtvH4N8YdpmMnT9HPUfPp318O
oLrNv6J69RvwTnGKsoq8c3zldCqibv02dqEj7ySzvPPo058CvwSrRN7ZHRfH
1Nm6PZamrdhF//xmLBVW8k6B17qpvdeD7n1/CNVtO5VajVSa7PbjlJ2bF/KM
2NyycmyUuFTvQWc0dKv6Wv0bvnAnXUvPMi1ow7gz/Ix1B7kHX57k24f6NJe3
USInNlOpgmHU6PtRPiz625fKUZm/1UVMsJ5JccuiYXLAZ+OWbdQ3egW98PMk
M5OuFKlmU7pxX3r4k2H02cCFdCtTuxXUDB41b8zIDgwCP3LmEjcS3HU8yfSw
DWcrz9Q1Civmx9LE5XspO0fKfut70av38b1JK9S9XK/LXrp65f74FH7enpMp
UrIftjl/lpOVeoz+HhlCL37SFhGIMprvPlYsJ+xROnExM0CRhxUMxVM3bN5G
XSeuoFdaT1HLpyZfrxvLKXe9N5jajF1NB09fxCglQiTuRLJaETSpvQCayIrE
Hdc9KQ+fkbq34dyfAe1y2k1YQyMW7aKZGw6ZiLNQ2nksib9/5OwlGxqE+aJd
0DBFi1nrD9qay6C6pn6I1B+ChhMAnZmXqO4/KlP5v39AN7xuxzM6NqaQAqVp
zeFU8/OKPh2z8Nm5K44Wr91Kn/ZfQPd/MISKNOjB27mYgtBSb/bhlh6Lth1X
i59LoxbvohFqm87fcpRuZGTT4Hnb6Z1us/m36Gm1clc8d6LcF39BtqHa0TR6
cRxFqYnN23xE6rZhYlsOnaOZaoMnJF+5zWUpB4LL6xVF0ZQIDR/ajFtFPadv
UhTeRRNX7ME6GZN1JMIH+ajJJ+16Bo1U30PHrIXbjskC4WvX1djQ22jmukN0
+oIkABSgS+on6Lb3w4jl9POoFXTsXBp3OkVvCjRZOHJWItL16zLVPTRcuHqT
C/NzBXMUjs7Iygl39rq5xEWz1f+bRxTkR2Q4I0bx+LQbmZzcu33HDoEvP/Q6
vzOGyubz09YykuiJauXpkWe+QgyKP3qhGDj0h1j10Mxb6YxQ6EpfqlFvPvf5
63Rh7a1K8wHUS5EXHaWkXVBC0mVuuLpu7ylUn5d9G5+Yxpc37DuFetnVzeXY
I+e5pj1aESjKVBJi5fomQqGRFJp4oGP5lRu3pP8KInnQ5dnAnKDcjfO7qXSR
/PTau64ikk5fvVCWKjxRl1Iz7IwF5WCmvnXrFnfkOsWlv25R31mbqaRSRMJe
VbLmy5145ugSxo0Hc3K9fGxvsPbsudckOIu7Z63ax73L0LrrVkaWTxtx32fo
rYAOM/juekXN3FwHEtXNrQfP6Hv79L1w5z3SZhuHDB3PpC8Ofrc3Ppm7q3Cz
RXWhR48egpVif8+7cZZerGKlc/PJo+8+fFm94XE6YVsKFbdYCXvf5cuXubZy
zNpd/Gq0wwRzwGaJqNuFyfn3r0bR679P467m++KTpdsb98BaGqdb5K7aaymS
Z/pcYcQHElL0JAv5fD165V4urY+P9H+QPnzbD581IfVeOxj8RrocSgI+Xrft
8Fl+Dbqf4ZNtutTgOTuPnTdmEN0oA11ODLhabM27Tg1qVaNSVevRJU8sjf69
Ed1RqBRtOCqVoitYbAWPvnHjBu3atRMF12n+5iPUrPts+m7YEu7NWEyJCjhs
JRr2oqZdZ/Ho67efSj8rsQGtcjFCdO9Gc7VOk9cpTpjMM8GBlBg/AA76d6HB
2N6TyYKgadfTuT3xUG5teEguo4WsXJ676ZDNJ796k0YpQEcDzi8GLuAWWABy
NNFIz8ySXwOdAH4T1No7/axSr+pGWejrOn/LEYFPtI1D47F3e8zmlntLdxxH
5z7uf8kovPWobfaF9cVGB4YkJF+WzihrVq++ndR2NX4TVSkaSh918+pfZ6ce
oYfujKDaXw4KkTaqAnqw26IxLRoD3Lp5Q43mBHdK+WrwIqr10wQqo3gc+F1B
xfuLN+xJDdpPMx1Uci3KoJHtUNOy8MKVG25PUjndkgfF7QrnbeeOM4q6D5mv
otGy6fsUIqfx2LlUmqb2pfT9xAed+dAqCY1NFMzallRz5szhksd+tpns66fp
4ZIFqfZbnTxIzLpEde4sSX+v95nbJk8gEdWyxeJz+tQpWTQ0oar+cRSTo1B9
yH+96Z4Wg7kl62R1D0gkTc7RDRoHartu2S0vxs7FZdPJWzIb8C0cNRzd3Nxc
aXQD6Q7fRguxbK91FzoSmejRoKgrzRnwlZv6u+aaoKdGVjCkXNtGOpI7pmCO
AAkIm6lpl6lKlSr+CIl4hTeeLEXV633nIGQmfVzvISr5+Nt0JVOGVcIi5N13
34014R0GywAwDCcYe/2f34zh0w7RGgynqPpvSFnojKtQ0gaeBk4xkFvi73V7
Nf5tO3RWJJkAyHS6TfJPPMiUjQsCg9D46z7nJKLpEL4ae/ScVOO5Lt0EY2w7
WDsY9Qjbg1kxVym67mInZdMX9f9BpSpxopic1x7vvEqFSlenk5ezDTVLWuzE
LkcnDeDmoYMHuR3gom3HlPawBz3FqGv0OsV7orgV8wutJjLrvu/9wfT4lyMw
VdmMYAqgDD5qzDbQONebuaAbI6nCKCCpWhN7Wb14qQIC0HZffIpUBwW6AdEg
3qAhNWTSg6dSPNkll/ce2sEfPHVBFgJDQVNDPExdll2JHYwmsWgdd1gpGxjK
YjXZ8fprIiFi82LlGSWVICbAg/aDwxTQDNVdvwQ9GzZsGBw9kbR0nRo+cw89
UvNTkvDqxN1LqWREGA2L2a6HW86CJxxmAp7pCjyVisNMAD11wTvQO6zOb1Oo
uFIWCtWD/b8bVXq7Pze9RetzfDAvzAfzupWVbRkYJgJhfr2WKAVA0RQcVFq6
4xhoXSTIAfmn+aorPl69eUt2F9bXfN3iJ5qKSEl0i5+6xl2Ht5+gso/Vxf7k
T0biHrq3SCR9O3CRdNgS7IyMjGTcRLcnteNDzTZCt/XBagme/3E8ez5Ca3dm
qfLOd/pzdyqv312xwEONxq+rtfQIMeCmbjgT7LpXcxcTNBipu5dHMMfGngPo
dFYiw8QVuxla82zLZy15CuwqwYfvSWMbF09FlcJZ32LwFEwKLcOcPg6VzKv7
/fwWhRV8hOIvm+OWnkj/qlyU3v0lKsS/ZXa5cuX4pGNDJScneypQHu8ndJ4F
F4KjAIooYPMBBZfYTwpS83lwz5PDRNDdzgCS7CxXtlTztWzEQT2BCRdTFaPy
uIv31UeC/FwyigDzaCyLn2NAZiDFzNNRyFxaeChUFDVo+bDvKaxAGVp7/IrZ
BDep+dP30hMN2+BQ6vFWsoiIPQvPMWy0QEXZHmYwPIfES9d52e9VSFjx7X4U
Wber2oq96H71d5cp6+ik0tPwPaA8Wsxha504f0l+bxs6ufgovVOAPgZKrZiD
5wifU4KidHK7yG0IdzC3UNjgoW4uS0BEZHcEM5BMm+Khv5OZHWpeLZ1VYWLo
Fr2e+w6fSr7C8LvIIKSSQwTy0K7ID/IkSWP7/EFUtERxmrZ2r9IFr1O75i9T
1effoYs3ZKcXsHgHBzRYmXS5xgeDRIc+2TJow4i33//+EJA5H7Qgdbj+/cM4
Pqw4RBhkru3Q5y8/3pTUIhDaCH5WCTl5Po2VGKNQC9RBLgQqok2eerpsMLTU
RfMboynLiYzfFkNFI4tRt2kbKUOpvyN/bUEVqj5FJ1O8JvaCaegphamis5ua
ulAkQ80aLeTBYss37cPiceEG3amskg+xHl7zSciDF4PJgzAC4GDonqe5t7lc
Q46XA/ARZozcLFvx2d/GrjJqL3dYFTzD5puiZDnRiBVhQqSyAh4msiT+IchG
LIdCpksnt9D9FUPpx4FTOetnweDWVKDCw7TtxKUA4EKXKfRAMN2lRcvAeYG2
8MPwpfTiz5Oo6rsDmQWACX7QZx79qDQ4KFc71KQhfg6L2aFgeg8bdQ08hQQT
5KZo3dc7LXm+bMMAVCPnNn6Oo4p+l6zunjaNqCN8mA5SrdD3TkyIQoz01JP0
9N3lqN43AxWzyaDtMcOpdMESNHfDSTsKQSQYZ9LS0pgPKkQKN8TAmYWa+9hn
I6iS4n2Vmw1ggbdsE21G/HzAAm5ui8a1XdUegviE3vbo+wrR5vi5SzYTDmu7
ka/vA3hp22kka6JLPDlK45cnkpYwuxe0wNeGzN3GXeIhJUD8EqBBm15pqxpE
zA4RezMiSYLCChhFDi2Y2J/eaf4+/dr6Z3r7w5a0++zlcHNbEGXDhg0uokSY
AYI9QQco86Y2veF4Yd+822MO2yag+wl6YJ6Y7xItQN1vLkNuxLxGLNwB9V6q
5rvnqLCZIg4CxDBH2wwRyR37wTG23Wl+sm7uRHqz8bvUts3P1KzZh7Rxb3yI
zE2gA3F2sK4Z6Mhv5gYjG4S6zwbMp5INeyn9p6eCjh70xJcjqdcMbVYUoxbW
bvrq/VrMWbyTYcV2m3DEnGDXHjMzgMQ4ddVepbWwSCON3/FV2NnQn9rY2Zgq
6F/tmmW3HTrnY2+T5hOIMBTEEKoc2DiHmr/VhH5r15aavNWcYrYcslQRpECg
GwxmBin06a5ouz7LB9bglWql0RS+fNO+VKJhT4pUOwGiz10KRZ79biy1m7Ca
UQPMYMIyBxlycmWr8tTGaekF7xCUBUCAICCMAplXg+wOiw7qqzuOnGOmBhki
SmGUaRxvkFgLaHgkCIpHHjG2NFx7//33BU2ETgl7N9GHCmR+/qUNvd/sLRo3
Z62lk2skc1rCC4hg2fr/sYWBBB2xvx6yiP7x9Wh6SImFd787iHdUOcWEICai
wXuPaRu4te+n/edTe0UvdSyseCazTfO1fmnnVKQWdowQAzKC72LicM7EJ12W
chj4WpKSr2AxAjucseZAiIgpubmaLngEFG3A2Gklprh/n0q+LN2pne7vgici
weRkZtCVq9csumBlbJhV48ZWDYNdEdtUVubY2VT6fthSuqfFIKWCdec9BLss
ONH7vefSKt3E3B4gLc3wX4Ik0Am0ynUcWq8YlwL3ShggmlEEkK3mKCAyG5pY
jDXky2U/q1VlOcq5maxL5Nmp+pqn4uLiRMWKNJgC6bHfrM3MSmA5xSwhjtRu
PZlPSKaDl7FHE10B484g05FcYG7fvlJLEONM+/aCDn6w9KD+RDfulkMX00y1
MzybvK+1qpJ5PboiIcvVYIedNOWqSV/h2jz5DU2DWZAQQYHPLqWgobM82gJ7
cfFF6JoSPweo81HhrX5MAVAj/FXtuIFIih2n7QWnWF5SuGB+W4iHCtxxgIHf
FSB5KIi0ao9DNpH+LRKonaCEv0jnMLgf2I5gJoHo+9u4VaIl6dkXZkzZZp4C
fsgt3dUIcATxQRiEY1OSTtpXr14h45C27mI/41E+AEp+Ayg4itAtITpjkr2V
OPb8TxPYaZFfqUkRdaGpD6D67aZRvXZTqUnnmSytvAzHp1p3rLeYFlxiFDMo
IpIKjsVJpVLBUyh2I0XgamaDo0M7LODggJ8PXMiKutILSppRwpEGV8AbHaZT
16nr+RV4EkxyHSauZV0IkrOGsW0szWBWeMzQmG2OUV3H9fuhjNg3/Q07sbE7
6MDxswx5MNBC7hBfDCz+ENHajV/N6Fql+UDrJoRiDo/PXCWEwBFVNAiBSga5
Zg9OpmcPF5HvhMGWjRpbBHIstqiZX75usWWP0YiMpVwuT5s2zTX0PGCofxsL
TkFDlslq0z/9zWieVqQRx8oppvyFWigITIAXsS44IgimIKbOg8b6vf0IK0GC
BmL9NhKIOPYdacDK/zA4gsc0Vhvwo74x3AT8XvOYq1evUqlSpQRUHvADENes
ckEBCDzSE5fv5gMN6322tQkX5v06RDFCQCeceBA+ACBimoYDpLWS0Fmby80T
hRCjG++rnVj5gy3SCmfuDTI7OaJ4LaQM4I6iVQk/zHD9ghB3wPrbqo1nbM7y
FOvPU09REq2QTuww2BAAN89zXcyyaHwgmgKJwBghZMhv4DPFx89gEyLbxzXF
INLcmGL0gSvF2yFFKT8D52xlO0CJN3qxUx0yyr+/H8dKc/mm/ejRz4azkfCX
USuomzrkmNxRxb83GUUHCpA2yEX4yiwbD8l2w8kJ6l4WnVl8dQhB+lBpoNA+
FUYLzsB60W3qBvpY0Xf5Tq7DwFabXjM2UpMus+gzpZTgdZAFoFND0Ms0jwQ7
UUS3OBPE6OKPM0jkg/qDgLlpK3dSlIIrWKwVtczOiGDzAV6FV4JlgNnWaTMF
upE6G+pIqqUEt2uooBF2egcbYEOG7x2bUF2ODEKX/OarsIABXbC5snJy7zaX
56i5anTZCXSRB+9VXBcbAyRSh1+sM7KxwTDVS4qay35mmAfMxFwTC8Q2uNBP
nz7l2IML8o6EawPiLVCHI8kUW79Libp1f4tm6UQNwLaLhetN7X2cAQeEpAYQ
Jg6bOjYNho9zIPKPK6sIUdga7KlOXnBMHp/xD3rPY9gFfEi0U85t5AFkON0G
nbp06cK2E8x/2aY9NE0xGwRHYYQQI9SvzWYowo9S60Ard56kH4cvY1dPSXWU
EJYFpHpMHaHGnWZyCAIWCT4+15gr6pCCI2HarjFXlp11nsMajQ6Im8ZRhdR2
ZFVIbVeAOlasqJkVvrPdmG8gquDgIrRAqa4s7XwbtUSpvgtAU+uZxD3rRVuj
VSsrUzjDC3XeAcp0iV5H/WdtYesnqPVejzlsQekzc7P+XWaWnb2fYccfuvxs
NtrCUZKREwasH0cspfeUKvr7hDU0cPYWloLufLs/C9zPKcgaqQSBEergQhiA
GRNhHp/0j6H26u+YzYfFNQyoWGadZsleh0F/hpDf1ce19rWaLT3ifktJu8F+
evxTIkCxIE/KZ6ilY69sMxmGwJjNR9goB/Xw2NlLvG2V6GupLgZsIrJ4hjSk
v8AzScEAnsUeTOCjC1EMikN+s4VvebINfyCxwwL8L6XRFzERMxA6K73TTzvK
rt+yfipw0ha95vLQFQUi/MCLfWU5uXJ855lggxEcbJAumxsqg3jpsgS8tMwl
fjHBOcQgTDVWIbWhxBvkBpk+YEjgb/WBrLFic5z6+X4W4z1UK0CbDpxm8085
tXsKqKmGvtKZfYTPKBKAqeFsSAQdtG7xcmGIMFRFM8SxIFXajBQSKpgWJFKl
n0jwj/i9XA3OtupUJwT4mmNHpiMM95lIqdgj56SgomvskQm7Bh1obhs3b6GB
M9ZyaCB0zmtKPhO3Hqz+IDeEqqrNB/BkizfsxUoG3IB/+3wEtR6zkm1VOVbU
YUZiiq5pK91YE8cEpoZhC+7f5HtxDCCiSiki6lNRkJU63B6gTi4kJ2wK4Bco
M9pDWtlOVlxyFbJwn02LF6qjp1apWffZ6t4nSgHAy9uOXcUsQUlMVuH2MwL5
Iw8iTQFOO3bsAPJokpVm/MJb4PHE/8Nc8p3CzleU3gUtCJwZcAIWDLT5fcJq
aqNICPEYpnb4k/HBqNWzXA3E+JWMLBUYSYH5Qw4wkCP+TgRerjeXE5IvU5ri
QxzfpOatMC7SkAlPYyXPiEiKJ1tQc0no2KUFo1kxV/Ocph35YqrM1eBkPWr4
CljLqeTLthUwmGdQcIq04IQUVLE137h+3QBRrqsxgTFV0v5B7bgKZQEV+wXo
KB4daJvNFJ+B8S3ZgyG/4CYrRahNPd7YjxT23mMugz1jAxpbkah5f/jaisSV
BftH2bJlfWWoAgF2oV27dlG7UQvpgz4x9JvaFVCSNJiV5PnihS+0msCyAgzq
Rer3oAc/HMr7F3IFFg6eWowXCi/IjdVw/OzSNZWFKbUV4JTG4QKzldVwpSAJ
D4dQMM5T9Yo7WwIunzbq5HymRgHRTe2MYE8SLQcmJBRX8pGnIi0goS+omIvm
rtnJm1AhsH5iUT6OiAxs3n02Pf/TeCYFgjMQlgCLEezwYOPRq/fy0mkFicoE
GZAsDq6BWka/EteJXAYxITalZ2SbM1eI763ZrT3rIxfFMmi0G7+KDRag6k3P
e20DFLRI4/qERUwqwqOESBStNT/+G1zr1zEr6H3FMTtOWquEylhmfFhgIKvQ
08+S5A9Q5cuX5zRThMUpgCpiAAoxixDoIATCzQg+D4GspxIp4ALFlmmvZgRe
3fD36fSLUprhlIH9otPktTRIaYNw5xqACmZDkhg5F5BOnE8TuLigFDPwdrxJ
8XrBKdh92MuujiJCSwWMMFgFRmJSxeV1LFjtp/gkPQ5FlTCzTfRtbaI+du4S
pyyAK+JvgE98ku70c5E98VoRXbDliEgOSWnXabgxRi3YeqSgc2jwQWp+0Bgk
3XPnhtKY0tPTleaUng//AfEk3Upwlu0JsiFHUAzg169f13usIPvZYTmEqFGm
cR/Pk6YUBux+mPxyPHEJ2wbiwxItsAmqHfCFLzHROGKcUbgj7NlQa8Su3R+U
hjJcbQ+IcIJve06KYYrdeHKExowZE1gSRRcQzrh5nYmRnn4z1BDD4Vc2LcHf
hgUo/CUqhpr3nMuRwkrONF694nT1RgafTDF0giqINn6q5Wiq306HdF5R38nU
HdIVFRMZu9ao36hJiv/TxQLhDbBCjjPoqe7LfgAVcTZ3HHGiP7XQKVqnh4g6
CAWSyvfq8MCuoAgvW4iD2RXvwNMwLihLcpJhBwsIQQrVW0lvpxAhodsUXgpC
C4LixKOQGvYTUhVhVNHbsxiDEIQjyBz1201lsR0BhjBBIDq2+kdD6ctBC6nz
lHXsxe49YxNL3ACyEmaYWo/UBnwFseLjyTNu+hzHhYBr129lOgQqYsme632f
vwOPBkgvoUZgJXgFJJBI8wQXJ2EtwMcN4oQL47o6amyYj9nBO0EHovC7/LWz
oCFMoZR1S53fm2rL3rxpCZ4T0Bgkv0/JCmRd4W8FsYXMAQbuQVfAIGARgFiN
v4dyYtEf9GrrKQiYz0eNO85QC/R+73kckPz14EUMVfD7vdX1D7aWQtzFkgB1
YbTaZEzyx89fKmlI4++Clb8vXU1nLzreGqMAHPsTyNhu3Gq1R+erFd7oxXLq
GASW/UwMAr6+drfmgifOXxK0sbFQCiBjthzWl4vaoHlYwcYu3cXrAmPG5wMW
MqeBpogPsA2WMJhx1TramPMA/Tc/S5XYGkJF/OSwuGUi+Iyv2RPPYk7y5Vv0
zNNP3zY8NOcmtfq4HpUrV4Yq31mWSpcqpf6VphLFK9KYhbslDkRgGaVkHFgu
aYAKQ8c0nvx6FLskoQHCPXXPe4Ooz6zNLGnKPoPfA6uO7YolhfytOJME4rkg
XM0MUq0ofxUrDOcABCuYLsB7s8RU5otdpZ3HSfiAADPUEuQRBwkNHdLmXSpd
rjyVq1hRk0IhDyoktB+yVMzi/ja+HYoU89fs4Jy3VZr9mDcVYa76ws8TObYe
0Y0QyJByUEMph5gAJG5k+OTqo8i2LTGHYKOBRibGSgDahVfBT0wcX+WEpKU6
Iamoc8/vCHidxUknEQnublQCAaS3jfs5lF4eD7lBIuklD0ng2S/SSmKLooe0
oYrlSlOVquUUDUtRKbWlSpYoRl90nPhXgVYlzLGBAxgwBhke/BvHHjZThH/D
5N5KMUAknNRV8MD2QXVmlZ4vBaxBzrHsvYBBby/7uYo7g449Ym2B4udhO98R
bedT1C/qXIZpInrVXhcU8hzR9SZbAndaa5/6SYTZAv7h9Ph4zotdFKeQHXiC
4zxaPULpbIa4BXjtxPMKhQIoFzyaK5I2/TGAylYoT2UrV+YDrCleguq+1xke
aGtONvBcsmRJ2rRpE0vBFp4rMrEht4Nqf6w/YPVTSMJvKjX8kU+GsXEQUA1j
NaIjnvpmNGsXOJlQ0SEVIwsIlq638T21QG8oablpl5kcmjV34yE3OF9OrAav
EkYy1pKpCNOQlOXvLBO8r+NBL3Ki09eDF9M/lKDzVtdZGIZNqDAsjl8AzIcq
gtAJuEqUNi6b2MP33V6svi/3gM2CkxLUOUBoJnIHx6plBbFgEsRItCKvMwEU
gMu2woAhOrGRIemyxXD1bcjycNlAeUBkvRprAXOClBKuhrud982qPaepfbu2
wQPTlHaQsJ1eebQcvfnBFxQ1dAgN7j+Y2rf6iBp82pquZ+X5i9b79+/nmAOD
4ZJyi1nB/o4YPhgrw+t0ZgyHh9w4YayUjrEiTQ1WmS+Ma1vpKI+bsbOLRbFW
7GcsHdgTHOsZTjIAFBDYvIzvV3TRwGA2XxPLww8/7Bv7GklXL5ymurX+TjVe
+5CGDI6iwYMHU4c2P1C9Ju/R+WtZknnhnwdvYtiYd6lDJu5JyNFgq3BDwIsH
B3FRk89TRZHm6W/H4Oy62o8XtR8HJdfqeBCMIbxBslDfK2IGst/IzRCrgS1w
ycjfaiClDBGxmyYb1EXKSaYa5y0N/iGySTzDogYJAB5APNfmSIUyOXzjYCMp
+0Yy/dCkBv2zVm0aFjWUBg0YTL27/ko16zWlw8nXZZnd7HkUxTcIXdqsDt4K
hQsCGsLQgcovKW6H+P3HvxhJtX+dzCCBsEfFZiSO0jpt1GCRzz1VWyWKGYqm
G8OnGEW9aIxwaxTle8ZLU8S5558UKpIZaOmI0pHO5dXeZdEZXKOEGB3AFg8r
odv6a3J1pgTehHWGiRZm/IFztvDvUL7PH6Kzs9Op3XfNqdQjtaj/oCiubdCr
Wzeq88pLtOZQsj9EP/YYxztKuJyoXYAThECM1w4XPehijNzwRjf4fRrd22Iw
i2JPfzOG7dBYhG+GLmbSYbNC18I+x2O+jVoCx+6vk9X/4jsmu8I6mbIVb9po
4FjJYSKVBoYzlPBJOYU0iCGJlD130yFLT0FkONAR/vB8qwnUQklD8DQHk+Uk
jxpiLaKHITmB3jGbj5gVLuuD9PiIrWOajjLm/+44aQ0rC5IWjN/g9DueISXD
3/DyGbYeFbSS5ARj+5D9CHMNVBJoh+Ar6sk2mgxP1D703WiUS/v37fMHcHG+
JB5aRy1qv0a74r3Gd3t3bKKU627uiofgqMU0cuRItgcoBJe0jUBuqoM4oFRg
O0Rw4Fhn7Yp6ux+1UgxarZl9PKwlSFgGF4XPEbRWNL8nyOMLm5fAsYKNyKn0
2bmuuO3Gps7ZcMiN6BEPDyIholdpuV4tgoSn4jJAYbPSCydMnOQaia1v+1rS
UWryXjOaG+c1Ojy0K5ZOp1z3IZmgPkpXzZs3j0mmUD9YVI4cMIxmqEnuqvBW
33wwpajLcPLAOmDyNERMhyPdMY4Ek2xkmW85onthsz7+8YjwG0ttAfFuiVPD
5YN4zDaOdY7jEeWJhhDpZ005LyVoRHOQSOjMzEwaNWoUvf76635Rz6GUfe0c
/dToVYpe6DXTPnMwlo6eS/WhrjAIFC2FLwISpWIQZcwUwbIgwzRRkh/sUHe/
O5A34jPfjqW6baKpxmcamxCgZw1n+ZlG8MSMlRzXVRx8JPJ4jklxNabpUOey
Y7Eu4BBYPra2gPoqIrGxcxWFrDtYrDV6GBSgPxnrjLlX0oY7Qouf4aTKGtcz
y/2o7wI5CDbjl3+dRO/1jqFpsxfS00//0zeGWs0j+xq1bfUZdZiyzFI99cxR
ilPnwKW6a8UeO3YMM4h9+w+If8GBWPOTMszpFG6x3A5nyZNf6VVAMRCEL4CN
y0xg4sJsoG1ghhD2IDAjqwxCYq62blsOgTjHEUZnUJKfXIZQDeGOGce5S5I6
qeMFTrAJECouUIPFefU3iiN5PlCdp4usUMCGerP1qZn4ATz5ROIl2dC3lMII
Yw70D5joEpLSQuRMiGkGNhi8qd8fW5Q+Mou9Y4ou+e2YdRaJcfLJOCSXF5dt
DFp+nXOihgfCwSY8XTvwCprbwlZiYmK4/qxvVRexEB5YMZOe/kdT2pNw1YZG
u0XYUaQcErvCeYEcmPbBxk34pn5fUdqjzrzj7WPhHfWNIMnCtAl2jA+wAZKA
Ym9QssV5J0YWg2+ShnvLiSEQB/5xK7uf4r0OCXa8F5kp8A7+4fj9BN4R2oK9
glUNjyzs2shDJHY68dBqqvPSs7ThwNmAgHFDRw7Js0kouhgBkGKrjkwobDAI
S4q0NgQ5Qh6Cmgj/mEJ2el1ppRO0K423a44XrulitXi9xeBtLDJ3GWqImA9D
FtYcUUbyd67LETxjqa1fQDo2IdqLyLIn3x1BAfP9LEcn0PlvOSHipEbAgpBH
8FzIefX0AXrlH6/Q1GVHLTn9a1yvWbMGNS4LBBmuLdakhgNZELupTpsp+RCb
pW7C5QB3xGsKypHO9FGfGLYXHTiVInBok4/wCBH+FeG8ZGQPs8KCXLNZKbk6
FAsEw3LAXCP/jXWAMW3nsUQx9PiYxk9d0PMoptUBJxA016Q9QxbBk+DFBEog
Ih9wADNT52lbqdrf/x0izVzcys5iI8+5epY+afwsRc1YaTM6XHt4ocKFaezs
5dR70hIIOVZFCxTc7mLsg/cdVpQPes9lizcQGJZkmAsQnw1rCsKxtGNqKZ1M
vMRbSpejyuTzCS8phF5kjQCOkTGDBQJCalt2Hks8MCPrXCAW1iXSyt8xkev8
DebAMrZOLbaye66Rqz3ICGMP5gjjwZy3+bBrMke8V5QOuBCmzQYZRXjovQhi
gFnpByVff9h7HvWduRmxGj7E89867jXRHnBNoTP9qAjVQhF0wrI4+4zAqk1h
9Pjjj7twY2BbQtwXjetM/6j7PiVe9yzbAttNmjShTp06cfSCgm3ZCa4kAV4M
aARPUrqFkT0L88RhiQWOI1MQIjuwHN68Z03YBjgolEB1PiRYHNqVzgyMhURf
0rzRC3WNtehvFtFGcu4xca+QALJycgSkOdh+mb7cqXMX114eInkZe2NG0z+e
epEOJ14NyBSEnWbEiBFMAwXSNv0O2X8IVzXBF1duZBhlqDAH9KGYC3Y1AjjK
NenLUVUwL0BKRITwN0OX8Pm3EcHaAuNV49IWGKmbEIi5+V1ctQRx4s0tHGvr
jCC1b+ZxHJuyitpJebI4jhiEI0FlxM2hzDJaswgqC/0Sdi2hGk/WpA3HvHAi
QeWaNWvS999/z9mkCpVtQQdT6ACFtfaaPCGJSMOUsMo4ySh5hlje74cv4xpd
iJeA8gK6ItUFDi44ZIF4e04khwRT693SCHKYgnGHiCDXCpn/lUpdMBDChIKx
sR/M/DfkAAmPFQOQFzrr3dPvLeGOxSfE1qRp2XtZHOR6gqasPkB9h47m+tRi
jhHyXz4RS7VqPEZ/rJOUTg+tS5UsST/+0oZ+i5pNbYfHQJSxYgDmCcTELlGo
6hqT4MmM1kuTjzdiATZyAH9hCYdrET4HKOQwFiE+cP7mwwYkK9O19AwlmW5m
BRz4jgxQJC3U+nkCW90xUwmXBnIAOWF55ypdp1KMqfw0K8+Q0XINv56qo974
b/Czj/rOow4T1gBxrZPf2sAhh59KEYBmcd1cVuxC77VIyw7wwYjOpFxlQwi0
vflbjogEmJh6jS08SO1USpBQ0PNP7oM7UC5HRUVx8a5giIvv3KTPX/sbNflu
IBwa/p5J1MlwrNrhZqCIaRFZGSsE2wI2H8hgi81ohgM958WfJ3L1JqQEQXaG
+7/HtI3AJls3iYPflmmbhyKPjG+fIwSrCUqbZdcBKQZt10riGLSrmp90++w1
erruT3TTdsP0cBWNavDZsmWLJ/zm5/gA7BacKaQ2GSFYoBUvxL7E8Ud8N9gJ
an4h7wApK1CZwGt3aBO0hM6KbWOdtm2IXXu/gUgT+CH5K/6BuUYEcKoaaIF3
u5GPpWBXMPOImLRgeRbYFPJM7PA+PVLzHUpNzwnx9yWOHj2ai0kaS7XAJoYy
3qRTS3aUhqjSjN5AbZAPijpcV4gAgTUbWYIw+iMaBFZHxBTCX/Ol2tOI+uHt
T2QTlNTW8LImPDT0cTCK9Bpvz5h2MJ4VQbawoYB/rN06v/8GDR1Z13Ui7j6e
JCfVlTpce3fc8STcE6OzDk3WAXqozW7AUmi+ZkpXurNKTTp64VaIpE4IVtYw
duqoaUuo67iFAD+LlQjGhvoH5Ppjw0EBG3Ez4vJcMRlU4ykAtREiBHzsPX2T
eloSi3wIpESIP4plYpeBWMiqgmzcfeoG/h7iAV78ZSJLCyiyDIUcGsGvCmcR
cQE9VXblRRZIY+k74w7EXh9lRgpzJXIakDT2dtc/6Nuoxaj45WUSeEzSjdLw
VVZ8pdBgdkFRp7NzPBOVdg2f5KmBSR8+c1HAVBfCOco878iZi7JyeDPEaMh/
30QtUWd5OZ1OuSIDQ/31oLEf6EedqwRJV7UPpaVTulFosQdo17kbIf4QiwY7
TmULgViWZW2McLriBVd4n3JVi5xczdYLsLaABZQYEQSmooL2Ax8OYUYIUVDS
CV2jQ6kg1x4yJEFEl2Mdto221aHMzc3xmdixtSOoSHgRWrr7XACoQjhDOXVM
zBqHtScKLAqCyGhTqkKftsK8BbWQ2odDbRHdgehjJGS/p7YuthJmrEsw2egN
F+NK2RPqa6GUSA5O58rMLmG+5sImnuDaDRSChPm8QW8wqdkLU2/Tpk0FSV0y
ZWbl+pDpwtE1FBZRmEYt3x8Ars2aNWMyITDdAVeWMvZrlZ5DnS2nKy0ZD2x7
hgwI2RM1HcB0UL/g2e/GsaQD5wn+GydRm3vzWD7FPbh6QO48L6JWThFYi3/0
BkfgxScLxwmWYxHuc8/X1SiejTw/Ccfvv23cH/yDaqAQcg+duhDpXN560Mbk
uWl2EFu3HLRhzR5UXrlCT5tALRt3F0G5OZ5TC5+si/vokVL5qN3wJXaB/MOa
4+J2U9yevaLSwMQqufB745NF1nX3nZ9T0WyHR/g7MNd8P2wJM0TUT0WcbZcp
6xk5oacCmd9R197p/oeN9ZYoU8hVUN4RUQ+9DnoJigLBzjxr/QGmZq5JAIbc
gnQWoG7bcas5/gRjQvTARnUfJlakJwDZoZ7io1PJEljiPXH+klZqTaTzngQr
+OKTrrgbHgFzN7YWPgiyAB/SKWeHyprDjdXLNPW5sdXwlrW7dTwdrOIwbMLQ
heh2NTs5eiicfBuozbt1gTq2GUCXsx2ondRZfaMsLYhLDIBav/BngVp46CTP
CySGIhHFZoRYmBGkGBKog/Q+2DkRcpbvlU7s+ANfRKECKK+2CokjpxQMcu0l
s4mCRjOjskc6jenVnY5fyPbaAqwZSYVCQ2jMirgAqMU/yK4+1T7C2AqH7ckV
PHJy9eCKsEz1hlJfYQJAZChKgMKJhEx9JDUgOxLQ0VVtR+CjWncDegWslGrS
83k21lTrU4Xbd8Ii3giQQqyd7JdvdleQI4TzK3GzXrcCoFMODe7cl3advOyh
7KGVdEdoOLUZszoAZQsUKMDKjCkN4vmmyAoTmqWW16nz+7U9FqcGcZGtR6+k
nxSKwt6NE4ftDXDadTSRtwzEXBwBVJ/uNGktazNZOTls70CMGTRuXacsWVAr
nUPpdrm+uBDX67bO2HPVI7zS5bnW1DteO+RshwhJm2Xd36fqULhPtJyuCuIE
fxiPmtzLy/Mka7T4ke3lgOeKSYNoyZYEu0bZqfvo4ZIh9EHHqADwdAOWDx48
4Aps2DxeATGvVBmIoRRKN6/X1/FWjAVghGU07jiDtQhExDbuNIPNtQiMQ/pg
zR/GK5lhDgNjW250sBHeGOu8AyGv3cxkMAQrgywCbQ15fnCmQGtjYwpAVf0N
dACBIe5i20BwBMBDYUXI4e4TSdYuy5HQJuNNic8CoNpfZi8z8RKS0thnhjhA
WJFBgUnLJYx7N0TVYClOegMXMiCq09xwVmEqgDmv9ZgVDKrAMsxK/beVqv/5
z3/eNnCZcmnITy3o05+H0+UbN+jMkR3U4MHK6k330ZaTV/0BFTGqDqCKTVaH
f+jBHj59wYIrEFIr9oX51IAHoXQGKqFEmGpEQFeA01IdHMfPyAnu75GNgwKc
EDRgNXdiCOB6w15ar11vArnw6zp2V9nUMwf9So2/aEfnFPO6cPYovVcPRCpI
82PjA+C2Ro0aFB8fzyHPCm6DiaElzZIjaRlHE9XRoPQgiRWJJEitgSkWxV9g
xGprDE7sNMvMruCceDcGGQkWwVxZYltAAsUUz4ggqTk+xoHgxJRK/3giON0U
G+eQx+ZWKVLhFn7cNLUX1Xn9G4pPvMTxgm0aP09ooD14/u4AAK5bty5vFSPm
6kdUFhBgoRH/wKrqK5BFwW/kzsPjNYGd2CksPKCGz+NfjGBXO/IKkKoAGwRK
AcGWgFJmqMoCojmJo653zCdlxNefkd/HmABdAFvwxq2s0kEoFsxCK7O2orQT
IhcnIXLhPpFzu49zqLIXGuaYE3YfT5JNjgZVYtVysPjIpln0fJ0mtCc+iW5c
vUj92n7CX2k9dHYAFiM6GU3nTHSycACpQCPYe+xcqg1Ed00KszeYfjrFmbXB
ftlq5DIuzwk2+UnfGMZZBEO8/OtkqtVqAvWYuoGNLRBggc3wNp2QqIWSTOwM
43dBsRTkpSM9ec6Ggyxa40BgL+IEIz8RFt94I3iabEtgim8rB5u/55YokPVx
Oan7wQJI3QGRrmG+Q9UX4AiYBLYjjiqU19FsZdcoDlRzwwgh04LXx0sRhoJc
VhjAHzVfF6FxRV0AoyZEtoRAuKND319f060U5L16fh81fO4RqlS+HJUsoESk
fIXo87YTKDuPAiRfqbdggFpEUlNgl/+S+FMsOfbegx8O0V2sTG0vlEMGSeDa
mm7qjXMtaQoA4aycXNm2trqmNmMINvu51l4243HrJcgOz7p6jlrU+TeVqVyF
ihUvwvebtuxM17LyAoAZNjYxVKrp3m1WFHouvLlIcpD0s7uVyPDY58NZ/4Lx
sU6baAs4CACQvsJuHEKum9Hnn6QVvIaCCJquAcHtYCPJ3SZM2cKw22dhgs4O
4R+7nbuEQpR9hdp+8gqVLVuOKhbToR//qvcjpVzPDoBheAMgUxtTblWz9BBG
EWzwkOLGWOh73h3EIejwjSMgH3LtEwpyH/10GB92SCoQwOD9goaKFES2nB7l
LhTisxazIFkWFWGL5MEFjwwTiM1QYA+euhAUUoWHcckqTtnY67pSJBjBNAoI
Nb+Ryi+goaTvGbwP8RIk81j8hd2AswvUCNxiN/5WRrdjmKU9ZVK/Xz+limXK
UekK2mZWo9YbdCxJLH1Fb1fAwbq8ONoZJZrZULqDUz7UPTlCflYEyeiQcjz4
B3wBxkJWRbYBOCHUF6gigCIslVZlVlrB0+M5xZlakGNbKHkZEgm2AUy84EU6
iG0nWxPZ3dZ/Po8Qxik4Ok9I+HKkw9Z2sYGAUzdgR/D9WpZz2X5tj/2adJlz
URCRwvCEIVN63FItrMO8AMEcy4TB45hYadkNLkbM8RF5Kl7m1rHINIgNWRRP
xYaBQYCT7zYfFuFZrMr4+moD8Akms9spKeETgqz4/M00WrFoDg0fMYbWbN2L
1s8BcQ2oZepAswQfwKhbE40QlLBoq0yEsbYDdQHESLuWLug7z7eihI2tOqWF
b+4flpUj6IuIQPa17WRfm0jGSEZAu3CDwFKEljJv0sblC2jE8JG0ZPUWNMMJ
CEz48MMPOXnYAK/UK3LPsd63xTg1C8TGfkX4zVMtxygwHsjGy5d+nsQFex8y
hkxkzQCGtAE0L0SyoV3RV4wdkNZwio3oK0KB4LcRfSW6IFjkgSsCS+TBJh15
wNe6devmF9OryJCXRds3rKCRI0fRvCVr6XpOXoh/1EGvXr24ZJTBXB0+VtES
B9PAlkIcK7QfGL8x8ed/nMCZujUVh4LrDNm6Ww6c4RJrkJRwyD/sE8N1CUCQ
bSYkSzo5mDw3L/bfP2ojUoeJqr0BtxCyjiB1I6gB3jw1Ybf9jeNKEynWp2HY
ap0bIgLWDZO7h3soTO2GtsIcgVL00M77z95S1HmcryUizy4uyP/ee+/5xvaG
M/EObt9AY0eOoBlzllDq9UwzgmIWddEiF4X5dVfng9Z5FmWyClcZGy4OP2aB
EDK3M5VwAS3i3WUxEcAABzEOEfYyWCLEGQwdyitHWSnu7ojVTHzIV5ADsfch
hMA5DpxGoA6UfmgvqMgCWQs2CwkjA2dQYpOAqJgYYO/RaSHpXijYJlPjorxP
jQu4lC5fS7d/IxAOH+DxWsbfvSxeQ44BwxEBGDKKBDHAsM9hzGdTgYVehIv/
5irNrQ8g3E7Q8b36VWrDgeDtJ6xREOZJ8ymmAw8IA+kfRMViILTMCMeSceam
8C3cdpR/vmrVKj8EruiHsujl41gqNMoWZ/MI+AgUF8QjcqEtI/SihGD1j6Jo
wOytvJ3xOeQAqm1L6StHi2x9K8sLURCE/eOPPyg0NPR2VVWLFi3qFm2WYDIE
FE7xwg8k3jLDvACNCt5UgtQ/vxnNZf3qtpnCjLrWT+M5LAGudsTnYp7Xb3Gr
DC/iyHOS2ma6wYo5+/rB9KRsoBbp6IPxTqCWtI9wxF6uxlOpUiULoTJ7gcmq
Vau61Zv9JW0MW6s+d9u6EKAKdic+oD+co4BFiKkQ9tE+omTD3mwVwFQQwokh
Nu44nW2Eb3aawUolF7RU8ow4xjgt/sBpDtpHmRqEAYllAO9UEGtwpiD4EkuQ
CPNEtjQOJNANSgWCxXBdgaaP50wNBS0VOKk512MY3lS9GIVdx86LqJtjzqm+
nChqBIyYSDpCOBD88bDgitrhrq9ol/7GB35jTq7I2SjyU6hQIYHaB/zgFNsX
XaAgwCJWHKYAwKGRTk0N1+s0arGGLCWhOdWe/C0lVX1inqQAD0PftI2c/otr
WLYrnPYmdVwP28AMaYIBH+enA+Zz6gBmCAQBBCOACAwHCpRIisatGCJYKtUW
J9jsCfl7t5ebXp4NA3IZOoXkTJuv8RQuXvU692CYSHDAToDdCsKq5G5AHIFF
ANoP500nXxb2iFGKm03ho8j7TvyvftOVmxzLAMNxnd+imRCnU67Y1h6Q3/EW
FI1irNx6NEQ8XnjOYhMJLC0IGjRo8BcY+tprr7kYGsy+UsXsFpADCdxYBeTs
SLIcsidg7ZU+Hc26zWbZJ89YgnAaagV5rtQGQ0e7PylLDS+PU5ZaEC1Ydwyp
8gWpCRYusGP4YSu/05+e+XYMvargAdGBcI41UNovsji7Km0YcpBaeLfyKxDB
VHm2Oz3Hnx+G2d4QRhItGeSrvqZdfU0qYKNkT5kyZQQ+/dGzQoUKthSPDSOI
sP0rpC4IipVJiKvk+AYrW5/PvBtCGYxhIAeEU/Q0RqrTDlPRASSCtoiKlAiA
x46CxILnIUwWrmwcWZAXqVEQZJGYhiMNeQKS0xSuzSveL50BjXMCowOQHO4A
jB/QiWxYboAaYyvKWqdZTh4fKcjGM9cdkMoi3H3twBmb0IAPbzcDOphtsKBc
1xcHoIEMFnc8McK5vMVETVmMyG+fkOvctrXEdCez/Pnz+4JrAZ+62JMmTQpo
UXbLmv215gLpDPo4QrRgri1g3i71z7S8qduSqWMkJfzRSlBESd2E2kvfPaKw
FuxTwAyEFnEUMQN4NIoEShUtSVXYsN8rdwZPPiaMxT95Ps2nRK0LXebv/H9+
Wxx1EkMLzRwRC9gyXw1ayEXDwKS5ssZ8btPLxlUIAIh0gHAoFghIyl1MHoaS
lkOCYZfUFuHK3wqvEGILfy9yQRYZQVMPLYc5xhIPQK2JSIqkQ52Ud7z66qv+
7jaNrIUssq5YsSKgXxry0UBY7D3UzS8VZMgFzIlx5E/+6FCFZVwzgGvxK3EW
7YNQD/TMhSvBHPTSp8KFI9H/dEbxXqZ+tqSM+n5VHAZwFd13331iQ/AHaOhw
KO9j7AQi4bqVJG2lzWIsQndX4heMHshZqNJsIAcmQFr/2xcjOScPYh5cDojY
5j4dR85xVRqRjrwGkDu4MylKeYu1XkwGJvUsWJaaRCSJndbE8t5lLuNrHTt2
vB0od+3a1S3CI6CsA2d30yClAX2sgBFnDA9HAK2kdOWaqHMTm6qXohpzBRxT
aOnAU3SbRiUF4CuKVNb4fDiTB/iM18BetYnjcHfTil0nbKACSs682mYyS7dA
QuwyBDp83Hc+JzEdsEaEXN7wkGkQZgYrDbzu4Cn4uOEIO4+dFzdapul1CHUR
6ILi3rZ+q67LjV9h1JC3TWUJ80Ty7LxKzhaWao6Vc1QDAxvyXAuEe2+NG9iQ
3+5cWGMRf+cDx57DDFmiMJabWt8C4lC1AThR2lYrZUNcXxmLevtsLIM1Smhb
7klefZjw0LUKGTifcBzuYcYrUVIQBQCJF4KcUkCs8IYkbhgweptm4yhiXq/t
VFY2Ri2K1dhS3qKqpAabUuK6UvkObS6F7McBsFuPWqk2zaRBDFLDa28aZ+F7
Wm2w0V+SPJlrMidgXOCCaWe8chMuGrpZCtaAmnxZvooGB38BkuvWrQsASYmS
lV4IkjYAs3K0TeY1iFWAX44Qbbg6YGJDszCUoYG9Efw09Wq6NTmdMOEDJqrg
YT8sNAm9Mi1Jv0UX+Mte5yYQDp50rsUg3bnD2EflNIvzR8mPPvrIbQgn1lQX
lwSrsgPguiyHfX01eCEbDlv0nMvkRv121EeDDAerE8INgRPYrPChjzGtzzg2
y7AFaLXjTfiYPby+r3T9qf5xCtIcKjswg8GmkmUHyMmh1L1799vaCHr37u2a
UgVQc43EON4ka+B4gRHkEXnBgk6ol37VXTblBxGMsHnivyE+TtRZwEAjRlKT
fcTv4FrgJlYIBjdQDh5nKKEQGXAUkbOL4xhtlh7/jyR/QELrsSuZWSmMc/tJ
2byOHA24CI6DxReaE/aayZy1fA3CMIaBeFGEOO08luhT0Af6N4RkKdoTbMMI
H5QohfE6c9e/vs94HYkgLpAcU7zHiLY8+hYtWtwOROHTBcs3BXfk4TA6whKI
edlu4REaINVlKI8QN0ab5AGv/lgRXu1klM1dgNDVxZyKhzYwAEswGoSt4L8h
KiDE9mDCBWvxzjTONGxEsV3jLDTvMQfes8pm8CLnyQfDUj+VIspiCQBxYdrU
xoY9LDiLpxaFfdlgEbONRc5CZgS5eb7SbqapOmk8SgIRKb5mTsHJ1atXB8fJ
wrczdfJLUJyHo7B0azqc1z/ztepGu9qddPHKTe3OKmCDY1H9COH5aPsV9moX
royEgLOrNzKstus6/i9dTRf49OtCJbsZxnFA1M+jVvDyuJKQFDwYxQUPMoRA
f2FLLVKkiGtLrWp+BbnGsaXqh1XkBYEB3nRXZggF86vXVue8jOCCdLs5zOg1
dcBbGB84IBOaT//ZWzhNBGYeR6K05oFt2jwgxIl1TQF5eYKUwSypZeVenhbr
JzvBAm6d84oVK95OCq1SpYprWLU+FSJrQ1b/LyqMCxBa+q3KNk7GVy3lMQSg
1KL2xV+gDLUxcKKgmo0xsZRgybA2XDP1qEFeSJgoWYMGTiiSAg0f6hV+B9sr
fNQIRt9zIpmxOsPWxCxgeoye5ZAEhOBCNUMJHNRWymbQFJWriBs4aONotx8+
6zX8zNPaOfog4HnowmCtrCbJwCj2UrHDMRlYLHWvCTpeS/fybOdsPELx8QlU
sGBBX3QM8zencqc9eayDECFS9kSuSdYBYFNtrghz9oGmaPWDM44d1G/WFj6l
MNvgECMLEwk0YPlzNx52+aYxu7EsDbkQa4dYDJsB5+RR2XJSOv1h7R7rxJfI
3FSTAGY6l/ugXbaxX+MgSZXiI7ZqmHfgxRmkq4Udsaql+JPUz4+evSiI6Ngt
Q/zKCYB9p9+86XTj+wtjZn6rScebjlhA5izxc2m50rkseMkZBGpYOg0gRwr4
wsT60i8T2ZOEbIFQ9Q+WT2QiA+Xc6OeD7FmCT54R+oEgp1EMxHDwYqG5uIAU
6g1n+wf8arB/wF7iFgiB8IIto7PHcoSkfubUKg7dMhTdlP5tLRuOiVUNRKGq
ugZpXAZXPMiAXR3BK+fIzSHMxi7DBId4hPBteLNRWQPaELxW8GghTIj9JfO2
Ua1WE7nwL+wBaHGiS3tlmdY3O3R3CaXfy0HC1hYzauEg4ytiv+eZWwVvg5Xn
FfVRnuFnkq0qj7uVTrcyMg2Nif7ETCvFk/PytKCJXAG1VtrWU9nGmeMDto1V
F8unVIIC2IAhbDRa/oiF2o8NTgfzGLI80Pj3sU+Hc8FYQAAaPMDnDEsACmAg
LxLPhI6scbA8C5gwp8KthLggxAhANp5ljIH4SOtRo6vzNYlL2uYFZXF4mUhb
kzi2wJaAuBFY5DckGCvyz6LxzLaRXE0Rqimec/B0KsdmO1ZWWZdspVLdvOW7
LsEsr3v37ZdAExeKI80+EtBMTL1ODTvOoApN+7HfGD0tMGIo078aD5ZSImXg
4uLwNp5OUsTg1xnvO9BQ7Lf2p24J9O0oge7WAltq/E8KgaQW2AXzbVP9hb8m
orxB65BgfntfnD0utk23mouMX7A3iGlTsDf70gn6d42qNHjO6gDs9TN3CgS6
Ka+KB9jLjjB64fINcW0K38JfYhvFZsJhffTTYablYThnxELXByzCApZhD3Ko
FX/cObmbLti1YEAiC8XGgZXWOOAmVpqCuCHiB4ZfEqIO/EqYmVezRfAoz3dV
fA2rFqozL9Hbjz1MH/ePCQjKglKGlorGjCCmTB1OsIfVezUyGbvYYGHvyMm1
ma+B5CjDIUuAGEgUKGSM1keo/IXKvsjnWM6q0X7WS0H2536aQK+0nsQq8Wpt
zubMqTGmkrHXuyZ47UjOalAjNlK15o26QY+Iy9Cypf4M/n83i8p7WBfEB5WD
DEx7XC6LWjb9N73bumdAyBZCvRw7gxRRYcOteMpWaE+ZnG+XUHqPVjBG3FO8
J0cv2sV4CJw1PY1574Elc9yBko118d6d9MOIZYy3kE9RqgReNLwTdgN8x6af
KaU/3LzLYjLLvAk6/nPyWsZhyHbbTLnzAwaPx/kGIfBvof641X7FfQLRATKy
kMnK1zl5toCCuu/VchHnF6vE4p2yl+GLVEBkSr+LXVNqZumiwOhMlOsaZ6sa
Og/8oBE9/mYbtXheVqFrsE27fJnGzl5BvSYu9sl6ctfnTnNqwafgQ0OYD5y/
4K2gBaKkQAPE09qYq2CyTTBrWEEd4Grak8FfPGqh16dC3PEKmeXkZWR5cQQW
x4MBrm4JIcFlIjpfuOIFunq+LR03vNpgfnximrV9+6U+mNcE84gJef1/EsRY
a0Xua6eoWvn81GfWmgDYR18op5iM7Ba2TSzfbfoGZd/m8l2GtqiwjALvMNmi
IQZ30VYQ/8inw9isC7U0x9O0UbDHseLmC7h8yu2DCzME8NvkNkgbRj+jBdMA
ld9gMtzIVXY9XXz38SQ2WsG25bTSDcZB3GwHD5Su08sVytBbXeYEDbKFyIl4
Y4XnEmTM0Q1S/ctEN0hjGIeT8EeGoc0ge8QMomlemnkAMANZwHCuIVOtavOB
7KbAV78duoQtasAz6fm8dk88t7uYbLANQrjuRmsXwfWz5XkdMILlS1QzFOKB
O1vOzYcA2sCi2N2Lx61qyPf+iw9Qg287ObvXNwz3/PnzgulFzG1Xlt1oHW7n
JVZaOtwayTyYRCDxQaAztgd6v6LSc6MOM1gtAZLCJAv3IwLzEDPBhT73aYs1
rA3so1O7fYzpOwP/GkwLuAdAVNxCv7oEc08Bc4n15fqEShPisPrV2gSKReLX
m8oBw+fb2AjbyEkMJOOdbki+HpsIJ5TBKz5pFBOfcF//xrzSN4fr+aopgJHp
9pc7jENOpCFtNZFKuagrmpGR4dqUZXl7NH6BqtT61qG6h/2PPfoIpWflcnGx
30xxMTenDs5U7LYjZ1OrmHMNSRf2TLBcvB2UAufB1saID9qEkDDDCm1ohcQu
yD4QTonbx+V2Qa9Ao46Es5UXYMlbueuEON3EIS+OgBzbabVUgCk6GAsAQLtK
AiRpOTVgAdGaBfg44daY6zbjQl+GOALPWXxSmrAEWO6D5gsXoPRLCgSG9qWe
3buzzNS5zfdUpkgYvdL0Axo+fgql53pOV2EDKLaFlHBTZ122kCPP6znZzhi+
sv495tWISoJuC6ETFbcQ44AO1wh1hSnEbVzI6WYx27lu/iUva8K7zFlowgWk
wCMup11LFy4AgW2CKd6YZSpxwHCJMHaE8Kmv2heCkYzlHpYJnq3duAPVHjTt
OeSFAPiAgjsFKCc9jcaMiqKePXowcbt3/o3uKVKYHn6xKXUfOoku3vRMEm5T
O/RQQnFjR+aH03O8V3MsmIItydv7jYUcLp6prtEmQ2pylmGoadb9D3rwo6Gc
e/991FJ+NHb/Rwpi/vXdOA5q0LVwuKgmu6uhMCCYDq5vIJ8EfrpdUNhYpBBz
0JxtUo0X962un+Mri8D04djLHzFf4xwOBdvwyizdeoBVJzHD2mI9BbhRV8yU
IdS7pyZxt26dqcbdpanaUy9Qz7796NzldDsw4SMIjkXrUPijU1JSpLana8Kx
VcwMTMoWCoi0MwUdtnsMxqzD3/i7kOERlg7YHm8KAeGDswtbObYdaCVRGoJE
OMiu5RWcBNyHbUer9tmMFsA6xgNbEPdo1+V6+Dd4P+gPPME+kIRcbCUE5mB7
c2gH4i5MORc9Z36vJIkESwSxMXQ5XpyzkpusniBxzmqHANEmKaRT+pzoCa61
50Tydfruu28pIiJCeIVdWsqhRfOmU2/F9vXSdqcXq99Nxe55ijr3GEB7TqWF
SLagLfVTrhxFDR9Bw6YvpW7jF0HxtAzAr+iaFCuBI1KiPuCpAhMASY+fS/XK
QUgLD10FWCIThWdAH4Jh2Xb2UKsE9xkQULwfmabShEly83EZm5UO6uK17MvU
7jGIr/G7qGUuWWIfMhwQr5roMBhrktfMRYwYyLGDYbbl0MVsqEWjZQkQTAmS
pwGfXcuWLW/HTS7sX0Cli+SjJ1+sQ6/Wrk0vPPsEFQgNobuq16AWLX+mS1mB
3ETUPlPNXZxbHADiGeofNJcBXAu2HGWjZ4k3ekoXCkRFwJ8Es5fa98IPDybo
bA9TfFJoecD3sqC4mOVNw1Lx9zLvckRwxNXApgo5+tLVdOEY0DF0/XYOIJEj
4lft3U1dRTq/UzsoRDZ+RuoRKlc8jP5RsybVVlR86YXnKCI8nMpWqE513v6O
Tl3KDGAbYWFhXGAZQaeKbYg253hurOwA1WEym4/OeB7USB8bP6BmoxFooUpZ
fewuth7DDISvYTFgjIK8jJhiWKnBHfBTfGAiQ6xZ7dZT2IyEKA0T0GMcq3sY
40XBwb6HkInKL3gmkErUDnwys+wS7o03FiUF2HZlQ12tI+hpus+QDWsKTQxO
V6c6kYWeW0lUq1o43fXkc1S39itU++XnqWzhO6hExbupdoPGtPfclQCugseU
U/CDdFDLVfxrbOoQQSll6Ua9IC4RnyCx3HqFdNDdBrUacPCBUXEwi4IeyKJY
TNiskayyy0aShDLDYT0jPiXEbdK0XiJS0FdWXYaRC0wKRiwxUnnPKcqQDrfg
J1xffS0LCqJvwAiD308wz4NuM1nrNrfXtryGJcY2JfYY18wuBhYpkgNGYuNb
fA1Op1PTOb8b/tgARpJBDZ6rplCoOtWt86pCppepXOliFBFZgWq93EgJ42fs
arpljxCBsGNHLO3eu99tWgcBG3xVKcXCQ8R7O8nYE0abOk6KV/hYc1YYFmy7
K+r6P2mWb2yX5p02xkWyGpVOEuC+wobwCrLZujnipjVOCBm71S9i2AkhTYjd
Hk7QpYx3xE1mgbaCeJ6jZ1OFceC10PNwrLFflDBv85PEzztR+3l5eI8//ri0
CECTCtkL+iQY/qE01azL9ONnzajvnPUaEFIOUfWKkdRj2vIAY9Q777zD4bmm
nLzwDdcHoaZW3ewj1EGFsAXPY0SdrhT+ahcuilHOMA72t3oG/0wP8311mDzf
zhOuMGvuW7872AlEnJVo/+GFDmotZDfbl7JyrAcaJnK+rB28onu7L+jZs6dP
wfmK5juKbDT0x+b0W++Z+ovZqfRixfLU9PcZASYoxG9fuHBBTFClDHmA4sIT
3N4GntN3J9DerauMY2sKxomfVg/6QY7cFUyHBAxmjXhl5IJUN5Ga4B39Zm3m
al/QNhAPDSs5gnVgwYIbmaNR1FGC9AuuhT0INzOy/lC1Rmr8gW7YjOg3BpkB
RONgRvV7PMfUDXJKpmuH+mTPJRGMWZQKcs2t2J+amkodOnSwsY52PfLU6we0
phYdh5mfZdJ7L95P9Vt2CPBTdOnShXNKUPwvOTk5f5BXulUyNxluIbGR4oeU
UCD5+HEWvTCVeFtjrcDXkXGITi8NO2qXMoihu73kanVD2kyt3str7BpKyHkd
yiMDgFEeCAtoAtfNsSnFBSbh/0dRMxjOJD0TY0CQq+mA6VQk1RYvroFpQnkM
N3HSfOz7bbHCQPdNOMcWjDHPnOkTXh7JfcTFYgWuCd5S8+V6vswDD1Jcampv
ert5K7ppnt+p8QtU9bmWbr11WyG/VCnu3AuTy8GDB92mLcLU7jY/EfSWpEnA
5QFhmZUkYtEuaZa1X+3jLGZR5yRxEY9LSvV0GSkT4nIDVEKSa+u8a9aK56+b
J1++bvWemM2HhZNof4c1frnxaOJpcCKrMywHYc3HK96lhR0vtiecrYjYD07I
uo3LYnI59EAbDen4619bKT9dPRtLjZ+vRVtOXCW6fFxxkQLUfeoSfybiVx5f
ZoJ3T/RcF8GkmD8LcXCvFTObFMsJqwlyPpDJA+YTWVeXzEPFZMi9iLDDlMXo
AxcFBDzjzRA8EoOMngpZ5uRbUMP3WoS5c5gNWHvEgMVjDGgeqySMy+fpjfoN
aJ5aZUU/ql2xHDVpP8Ofm6BpLFIwjIO6pKFMsHRNkSd2HdeswxiyvEgfL4JH
CwX3815CaC8K2iCSCHVakfQNp+qN9CzOLOL8C6Ve4HtPfzOWy8rBRA8WAxUC
JeZgCAOiYBejGAnkXGQod1CsAcGLMLA2M+9Bn9A0pe1L5VUgo7gsMmw5qOCu
D9v8W/3fHsNeFBqWNETzAkD3sNHLHBNZwcDCUOpO9mX6ofFzNGpeHH/9vRer
Ub2v2/szEdSEQqCwcYzYrgLGoIUX4sVeAk2oyzAsn3OvaTapK7yBDWPbPq3+
gf5wdkPLRbwM8tXhMZOwQPgtJMk+2riIlcQjqy9JUXCwKR6mJ1Jau9EVniHR
+p1usxUjX2T/Rno0QkRzDT9YbzSgOJP5HqSISbDzKko+JggpB0Q5mHBBxIEM
k7ONrbn7RJJoGAAovBCqD7bClLVHqearjfyL+CESof03H9Jvo+bx27o1qkVV
a35N2VbduW3/2upmANmmpDRckorVuU39xGuhkFpEbNcghRAhzRBzpEaSKBAM
0IY/wAJkecNmNk7pxxiVQF3LZ1CMvQ5wI2gFIiDuc7IuseQWWRHmFmEGmGUc
FJNNTwKTdOT2BTCaiz028LCJLUqtkE/Bprh4W7Qa9kh2fbg+Dt82UvgEKfAv
/tYtc8fRy++2osuJJ+iROwtS9+glAdpF37593Qgnd0eJfUGuubqCLJu2Xu3l
gdsqKxHWqIUum8LLOITMxsKZtCVFNVhIFRUlldJlzQBxABJ2AESuys36c2J+
8Ya9qNI7A7j9PKz4WEOE5kiQop9fpKwzKTkm5Q3V4evSMfuxlK6OzOHDh2yk
pFNa6kzsHHrthcZ05uJFerVyecUjpgeoHCjaffbsWWkjUMoMhj0aHiNwtSxh
BLcPYQrGd+/jQaP2KCzr4vXAvoX7GlHiH/adxznugBU0HULRO5xqMfkC6PD/
8IAD5FiHVFozth5sV9y9QG0/iLqotITEv7FGtwCuwIaDM4J32t5Zt/F4LLMe
DxF+pKIVbPym522IdDkADLjVBAVidTYrWf9fZqZtFaT4iKzSpWOx9O/ajVie
+Lj2w2AhAYoIRCmni4Gn52ezpI5Aoym6oJzizHqnwIkASyEieVFHEKoWSAky
wX3+qiIPCrcgQAcaI5YWE0MxO5AeDibTe4DpIiX/2F2ekKJHWIqBCodkuWmP
qhOEcxnMoDXCXS0/B7JDqD/glNBi9zhMU8cTQ1w+JFxAaYJS2lBSB/AIcamI
N9zrfJvLEgVndSakBKQt2BQFJ8sKOj8n6CpppMO4FXT3g4/YQoR3moXIvHSC
mr1Qk9buT6Je77xMVRT/yApUMGBiRBwO8E2xj7uCHAfxXacZJsGWqI2H7cjS
rqcz8SCOxgjq6z7iK0xdLGjHXlBMBauriMdjoqmzzREPcLyv0UrJKs782m0r
NuL7C7ce4XY0EMfgR0iTClbgXUpJMelMnhPBNM6FaPH5gIW8CMhnwidPP9Nq
8QBL5JA06jQDJ1xPpbD2dszXr4BLAAm/+BszhmWKq1gZBuf4yRFgchuegbra
g775jD5r05Uevas49QjCM/y6E/iHKpnASdEx3BStC1duiE8J1Pp94hqmGMxx
x8+lspcOgiybjLI9Sz44v7RLvHjlppabS7CWh11nGuEy4TKzNaxi5jiLjZTW
jyqqyGZAZj4KLQHyzl28yhqZdJXGDscir9Q+Ecn3P3omlV9h4mSFa+xlI1Yc
sz180IbZ8XBUNr+eMaQ1ffbN91S7cmV66/fp/gwD/5xmCFK62eUMsv44WJBG
EAqb6zVWl8smOkof7/vZyylBNUBRWFMgoCAbCZ4uKAYAJ4iXKFcErMdbITyD
f4DXIuMdNigoHqh+CpjgbFLzPJwUCMFYE6yZZFQJu2eBfIW2tKEiokA3MqZw
3dij8jmTlnMtHUpAA/AQvBrsrPPktda8JW2FQCgOrVXDwoF1mQf2hKdZh/m3
aJBV2jCmDzX6uDU1fOlRatAyQOnwa8jgKh1ABNASu97N4HVBSq9qSRu1hW2z
9dAZu8rQEpCSWPe3Kax0gKdzlwUTCYSJ4D1cxe9oom3KYHrXgOwmycLMs7St
NAvkhhTGFdKPeWUQgNZwgqJoHyc9mGDaYcYi5RY4sMK2lD3cyfU6YNCCqyWY
5CKyuzR6wOFH/WijckSY0+tGYuleD5q1IRUEGxUlo2CfuOl0Uh/LKcw7aeTi
OOowfNafdOMNp4MbZlKTd5vRd7Wfo3uf/9oJww3e9EGtcZEgsxGAsD7wlVwo
QToSY7uvdAozSu9FiEkoFgw/kkJioaFuaX6cUzJhCUHfXNHBUq9qJYULJW4+
ojOH5+tSgzGbj+TDfhYGDIUGhPtq8GLOjUGVQ10MTLvDYZNfL+rUuUs+3jgM
DTnBnFmsCCtGqCyjgERrL7/gNxoDgEV9NmA+bgvrEWsXfg15CzYdtEr8rP8C
FnUxQserLuc8SEsHsQJl30iht16uxrf7zFwebl4kXAfVS/yzhVHYFt4OqFJD
YraBpfqbtpa5wboFOPEB6dZfKc0bZ2eCKcnfpMssLiGJwgrCdlDVDY8wnR6l
Xu88w410pfCbEksNDvJez9n0ty9GcMWwkkpJKd24Dxu9GnaYzsRSarbsMde4
Fcy0K/4ScbcjKPLKjVsVzE3H5sXxafCx+3ZRV7PIuUo/NXqO7lDU+6DTLH/2
gw7HCQkJ0hyiqhlKkBw4fTZz/a7b+jTl2UYBoJJqcG3VcYe3CZ5anFlQcZNC
HSgoEKGATChBwGX5e89jKRrghw7tKK3bTP0NyQ0x1GqO+Qxk4PSA53SavI71
GfjUIcrilcjYxWHDrpcgBtwD+AHYxLBVyFAB+IqhISgOr4cwr4gqrYeEvjuY
t8QxG0MNQrCuWM2DONNFEou8duvYPTnUs9WbTPemP3byZyj16tVzG0z4aCCo
tTPH00BkyzGXsxauZFFotSHLDby/j8EcEhjoA8bpBcuS3XPCo93sY8n+GIXs
D+4poTULKQOJ4qJQZoDmqF2A5yE7A/wfHQKEb+GZ640mEncsUfJ+sXsQRwpx
D7vCZNDZ14uSglNkw9/DjV6TYOK5WLUypsnStvyg4Sv8KGTNRakRwjQKz9mM
tQesVQdYB2WcxQTENsYdpccee1QUlCqG1jN7fE9h6iQ9XPtHygzu+IDQZvQS
2U4ybcMehLyS1prmlNyZs/FQpEGjPFMgQm5BTbii9jzUAuwDBTU29As10cAy
mnadxUo96m6btxjEKmiLRsCBuD9B62JImYRmis1uWrWLQIT9IOazfdLwKdIq
QWBIcDtCm4DsZX5d2AxeHBWud15XlYy1KR5ubdQbGkh8wjMQco21wS6Cc0oU
FzzXc62n2jCP9u3b3y6hI3H3CqpUsjD1mLo0xJ93YLH8K/KgUho8+vDsw6Ci
XimjdS1dYeZRmAG7tJfrfGb8N+pP/azYz+LtR33OlIUs30dJqAy+outO2tAs
2zDKMbzxB8cQjPpLxaOQ/IPg4bDanfn/EdCK+g4YDkLwpBME9h/2IWJfbL3U
cD5aKF2BBiVQCrFx7jTDdFwjNsPjSuJ+eqJyMWrafmqArQuh0Y5DRKqMxZk+
xCaWKp//5X18WW+gshZjAemfD1zAXQSRTIZfS2cmcAu41hEq1VQpwNj5OB1Q
U7B6yFiCGx1wZ1pj6hXTvQJA4ihBf2O5giADfIDkDmET9AbZkckAjMB+VL8t
bMiGy4gEwhuk1kUwp5gnXuXctimG089YqJxz5TS9VO1Oev2b3wNsVaNGjeLo
LT9/Ry7L8Fo10PqQvF2HYYksLyUyK5tX4Z6wC/2sijxSxE4Be/eZAsXYf1AL
x7m9MfO4kSkvIZYShJpoCovjI8l80Cs660IV+llahxA9FpgNGXOCjoUKUBXU
2yD7g8seSLAddx0Xsa2o5pqn9rN5yjtECNdFpRtUJ8dGgboukQKm5w5PUpbF
6XgcImyAsq/R53Uepaq1vg7GBsS7YVpkSGy1W1oNkRrYkpzLcSbVMvMsozJw
gFRCiiZNGVswAwADExP2Fv5Gb7VDpiq57Lcso0YA21EYD2Ak3Of4Oev7tlFt
AtHaDxLLpiZYvKXGppidfAKusnNkPzKfUEPBZuiojgIMmgu2HAkmtoqajxXV
sbmsXNhwEuclxo1u9B9tD4NIjmKD2AQuKzUTsFZxiLx+fEC8e3Eb19L+k4nO
Li90O28HP1otDVewAz9ANbDihmYnzqexIAQ4wGxEWpGKgSJ9nzBWKBPAK8XG
xTi1zvt5iGsp04areE+pC+dVRUwz5KMnvxqJYF+THB7G7dhgjoGpTL1derHP
VQIDeCYWUuki4rXF1munVEw4AJbpiC8TtRPGhQMcD0dVQ7aTuzfT1r0nHLJ5
aP/MM8+4no1g6y7Ud41XwVwdwbJRJV8MNgt4QV/5dTKjrSRdwFKN+oEQ0z/o
M5dD3/B7ONLEboRVcWuZBhokCnO8Jg6dQXG+CQiBPRA1Wrn4jikXPHnl3nxg
LOpRqMfjr6llcIBRtkMtXfgIciiAX8xUwYbjCn/bjXqBYbBknplJjRs3tiqF
rM6Zw7tpw479PqsjXOKtt95yPRpupIS8spAdou6PAerCi4G+nPca6kjbIsiJ
HZ00C9drYaNfjyXKXvbRK7xwSs9JsRP8PRjDtIVPnbQ93aJdzvn/4ew74HO8
3rBDkIGYib1q79mpQxdaLTVr1KqiVKtGqy1Fq0ZLtdWhZq2qrfamas9ISEhE
BJEgMsie13fuc859nvO+iX+/73t/vxhPnvcZZ9zzuq/bV0pyggITWyFRxnCi
gqS/yW47fZfdaDZN1yCdoqCZIYXFcj/FpZjvouYUzJOBwieeeMK9qO9B9BXs
PXSK4FD5Iklu6QrWB4yjpTsflYBZhyXOJmziHDGTzVjH1PIW/yZPjMaPvLuV
Fm8yA4xoCyQw+bwu8jisI1bhBlXrOAmkWMghp+dbpipXpHqXSuR2PMsSepTE
h+nS2KWdIqS6CUtz9EsWa8TE2xkWFUmSeF5p4HJQl95C0WoqFhGGbBHZh6mw
o9jSKRVbohwwfZ8BNAXkLirrFysoP0Hlt7bWFG/D8SYnMXGG/BbOS/993CXZ
wPE/O+oj1CjrOckeZ4JBacwMTquIRoFWmEpDrJEivMSbM2RjN2K4pP5XmkLO
X68mku4UQKOYFokFnXbglBzVcxBudNQ8puJIN2LdrUGzO8ucW66BAeeyRkKM
Mu0O8cx19GFaFpxXyOQIcCm50og9ksIzZJTTqiMAEM0fmRUENKKwDxnq5HLK
/suq7sEQAxBAmS59MtRIVWks0jHNMmc8RDpHBfbVqiSwE1F4UKion47ZZOog
f0H16xykpWMrDEXSebOzCNBjSWvOjtpFrO5tnd0p69yyA492DFzZ60kNkVKu
UsD5bHWlUyW2Pp/j52KkDLIpzwn+mEZHGYQRUlkBzWScPxVMwJtI40wo6OhZ
w6SRZ4Sbr7wFxXWV2FfFwBKGxO2bVcrYqZJTaMs/VECGb0w2MbkkPytwKgNZ
CAjEYRmu7Fh9KASb9hwpMK7PJS2PiN2X0L9myUkjyjTxYpUXBDgup8cuW9eU
UVCeOtDTshosLCdSOGLbM6iFwUYrNKxwwXYDQPXg8LIdC8nQ0RXyByi2QXF8
Cuiw8Ix/oPLDlPUU1jTPId2GEp4ylSzM4G0nHKYMm0FDfIXvKsuhhRjmKApp
AEXhcZYL4QyA0oKXmj1TQFCea0pYphItDcnUM2dOIyhcFdzuPy/NV8NlfFmG
3C/IJIRhzVecc7LFhgqjs0AlJ8yKgHgWfJg9mHBpMl/QpD9qDsntI1rVBoN/
UVDTjtNQusss1O7/o+QVTE7PLK9XBcECyE6mzCbRUNMUi3XJK5cEAedzxRux
THULrLvLVLcAOtdK0ApkmgsyRgjf4r78so1BrmgLyNBiFD8ZYCdVQtc4cBRB
oY1C64709PAft0kKUjqfsCHNh/6Glu//LuGL9H4kNYW8YaCbzXqsmI1VspdQ
oqRraJMI24ljXZnaYCe5SCNGoFGS6yTzqUOFRHc6OVwGttmHjVjwNVdSdq5i
P8p2w/mIO/IQZRVQQpWRno6OHTuyFHYXwm+88YYdUfe0JoJuTDeiGXbiJEVM
kQHdXNinla3DMnW6l/AysXbjhwO696I0IJXS4aWco+GablENekkXoiIbtZnv
W06g0WnIoc1hORhcRkYm5AUdqTG8Ld52fZTU5st0a/Zle6Xc5pWQq0vJaBVw
UTUR8S3aehxNm5pguDs3MkW9KQqlzdtSeq5s05XnyomEy0Kq8lqQkBb4fv0x
9PpmvVxP783ZItN2lL3U4Q4DgbcrtGmos0xYW4ZGGHsZ/zDV4HuoGzMJZiE+
jHEqHmyPDoYLGcTylULUBL+k/BNlAp3wchGdGjVRC7aY6f5k6FGqioKOtOvI
tiUzicPtpmZMaWb9CgYqTw3o/0PEcuvjs+Lv1fvOSnnAdPEGEp/thJO9Cjjm
gt90c7nt84oUcMy06GST1uag8JV0XBSZoAInoqMv1lG16qD2yzSO5AeI1c4o
cK6+JWmmCD2laPW2bsxONRtBNs2Qu6x1a5jM9ivJQto/Ui3k5BW1bk77h34k
CEWZt5X0r7msi6wqetPFKp2pBq+kfDZOK9IbkyaeIP4m8UeQU6LxppQXpcMI
H04AMjZZKZb9h8Y8cnkWYfAp2PyTWHVKPt6yosjFpcBhhGiGJBPO1tL6tJHW
ere7NNdZoXH5OritJ9rbxX5l4fuHNqPFmNsIFkppOhaw45OzELbB+u5S161D
M3+V7u4UAqs8JgNjLJfWo5I+n5KIZKzIGqz9kmrC1Olwg1O6Do0szQy7/cHX
7vjppWnHct0QjyZkISSsXZHjKrVKurJ7UgWVfkxGpChqozuqSktFpx1WTwv3
mmyxKpMRYKpqfOWvSCKP1fgZEl2qojcdw4cPe5TodWvGzA3GVKRZPfC6w5cK
KsnhPkHcJY4SP+SW0ezQ2iG3iyBJFEy4LMwudv7DhUS0dSinthiUyBlJDubS
9VnQSmJ5YRNyoCy/uamiBnt02tE0HHQ9lb1FquVlYU24IwkIysgyU0O3MlxB
WcoK1iwVPCJW0+NHSV7iqifJS8btudAoOTiqcWa2ZvFxYrY6zMsAwdCoAqxY
VQUVGHFHpkOok1ilt+dIUAgR0FNDIMnxKb5Ci72MNSw03DpMwQTcFBK0mh27
C8aBAwfaDY153DOz3OHlXi78a5RHI1+HMGRkoDKzO33vXLhCc/yr0nVGTvFx
klO0G8muIcFL5sZw2edql1sfTl+XSjbCoJE5QvenfB9ZnnR/cT43/uLTKRVF
w0oeDf1Nt6BxuSDlfaDpAMIQQYlKVLalQWyd1F3VtXfP0t3mS7ZQgvK253VA
4NLNBEyb9vUjRR9VKFusm/ZmIQt3qZWYY81tm7Xl9ROSrDqiMX5icJhChRBX
ZOzTy5OpQSYHIYgonaVbyZkMZFa+wHIx10ohFQWgeWUsAsVUld0Z6Ljp3pI2
ZsnOczIcRmJpgdV62Ayfj+kFv1wJQXln2/EXM2Qmn5QopR8IiUHKk72b6/eS
7SbJ7hKPGiFTpwDdzYhJyt3LC2giaQ+Riqa8Nhly7NA5aD1pmanl5VpcwrW1
dIx2huzdmaLCpxQ/MQ604sIxu4Bue/BCpA6r3tePoqqAOP+mpaZL9xhGo/ro
16H/08BJM/WMIh6g5c3kNxQQZf/DxnlT3ai2MNmYIpriAkWctxFxnTt3tmKi
yWz42aXfLC6KPvKYlwsSmyjj6KPPc7FRXUmBFdEoqVjSewRbIFedKnmIt/GF
sX9wS6ln9PStW7fuf7XMKFGihPTNdTCznP61TL4IYUFLjBa3RiEwxkGKRL1V
uHSA5Q05WvS1Y7r/IkUaCQEtOwo5ssOuDad1QB+q+2YrjwpvDqmvqHVhiJGK
y81AAEniIe4yebW8NBkotJHIDyfqcvJi7CyWbS9xE0xl+V1QsAZFO+bBz8ce
L4lMMoJkYFXTHSyXbYPOYN6Gf1HOP+CRsq1atWp2E46iBTwKayzJqn5ZOdhi
6VYo4FTjd2rHmhK7NLAU2aJBppwe5fso6i10it3InR/aNN2xXeZAOxRqC0Gl
9kvYRp5qBBTi+MSU7iVldtiJa7LFmZyvGZvGQgNOkELJIpJsRJJL9R4LdwRi
1rJtktWOkQQFddBYtWqV7KDx6Cd3HOgVey0ntAgSHqZLVIdu5saSLkGXfPwi
23iE8gAys+8KJQDZBmW5SAKGTDUKeJFKpoVIHpr2sFkTMSTZrrO3j4lta4KI
ttfLazVTW56EB/1BWBuRsQlaRBc3Tj0x8cxVv5OrhI7fd6WINJR/TCkplU+U
wretVM3gTUaOw0v0Iaila918GV6jKQm4EhqC67fuGCnLspLDSRolwNqaE/0u
tY5FTKL/gDIMuRjuMoOHiRVFvFKE62lV9SjQCFCDGWqASYjhkm/OkFwtjYb8
gtlrj8nwu26y65I7Z0FWUIKZF96aNWtQuHBhlqJcJUfw1F0bV2Lq1K8wdcpM
nLp4M1/zDF9f3wKbZ3Col2W8Lrepr1+aQ5k0dwQ+pXkn68VFjJaWOSAunCbN
TXYBWWv0sY1MFqOcM1JZcrCRTaYIwXuoRPFV2T/mjEmYkI9OFdb0BGSPcrDE
3nAsVdg/1kl4Ftikr6SxuI+NReXWE3Z094lLMuXrDv09uWu1HtevsO/kFXdA
F9FwWU012AUuqK9xFf2I9Lv5ursFYWwXS6M7Sg4rDbF4eJMxStVFIRK0pQxF
euHCBbw7+wR2ktlN6HowlMXxjU9LpnB3DcW73ibuVuagShnRJ4txiCoYTWBw
duplncLBS9i877gtPx00dS6iIsNx+UoEMrLBs8NSlRb4ihUrXDoRSwkarCQo
tXnkmngbnSVEqCG7kqmiSCYm4Wwr59opzj7jL2ryzo3Yi8jaPr7SpiOhnPY1
5eqbSV6GunrPLv+WD8k2tUyjU0Z+zwUD9eIsvcbmGsuWmXK1qclpLzpMRSPU
sYearFPYXkhORsvFP0iVCXwqc6Ak/raTYW5Bz6vy7qaypZiRxQzL0q3Z2fmn
id+nve2YhDR0ev31gmsKiyHoyFZ0aPckPhz/GXq92R7jpy1GRq6B1NleeAFi
17V+MLWIfdhJ07OGsIxPd2NVb9LiUtlRzxMaCOLbKCPkLjXXLP3WTFmBQEWW
9D3qIu2lp4gCD7ScND27vL5zTGbpPR7hsTvkCRn47ZPeqNuwAw4cD8au5d+j
Ru0m2H7uZj7E1YABA2yvvs0jpVc5K5h5QBoBlB9g5BSfTx0KiN+I3oowYdRE
kGhxFwrzhXY3vZGDQlY7mBPuVGB/RDatAG/ws2Ex0oCjW5LQ1EKjMAkn8ZS0
uV2Dyl72kxuQFEMDbKeNrWqrXZT9VW3QisuS3POWu0NWGFqbi6imtFx2hl7o
pR8+R7UGrbH5n1M4tnMZGtasheU7g/LBqWbMmIHExET27Svph1MJo5vyjmfC
bitl6m1QUYSoovQA6SNKC8je25y+LOXyDvThigsCe54NjzGxClqaHPCky1AV
LO/hAghADPbM/fpZFg+mXUNhMkF+DkGI5cgzlIj/Lb1EDZ7S57HnZBvKxJUp
XWhdKtSvb1+W4lz1nX4/EmPe6Y7Xuw/D2BED8Hrn9xASk8QATbsvhuX6y6u5
8dkaac7FzVps2xRUHEbkFDQZyZTlIjmy7p9LnLDMzHIatocwVaGDaqILm7Yf
Sk0c0iZ1OJvUiuJDhyTN/uG2m6sUlIojpTwj9x9YDIVMN1VQbXsxeSo9NTHF
UFMsSu4KIW1KZLWxSzck8U+xEJLz4dEcwnWNqxoaGJL54s3pXa5G32ehfsei
wj1w4RYO7N/vLtRL6VPvXT6Kav6lMf7nLfKJH9w8hlplS2P6isMe7pKd4hM0
wxTCtiT7lZsOMMCtn4Y8fFbiBfiRbYNavE41vYxpdUt8uBgB6mBKbdeKd5ou
C76pUILQVo2G/IqPdYqKbADTNcjHUIWQMk/QHTM2/uscE6drHgi1yWhxWrLd
5K4uH/gTvp5FsGRvqLGNRndughYdR5KuM7aRHbYlKaP5CVvrl6Q9v3yv4axl
an16ORK69P5MOntep27YcCZpSuAP6tNOyfo3J6qE/Td/KgNbSls4NHsyuS+8
bmrhQ/qDtJ2xCrNzDEZAAbNuMDeeyc3Y2X6XbNTu807Ww9sIdPpQAJjwY1zI
bbDPPi6JKBcSkD2BDP832HKag3xC3hN3Qw6inPCxpyw5ZKZg2nsdUbFRN8Sn
O7zttqAnVLMW9HwZK2LtwXlu6yVMxxISSxRM4DZ3zMuTp5EFEkLAOCsVabKL
tinAu1CHWCkoQitezD5LLNl4Ptgt0uHtgmQl+Ivb/426sQadmREYV0D2wZTl
CkpLddeZuiUqReQddtMiErr4u2bVEO/HasOAKa1QGHMm0SQe09AFAuz0729i
vFX0CyA7BWO7tULDp/shQfZbzcZH3Z9A69c/QEpOHrt2diiY6Cc1iZS5o6wh
UXXOpkuNLfgLcvdcuG2ZvyPqnnvERA3lnaIFXJU1gTLzT3No2O68cUgDboUQ
Y9OHzv5ddho9TfpL3oTi0o6M9jFYheV7nE6jrIa0pW/sgAwL10BrgGwE1gdc
w00vsVJTUlGch2BaJfU5VqBGfmgNyQoFk8Z2DbRcjrqLvXv2FKwIvDFvVBf4
Vm2GiETeN7kY8XwjNHpmiDB4jc3IuoBity+++CKCgoJIF/hbu45txqLWMQ4k
+xZwTNkWpWWRyAqDDcuTCoQenJRhg8E/I6DHdzKuEtBjNpoNnY86/eehet+5
0kdK4NbOPpJEndaEZKbN5vZD6pgChuV62K40h2Bq6Dckz43mtX6jZnbYheXK
3DHd4FP1SUQl5ZjL/PhpDxSt+QyuP8jNpyGoLyRx/+oGGa300NDLKyyraiNK
ZdhMiCIHB8rApu1MmWbVUVgFOJSLoPg/iJOW/u4je4orLC2pAH4MKhMghDjF
HmRHh9BoBwqsEFErXSR+juPRVpOJDTJ+CJpD+zQjK0dDI0yYRQ4e/XneEv3k
zLw7Z4ukVCLmEQrfLNXMU1kWildixsTbUnGeJm83tjCphxo1aphYgkM06In1
U4ehSJEAnL310EzCxsnDUUwo2fPRD/PpCIL3UkBck51z9NDWB2ULOGZXQbBp
f+FarJqn4kZF0FuYAjpxjMJkpL4/sxJ9rD+4Q5+CoN2W36c5I9AqifLV6nz3
vKCTIC/pAvWl2Lbqd+Rk+WjSWJnQwldvQjq/pkIWGzKPAxyWkMKNktndvlor
8795uk7wyMUoTBCvQXnmb4TKJ0HF3gbtVdWQ2/E6aDKTNSPI4j2X8EKnnnZn
VJ6/yBObUFy80NwNp838ndjwLQr5BuCfMIc53I65U6ke6Y/QkBD+Sn6h7qoq
GCVoyi32WVVsrl+3I0Kq8oJIqEIZS07vZs2F5BfSxFGGTYuAwARyICgcIako
VEzfo/kiBUCW1VEbcHzssrHCOM1BHjuNOzkBA2TP94MOqNjT4AqcF1aPFhP/
UPpWMzUHFVkmW0+EGd/BDupzKMTgLPbJwLv8PSUwyQWeu/GE5DSxe+TQfd96
q4uU/K7BeGbCosjIgJZ10eTpocjiSUAO3n+qMWo0fxYJOY4BzXqEeuS88MIL
CA4OJj3ymt6Lbp2S5IWydIaXMKDUybTtR4slYLby23Pg8/o0eHX8GuW6zZLr
VGMe7MpTVjc2UWOeVaPtFhqqwaLmH9UQo+pj9T2kMhDHKK/Ga4yrtelFP+/V
FP6tOiEx2xSOf/52SxSt9QyuJeXvnUQFCVT15aYaaD/atdBOX21FP0QRINKJ
lH8jhTbzr39lvbUiLTsg4xeUzCKBS3EMEi3c/lwCkpmuyUtm/Xp+vU6yFhHr
BpfOOTVvpVzkPZv3JxX0TW178UMZANJCFF5mA9ox9f3lkpYyf4sKbNHjUXiT
MDVEj8tBLy6ytvSBgXApTaaZqPIcB4j0BMl2bslj64kZ73cXo9xcKGtH588e
0VMmkM7dzN8Ug65BwX2tJ+xu2ad0glQoZZe8KauFiFgOdNlpgFWq6ZIhPmev
RPoF4uUGz94si9gpcywG2kvPiw23ocv967gQDrYvO9eU53GoX8mEei4JVnLw
XP5/LVYXmJyTcoKrW8l7oXAqLT/WULTV+FlkSz/dUmPzUbUBSLQRwEJSJAkV
QTxHlNkg8S/b783R7fckmTnca0bWHQ1Hp259TGUOpVt56g4s/VII8AAcFuqA
p+742hniLz8sOxaZT0WQqUYYO1IRQcEXGaSmsrDXuQaNi3joMBFTDCAosNgf
QtS7FHbvd+JGPtZhIjnVqViuRnXhPNdlgtRjucuXq6X0psiERTgl6Z8I66Fx
0JdNx1hv3RTpuky90W6j0R7pwJtttaV1kSm6pr1Ik0qmh2z+q+v6qfZfNyE0
1gx33aPjEbcTOJ9jg1N2iKEhsTtrzRFZykvMoYSBEzqBFSVlV8mseoQqyInH
M42rod7jvYwqyEqIQJMqfmjUdjDSkV8VUJdXSv/o8NJr+kYhUSpgRCrU5GtL
yFjnrDVHZUleq/fno0qvOdJDIHgeZV3f/mad7JhOc5KWmc2z6NZatYZ+BuLn
IEdsx9FgPFa7NseF7N5ek/o1ReFy9XAoRFGwRZzYjNLeHmjRcRhSLc1mx/7j
4+M5NFRJz16WFZfw16uR860UgyBJTc6Akj2VpZG4TItCqkKYoVnEJ2ixSZKf
ehRQhlm9a5YL6pjjwJQ7oKVLDY/ajFwgRT6Z9bRdTQuqElwS4U4WLi+RbXsD
UlJnqzVZVRvx0eZJiTuCnpKejOzTs1qgHwtxnAYSnQRaIKeAI0/K1vzbJAPo
IytXExNlnwKXWJE3po0UsrywN9YdUf2+7lw9hcaVi8O/YRfcS8txF+/Ulo3S
4Lp7xf/qss1EmvmEuUVEmOti/9/mrxASmoTrx/N3SfdNKFkt/4u7SAsb4kzK
jW/DSQG1t0u7fIc+DhOzqiShMe4/c5PktKWNSjA9WQKozFu1YUrJ/zLmlnQH
DTlDSCcLQUWPQcBJlv30OKp+5o4DyoAyw6gct6+THWCZvfG7PkK8l8aOSw7V
zzfvtxeDUhYHQuNMWMKEherXR0zsHSxYtwcz/thB6GWTRSKeJCvJy4KbDpOU
IhFLP9Qy1aUC2yVC7so8LlO5cEnZks3OtSe0m8hdo8jsb5LATyFjbG8jy8Vd
UGR/dN4oYfPT49C8r9AF8FamgOM5K1QMyG6yRxL7V93Tg/4mPigZllB3M+Eu
p+/RKScjXNzJ+u69ICGLdCfqVEq1xRI8MX2DlNzXYxNdAq/bt28vUHST3szC
h682F75YGUyYvhLHDu/D4LfaijOKY+ayQ+5JAUrxWOne1/Vg5UcPKoA9+cTE
gEvxCqKNI1o9StxW7/tDYfJ4xFeJ65X8KKfFYBH3AE5NfV3eCo0aOSUnnCxc
MO19eaxhsycx7qMP0LCSP2o3eg6HTIzBNYxPNHA6T8s2PYfxSRmL3cqYfYp0
cAhfHC5t7VOq6CIvk4xcEilEaU5YfaKnI1uDpC23h6OQgWLUu+HY5N7yMKW0
qdcsmflTliuWvBPKdOdAwhnLLLdNcZK0DLW28L52hIYegBtY0On0UEIQGUfW
FjjZZLlrmCLDrMlrIMOV4lI6gmM8TWpx5WqFe+Hggs9V9Vml1vhw1Ido06ga
qtRtgbX7QvOlbQmSbVWjsAWuuJJucp0fQ6iysnM4YGOiulzqoaWyHYXUH0Mw
ryIcN3gcbcQsXYUARz76HeysLTdyl8hrY5E7oQeKMHpb3/tJd2Bs/+kKmdKh
3Al1+jSoWgtaojh+laNGljV9V4b3s7IdZ1ZJB3Fpsz9oLqkNr1uY/uj6mfLQ
K92H4J+jx7BoxqcoTtQKnUfhQWaeuzxu2rSJtCPsltYOYEWF63WatoT74d0S
fcjFsFk6RrJcVanL4dIJV9Ow08BlVHsGmVYhI4/E1SzJGstA8OIm/kJTI2x1
ibIleb31+BX5PWWYB1lt51wbyG05foVzL2w+x+nsLRH0WTxFnLmxBaspCixm
G99mzkz+SzVNoa5AFJcjy4x8byGOOalNQvIRidhVM4bKXz3+QleMHT0Cffq8
gyXr95M7nS8R++2339r8R82s3cBI78f0Xqak7FBhhNAgEPfjK58sR/U+c1FP
yF2qYqnQYzbqDpwnm8mQbSxcMyfrYl3POeagyZm9iDI6FhURd4O5dngz/LzE
G3UagUshl3DufDDikzPdOeiovbGFAq+gN7N7OzfhanoYZLK1l5nnSUZGtN1L
lqZKzwRJT4ikMXXO4YYJXFknrsmKnGQjSV1i81ikyyb4dCEHCpIinORyt894
O2e7Bbqzsp2MQVYB1+FjHPwgknD6kFFGCoDegI7lWRRUpMorVqzoahcXQ2Lk
SdT0K4zarbrgdHAozpwNxL2EFHccY9WqVW0cowHVWg/HKDou4ZsidgoF2Kg+
xKuA83lNcOsbbUE6iIpsnNDxY4pNUdxjC8c3i5lKGuax0cNpGC01AJz2JDUn
ZaohfRpHRPneNGjTVh6WLhTzi9igU9ISlBuhzBoHxn/RRNz/yFyosn49rXfi
lLCB0BRBZGSkDXhkrXcr+ABK0/oOqI8J48ejX6/eGPPFD4hJTDcJekM7FBCA
M2fOYtHG/Zi+dLvk5LYB2WzVlrSOsSnKsp7NUwWS0RFsYfHqN+cZ4FUW/5Dt
65PEM8YEr8ZSJXvydrxhupb80MK+JNxFPsxLEUOSoRKf9+0YK4caQnQTOGYD
sqqIbcvaoHeynLSpiVIo5sEdJ8OUMok2tdoEAihQsApHIuoMGlTwQ/2n+yMl
F4yLfEQXBM5CZ2sTnP7HXIJUJkTjomsHFeOWn9Q/JH0k4EUsJ4LUtRz+u4xE
lBc/VChDxTFUa7xTDGWuAvtwfRunOWnFicO8gdyIgKrowxSJmD+OOjr5Yt6O
QN6CljAtEPDNI23LHQZg0UajDadjzY3l4UrSDqXnourU4brMj0xaSu+QSKJY
r+TdhG4fRtxY4v/caFGCD4VA/nTRPpkLpJCam8lrfA4SeVTyw/WAjgi86ZRr
lJO/YiNWNSRwvGFqOE6PwA0M+E35b5KUNtSby4n+/OlTeWza4q2mGxTLxypV
qtjykRebPYhctERvTTqDOJVI8dNGECOg4E2l7a8oQiAL3k35OjLuSfwQwodS
uhQYp8Ab5ZJydIVYYQdN6SiL1IxsebEfmNdZX1Qi3BUWxYDQMjWlKQ2jQZtw
szMHCii7T/5zST4X7UCaaPKE9GhzfjZ/iY1jgxcoEsUXc9MxeVA7MePlseX0
LR5umwrot99+Q4j4/4Wg4MeMdHCEHdNQqEhrpNSrJMXIFqRxIwp7TnQV1vBJ
suKoqotsSmEfFtOSzg29J0fTupVhVdZYDhuXyC4Hy9Q4u85FWKRanjlIDcdm
NI3t/1YlMZ72ZXPsyxYUcCiQ44cb+B7fvhDlSnqiz4ffEmLDvRyGwmeWoOPd
Ty0HaN/sVz2+GOjJ62SLK/i6tLUF2AxUW0BV1RHzNa3bWv1+xPNC5lFOmdqs
t3r/d1n4zbXpqnymYFOTbZsNh61QbUp6KftUvft4vVFTZYvhx5TIpCdh+rDO
KFO1Hn76+19k5nDFrWuYNjU1lV1/u1PLci2pxD4uat2ct75NvsHHmsg/A6Sa
+lPn6QZ997fMdtCHgMG0z2m/k/dJFislwLpM/kuuYUWnBiN8uRZGuew53J2T
EHjEf8wy2c7RcCtIzXdp8BSSq0doTZLHJCmEBDCUmrTSZP21eOMToWx2Kll9
Wne8t8KvTglSJn7+epTQOpUxa+FapGTmeLjbmNOnT5dhcO3Qc9ZOpdRuyTvQ
nZzKU/U7Ap+TwcsN4tUtyzjFLdT1KULR5+RqN56xazJmqwXspKUHpZCgaw2b
u1X4OKF60fm7mJPkpPK1GCZNQo9GlBQjTRqNNDmZ9Huuz7EbrTitYf0sKuTT
iogij0nyc01LSBpxuhY5ifSewkLiTcuNwJbp5lZ56vJOXWWuHX+tqg+nxlxB
lya1UKrRCwiKTuKLsXwtX768zEYEBV1AyKVLtfS3GPqnCxX99RtkyqKRFMxd
f1ymKKnggEx22r40YtxtkeC2v4qR0LxobBXb4vOyK+aCZRoXe9gwR4OgU263
x6PFrqcNynDJ6jPYgtoXSpKKM+Z6NmU+9TFYoaxLjidxe+x8bU2K4vThbXjl
mTboMWAEtuw7hvsPucOIQ0BRED+9jtYY2B89FElCIoCkHvZCdxiWDY7swJj6
XsbopBminBe9iE6FGROXkHPLHcO0vJ5BCqoQipz7QBH5QMvh86VBSkL5uTFL
ZRaegCa6rYldEUlftwxTHjrV2TwQB4X6FUaX4YET5j2drZv/Mg2YzUhfzYgN
scf+Xo13evfA4IHDsXn36XwRWTeiIJvF1J2UjZ/XVWRrO9ZVZBfTO/+8tkMp
McuNWim786uh6smWQG2KCLT/bKWMouvOIvJCNFJUS0bqbaIu9vbTspSSdOSY
fqIhGqqTidMig4DclBojDIRYhkyWShKeJoqSva5BVSdAmJ2TIzwMJ6JAn58c
ap/q+lKBR3ZgyIC30WvAMCzZeli2dXVPhbmx/rBYLoj1hzlSmMJLizrbFODx
5WlymqOblokm7Mfn21KbNABHXcV39XUCzHUoCsp9E2WDdiF9mS6MFh1FH0k6
k6jM0hBUzmMR/oFjwrQ8giPv2iU1DIsQwtgmV6NvUzKS5DIRdlD8VnUiucgy
zCGUdHhp+aWWqyipEV9Dhw41CIdqeirS4sLx+bud0fCZ1zB/+RpcvU4PCndg
gxtFPUttx82XrUiU7iztQmFBHIxUHULSm8oIqPElITVomf0iU02SrUGKaRpl
IfzZHrPFNId6FR3wNRl5EXZ0QVaqXQm5X0thbuKeoQkylEPPoA4/aRFbiS15
rnVNYxm7FTCyyC6AQp6rm/OyU/Hvrk2Y/OVkioRw5qSgKGpqSgoiYxPlA0vp
yk5nUUnmO0km2jfKCCltTK7xp3ej4dDGc0k9dXbFIiUgNfyMDXUH3CZ/rfZX
Ka7ew/rDl6QtSPXQ1B+8cq85MkxL2GdKHxCqRFZlL9kvWe4ILVCgzcyYaFfz
mgX2en0qybWklAw2pd2Cudyw817MbdyNS7Rm2ZHVTz31FG7evMm88mxCX9Bx
BdUuJNfwhFsinLutN9JfIYtu+R5TC6hWY3kX75k+ThjByX0RioCiiZ2++FPS
jPMSoh1JGTgiGtZs9I825hUZFvMJS95FHRhxgq6KEJIsIbokTZT2q00Rn7gs
fY0AcbSt8kwE38cAEU9rY5vsfaoz7frWWyYywUOecC8W0Xdl1Vk+8d2jRw9Z
9KKpMm2rmsaOLk0xFLo1Zy1pnMi2X65wXbxWJaNHiDpM0DAtyTjexjFPKaXD
Y73cho48bO4EaM8SxQ5os5KjQbEEngk69powOdoJ35BE6gvCBCH8whrF1ebU
mXJ4Q9esS2zzgYtWsWQVKb2JwUeHMfT5WXJhqTL7zZgork2zTkqX1qMMe1DB
SSQ33OVqkUBTPZniyj5vgQ2LSBxKmzZtWJbX0IevXzqLed98jR9+XoW03Hwi
PCAgQMopTbvJIpwrH5erChYW4aYsZbMUdNLApnw4Jaqo4ocsajJSVEOSOPkO
dBlifQqPjg/QN3cJSpxQ+BhjmBElW4pq8USBiONhclETNwgFr2Tr2xOupeWW
Ec1pQ+6AQlE+0jV7dXSXknwsngsIzP4vnve01BRsPxkuH1qTZrJDwQQdeySj
Ww7HL9wKyJkdK1yHNTQVMKsEagRrWcoq2FpOHI6T/gwZVxSmrdHvB1lKTmUn
HT9fiTeEUGk7eomk96CsWV+xvMhipqG/YpWtZBvkkKqYs+DF7gYyy9v/H8L3
gkSXsn+XOfZvQVKulr66Cj0EG4QXNegTqkeNaal88pYMdhpMMrkkJ5EMHgaa
bnp0iRMqcmHCDVznqMk+LCyL5j7aG2QqA6lghR1nMgVl22xhDzOWwUaD0TH6
Palk2hX0e1OhrWoyTlsJNO04y6+SvcvFCA5lkrcRqoRFt0jg5XfMpQuO/djH
GE7mTgOSbToAeklsmP27w0FcChJTYIzeriN0jGVNc1TWABiWaXlPHxf7eNlB
ueYo5UYmAVmClOmtM+AnCRUjPkZhMxvoBJchKjNZHa6shbASiKZ7ub4z3YHo
sEh4soOQolu9sgCV3dDPRkhgOgW71h5SFYB0/F/99OL7nPkJCwszS78AWjn6
sQjjC4oSuxvDK6z0E0XkqA9qmI4U22V0VDetaiVlKCNATxpjHFbqKrzdsrO7
6mjHUC6utONqCtnZVSxPcvPJ3ScaODvWm+0St1Ax4uj7D/GbTsltk/RwCgLG
m/6R/O6Ptmmvudq0dj0l24MuHMK5Nq+wYsukjXpA2bfM/2qXUxREjFgQVbFa
3f52Jz35Ye+Jsg4EWHvu4yVCvG6U8CdiVKrZ70fJqETdv+sO/ElGl0lDkGtI
SAuyCExVYZbp6WTyiLQwacfROsi2SHQsi/gRpq+7KHYzc8taV3IVCw6fsaau
e0zPEjfNJsOSm5/qZhny+5rt00efzt2JZIn2PqXL2DnnTnhi+Fhy5liwXTqN
zTZ3hJhkxyTbUwaIdZ6gvCEQodgFxUE4iUa7lB6a4hkEHiaiL8mKCdfkG5d6
L1VQB2M7ZGSga9euLHTr6QXCMrdnz562ISseSslu4Y67YA8U75u2auFAuJiQ
zsWq9XasWt39ZIkeNs1MzFBdF6al/cFW7WwZucDI9Bz92y7pMZPToezrW3Js
CDNEMpazbTSZFManmBDJVarV4ChYnm7yQbuZRXqOFSowWTjFQ0EWn6MvFVkn
n8pgBVpDVKlHlVBUPm27erwcH2G1uktUN/OU/Q+rCYYHG5UsZe3ow4Z/Q9ng
ZYtQlSCclcMtLLES1ru5lnYrwUcLmYabXNKXxi+T3IoLt581XhPbn5ppWO0V
DS3QUWsjiG0KGS6xXspdvffLzqdaXhQ1oYWZMx9hpP7fhXbZoybqO9J35FAY
OIprVLeOPpaTmc4duQyf8tXo+1K9EgAmm3m28h1m8jXqd0fjQXFhKvujaEGd
AfOE3PxTgryaDf0NT3ywUOm7NUelzlOVcTKhxZE6Ci9T5xLyZ2mJ5VitZqiD
H9UUEyYqMTmNo9R2SNddRro1FK2o70JLiWIni2U5ygUZsqitpVx6Zo5knqE9
Q/uM64xpognGfuryDeEWpHKZClWgUhBrhvDoiHKHpBllfqlQhqrmNEyWlxf7
8mQUkyNKT0CJOYrYFrRlimppSJFEar1DlyOTlPolkslJ4po+ZIa+Rxm4BXuk
k0/XoKyczKCFqCQeR5mFKctKlsKuruanrxGFv//+u2wTSqLwxi2qNguy47Cm
qxZVK7iFaMsU8CZM+8bK2jj5EbFaehZDRlqKPl1nwlS6yW69Sov5/R+34avl
/8haJm0iSD1LL05UsNzDWJWqKTkVGBFjG68U6KDxDOUODl4uXgYXhZNE23s2
wmQRHdaLXKPPzlyJNrR1+WbO06ULqLukc4ul1tAPSGqPthdtM7HdGP7tmI8W
U1BRiZwi5f7LxiPYdS5SloQYOKwm/SRAhDD5mFqeRABVoVExKaHRSGy+PnGV
DIWI1clmA0FSSXTSuO4+fdUlwqrtRTuQRFuf5M2Nu0nS2/9VFy0QBIECM748
y5olaO3hy1i9xXAMu0i6R+IEbK+EpZjJ8WUre0vbXE30qTfObUfPPu8i8Fqi
C1m8cyq8Cj5s56rpQ4qOAMnUIa0wBXcKS1+xmGmkRyAU+tHfZ6mWKb0Ql18Z
qUZOI+VfKHcupBqHct0gBO6CrVWrVlL+6yZBTCfGlEW6mLiO3tJ0mJ6dfpiv
mI3T9NS7mDj8bcxdc4QNHBJ3/CY0WZmyCS4FRj1NyQ6MpnB2hcvdASWg/eXl
aNSI5JF8McIxyuYVs/828us0FWuJDUf2FN2CuSi09SbP4VlwKOWUOffaa6+5
mnOODHvzzTe1jazMuTM6CqBT/KZ/bJ5qYLmcfyWO1rUWGr8wy7C9y77BO6On
IyEN/OJmEdLY0lLQ3icLdRoXigZmWcUJNrdDUevrNOYy+emElegJeUrEZVhm
ZWtM1ApVCWySTEEGzl9EEt00b978UdYWZ+G1tVXD3BBmJ4hX4XJB2611aeYg
HvmPmaPx3qT5yLQaIuWpugW+jGOAmsNiKhXXNI2ONvqN48KdgGRIOyeXW5HY
V+VFx+BMIeaK61dk3rGFu4LQqc/Q/xA0bshLFgmczNbtx57Qh5GXi/1r5+Px
l95FVGL6U/owJamXSk9LNhTj3fz/FlV7TY9S3M1QvPZCR/y+J9ijoTymOmuT
30Z6j2JaBnYjbsrrKVP8TWAOThpIGhQNm9EbyET8KZZFH7dg1P9NLCrLaW1v
bxIeoZzsVMz+dATeGvUjtbp+Um9N2R1V1nqfkW3WF+pwug5tsx/HG/z/Lfpi
kzbxMn1cXyk7NR7jB/XB0G9W001a86mOZPHghSPXkzDU1x8JQ71Gzd0WDntr
UZdO4PPxH4sx+hSfTfwaFyLvGkPhEaURvKgosWjYRxNTWLOmJSUgNjYGianp
BlWS9jABMTExBDnTwQ0h5lOTcDHoLM6cPY+YuCSOocfcvIaQy5Fg8t3kxDhE
Rl5D+LUI3Iq9i6w8R1dmZ2XgXsx1DHq+Kb7f+A8fTroXg6ALgQgOuYLUzBxG
/2akJOBioLjhuUDciX/AN4yOuoqQK9fBcuxOdBSCgwJl0XvY1Shk5zl2kE1D
aPqEukY4GMd1/8YlfPPpOIwXAzv240k4fP5aPpwcRT+s5tHlWSKJ17p7JxZ3
7jtl+sK7wR0xgnfvJxhMF62zqIhQ+fUrEVHItSy2tGTxssEXcf9BhmF1SIy7
g2tiGK9eu4bbd+Pk+Txm8ffvYcPscXi5+yAqLjfRy4wUhF8RBlbgBdy+l8DN
WInIKvpGpJC35yXGPiJSxi4YYkD7dplhMVV7NTvX4eaX8WlNiKlgctFYsuuc
C2UFyQG3OAcPbUpcFGZ//QXGjf8E48d+gp3HgvNB5NxiIAysSLx3VyzOWKTl
OJCnxPt3ESPEQVp2nlmciXG3cf7sKQQGhSApNdM4wrnZCL98CRFR98DBn/t3
biMi4qoYg0jE3k8wxV0pyQ9w/cI/aNu4Hk5EJfBAx9y4Ju2iKxHXaQL8tYyi
K9EcxMTEIj4hQbZQiRMPGy2clmQuqSG0bwbCQoNw6vQZRN68w1wgFLSjVIVV
16BQcUKVUnUoeaIko8hPJC6vXM17Smo2WDfMo4DG448/bux8Rq3mpMZh8bdf
Y+y48WK0x2Pl5iP04O5dningQe/l0uVZmQek1f4+etngyeJpEu7ctfhsxLvf
uyOPZeaC5yAuJgpnT59E8CW5jXll52Sn43KIsNBjEs3KTk9ORNT1SIRHROBm
dAzSs/PMyn6QlIjgfWvwZMtWuJqYxSublvDNyKs4d+68mM5oJltL1mMvfsR1
6U9PPEzOMLve1KlnJCMk+DxOnzknxJLV385xK7i8mkPTj6yn8ELkmR2oXrEC
hk1ahOs3hVf96+eoW6cpToXFGxTXI4qD1XIrTYg7aTpo2ASo5HjzL1+iUcUA
+AdUQeNnnse3y3bi9OF1aNGwBqpVq4LKtZvh02/mIilT4yi8cPrgJrRtWRcv
vdkH48eMRJPGjTB+2iLKwJo6n5ToQLSsXRbe3uWw4WgYQk9uQ71K5VHEswhK
l6uOFzp0Qs++/bB0036TuqI5/vmTt1GiRHEUK1oIk5bsNPgAqr/Y8NtnqFOx
PLoMGompn4/Bq+Iay3cc00ApLxzd/Reeal4bHbq+g3Gj35cBky++W06gbPNc
SZEn0LBaKfFc/thx5irWzxmBsn6+KCRmrXS1euKar+KNLr2x/UigqfqxGIuM
QLCb7XHlUfz103iyVln0HDkZV6NuYveqX1GxTmNsOhtZIM7OCtiU048XdX4v
3nqmFUqWLIcaDZug54gvERx+CQO7PodKVarBv0IVdOg5SFg5UR48Han3b2BY
71dRp1FrjBn/KV578Qm88uZAq4SqhBy+aSNfk8UB3YZ9Jd9l74bfUK2MHzwL
F0X5inXw0htd0Lv/IGw8cJZn5Nqx9ahUtrSwirzQ9NXeSDGJRi9EXdyDDk80
Qb02z+HrGd+gZ+fX8MGk7xGfyaRuQmLlpuGHMV1QwpcISzwRULcp2r/6Kt56
e4CwHK9xboKLG8/oTgIU6rWLpjlrYXpPbTmNycsPyvyCbk8lf2+32+NJSYuP
xEvN6qJt5zG4ePU6Tu5ZjWa1K2LhxrNmUlghLFy40IAfhULw05OSkxKLb0b2
RgVfP1SuWgPPdOyCLUcvYOXPX6BW9YqoWqkCGj7+Ihas2WImhdby8l+moX6t
Kug7ZBTeH9wbTVo9jSUbDnkwa3PQngUo4eON8lXbICopDSt+nAj/Ej4oXLgY
KtdogvZdu6H/kOE4eD7C7JHctPvo3a6R3CNFS5bBruAYMyM56XcwdURXBJSr
iFETJuOjoe+gU/cBOBYarQs4vKVI27ftL4wc1AvlxcyWKlUKTZ5uj69mzUNQ
VDwTEN66chZvvNgaLZ5pj08/GYenWjdBr/cmIiZReYLE3kphJaYu5T4FyZr1
lIxexY6qjCEb20FhQE5E2UEjnrGc1PsY/lpTNHuuC85cCseF43vRonF9fLp4
q4e7RiHmIQJla4JTpVH8TLXcusNXkHYvHOP6vI5yvqVQrcZjeKnLOzhwPgRz
J7+HalUqo3KFCmj5Qies3f2PmbzcdPz41UeoWbMGhowci4F93kTrZ17C5gPn
PJgHZ++yKXI31W3ZCfeFKL115ShaPFYVRYt4omSpCmjbrgO69e6NuUs3kBIz
JFX3wvBi0+ooUdwXflXr4nx0mpm/1PirGNXrFQRUrY1PpkzDsP490W3AKFy8
lah3VHG1rr76ECXF/Pv5iZ3p4yMew0dSAtHj+Pj4on6brridmmuqDC6e2oeX
nmyMtu274dNxH6FF00YYPuEHJGWoybFLrsO5g4GnIZ8DnGTl/yikXvbVQFSo
347Y5vQnQWgAf3w8b0M+/eRGOeSt9RPzb9Dn2vG/Ua6YB/xrPYdjQTdw/eK/
6PHak/CvWAIjZv6Ju7G3MP/Td1FEXK5trxG4nZzFVW2XjmxEQCkvtO8/Honp
6h0D9y5HSU8PvP/lMu729DDqGBpXEaJfbLd1Ry/h8Jq5KCG21Bu9R+PYuatI
S03DlTNCyLWpJYZrsZCgDvkZTcP3H7SXL1OkfC1sO88i3hu3Tu5AWfHk9Z8d
gMRMNRRnd61GBf+qmPDtFm6bfm7/apT1LYLOw77Ew0xNzbN1AXzEJcfOWGt6
YoQfQJ0AbxTy9MWWk8GY8V5rFC9REm+8PQrnQ6OF/ZuG/RsX4bHKj2HK0gNq
B/gYUAoV6FOciUaVXN86deq46S1PHPh9CoqXaoLw+w5b26C2lfD6e7/q/8FF
d/Xv318GWzTDUlk9nnmZCej3VC1xijem/bIT9+9F46fJ76KSEJENn+uFKzdj
cWbHajQoVxRlqzfAplNhhrcq62EMurzYEiUq1jOFMKnxN/Fmyyqo0bgDYh5w
zxRSylmY/G5b+ShvvDtBnvvHjFEo6VcBfYZNxQWhEdJSU3Hu0J94qn51TJm3
3YRwwg4tg58nudOF0X/qfOnecLYPmQ8x5BnioArAltOR8roPYiPR/aXH0eyF
4YhOytEBf+LZSsTwDpXFevFDn6GTEXbjPjLSU7B+4UxUqFwfv22/4FFQD0f6
ZGtSPkr2ahQNaTa2UGgDcBkSKTe7AQrZ39RK3lXJeeLK/oVCR/vjWESSmcEP
334Wj/caI5etO4yRGIQnTJiAI0eOEN+enx7ZTXPGyF+37TQG12/H4dTOhWjd
sh78ylfF0r1BiA6/iBHtW8rRGz5zEck1U0q6/IfPxPFCmPzbesgtl5eDpV8P
h0chH/y5+xIv5/Nb56BY4ULwq1AfkYnJmDq0C/xK1cLICT8h/GYc0lKScWjD
XDSuWRuLNp8z4NW0O3irjaoirfT4a4gSLivvt13yzh4YMOF3NcB52fhj1niU
rNQEGw5FMIwe2cno8VJzaYfM3nhGfbsc7t+8gGZ1K6NGG3HVuw/lBWLDT6F+
gC+e6zwWaXkqzElxJQrncNklfRiMQyCdkKi7BmrPxUbEFUakI2HRibInn9Uh
3Ezd3Yv74e9ZAiv2R5ipW/5FZ1Ru1BMPLXozu8WDjPDaGq+UKSbacz4Cv415
W57adfBMxNy7jz2rZqFhg+ooX70xtp2NQGTQSXRv85i4aklMXrLF4hHNwsxP
BwspVxy/bfxHjWVOKqa//ya8SlYSbsNtDxaeOxeMQeFCHqjR9HnEiSUWcnAV
SpcsiRc6DcLew0FIFcLzZuhJ9H2lEboOnIbkHEd4psdexFO1fOUzNn3jXSRm
5JnJXDJOkal8rvsi5GUlY+bH/RFQ51n8G3xHyZqKyBY2wieDSP6WxOPPvYKX
2r0g6UzbtWuHZ9q0gpeXH37efFxeIvLCPtSo4Icn3hyCew+VQxl+Ygv8fQrj
7ZE/SOvynmt5qJMgyMYurRmvqNp5FwqI/GxOhlZk+ntiCoU21Jv+9B4xPt6e
+HzB1nzakHS3xcXKbvHfSxWlzytDfzR9AO+e34UAnzLCpYpgaYKZ73dXYnms
FNf49+/5PsSsJO4wZ8k+dZYQzT3a1hAbsBoOhiXwK9C3P+5YH0VL1cf5aw8Y
E0XKLSzoNA4cPkVeMnKzM4WXm2gBoj1x/dgG+HmVFlvigoH8PLx/E5vWrcWJ
4Ag6l22GHUu+kc83+uet5uu7Fn0Jz6LlsPZouAlH7Vv7kySEokf30i8wb+Vh
tQzS76JTq4rCSKiDk1HJzgtkYtgLNeBdrjlColPsFwgNPIGDR85S7SlSH97H
7duxlrT3xPbfvkCxUlVw8Eq0DtP5YN0/IbKcjsB1hLKgXpTNm7ew6ciNlXp4
wTSUKN8cEUnKwLh9YRtq+BZF11GL8jl7boSz7B2l3glG5dJF4RHwFK4l6qhh
Xhr6P9EArw+YzrD3kH2rJJ9LQJ0XcD0pG8nRF/DhsIHeeoiGjJ6Ju8nq25vn
K/k+aPpafs8TfykqoglzdxhZ8iDuNvbu3oubdx7Ir+UIGyIhMckYeet+gFfx
Kth1Ptqs9rzcDBzdvx1bdh6C2EMca0q7G4pa3oVQra2QVrngs5PFDm9Q1hNv
jv7eiQN5Iu7aKYx4z57hohg2djYSSMiKOXuQeBe3Y5n2rhQWTxqI4kKbBuvn
dPURXdsWUVaI5LDstQSHodMucqQPbVviX8lPW+uNq/8I66CEP05EJclz424E
oUm1snhx0GekRt21KP8cPHiQtChDoOlNPuj3qgqLrznNW3fvvAnwK9kcN1N0
TdrD23ijtZDCnl5Y+PcZOoIFsyd4m9F5DzuOXZOnJkadRPWSHijTshsSsp0A
U05CONoEFMJjTwwSJiQMGVJOJk4cPoDTF64qHG5qspjeZJ6F9bNGwbdCcwTd
emh2w40r57F27UaExySanBS5ip/0flVq8E1nbjl7LgcT33kevrWexNW4NL6q
8JLxy4xx1tx6ij+HY9/pm3yG+fq7PZ8Xo1MMv+64ZB+e9n5HaVr8uDWQ1cyy
z3pKe/LPvYoogKkfXdon65pdCl46MY+iMuA5X3fg2HnuBt7q2lVcXMyKOENo
YF4QHpX07Mdd+gcVi5TGKj3qWYmR6NqyKio3H4TU/MUFJBQowkSKWPgyJpIH
SrMk462XmknttOqfSCO9l4zvh8qPdUCyvnXy7Yt4/LFyKFyivNA618XrJeG7
L0c5S+BDnAiRRPK4dmYzSgnDtf7rH0mzy0DMwv5FdV9hsnWbRPWGhuk3PRmH
D+xF8BVlS+flZCExIUEmKnjOk64dR7VSfvhy8R4PZ3LzcCXwKNZu2Iqb8aZb
HEmlPs82EdZedZy87ohf8Z4DX6yHqk93Q1xKHi+FXIqXfDbCWgplMHDwGJwN
Z21Iq+UOhvd8Cf2mLqZ0DXKys2XoJSszQxju6/HumOli66Zh+BvCZCpaChvP
RHtw/cO0vk+J+aokJv2OLM3cd153rb/NLZ+LG1ZdWbwhxPkqq920G4VuvtZM
V06gQa3amLv+Hxz6exEqlfVGmapNhIZMzKe63dpxsOreu2q2/PXLo35xsjPI
wODnGuGr5btNRVNqzHk0CigOz5INxOWT8Y+QvF26vOVFGQ3xJET7Pu23bWoB
HBEKt4gHGrbtQ5LWzOKquR/JW438YatJRiMlCg2qlcCT7ceT3GKY7prfJspT
Jy7ebbZjXmo0nq1WEi1eGUbxW57C7X9MpweRz1HMeppvF++VTxO6byW8hfnX
8pUhZCGbp1n4jco+j1+wzzSWybp7Sag5L3T5cInRtKFRcTISTWBOWQwn9mn9
Rk3h6Zlf06beu4qObapi3Kz1OL1/A5pXKSFEQw1sDbyRT9O6df3g8pOMuCuo
X1YI/GrP4WpCNu/H3fO/wNMd3pY2vl6W+HLQi/JK42bvQVpMIAb0MtPRtetb
eHvIF7hD2jYrCb1a15DLZseF22Y8468ekezElZ/sSZFQHoPk6DPwK1oIPYbN
M0nBpFvnUNrHAw1e7kcESTyEi74QFnChABwJY4Zq4SRcOYK+Pbpa0+Epn6bP
8Mm4n8pF7mURd+UfFBXTMnLWLvk6rlRoDjSZlCchUKhMi1gQJD0wTNLcENcI
3Ur6smbNmnY7EJ6YrOR76PZcK/T9/GcEnzmEJxtXF4LJCyu3n88XWqU9RxyT
5HGa0Kowhwe9IX89a/0ZJxF85yKeqF0NB8QA8Ea5sPNXFBXn1Wo9GCkZmfhx
8kixHrt66RF5q2tP/H1Y1Vqtn/GhvOTgSQsd5ZKJQZ0Jh1sc607e5Em5cX6T
8jXmbjOTQktgSA+hngqVxK6gWJ6UmMDtklTso1lrzKQg+yG+/WwoPYeHl56U
t7q+jZ0nIs2WV5fMwqDuz0qN98u2i3w4NTYUzcp5w7dcU4Tez+LDQfsWy4d6
bvA02rucD7PNmGRWbFvcGN69pS7k5rDhtxOxc+dOG4HMM0de1cRBz+LlHp8g
9MJp9Hqqnny8Sct25wux2j1AhJ5zrJwMDHyVruyHlUciefJignajRb0GuBiX
aSZv16Iv5JWe7vwlssS+mTx6ACljM3ndBpBrJ1/txw+ULzPp9+1m+DLj8Orj
NeBZvAb+jXhgZFzeA3R4qgaqNpSWp485nIQOT9cXnn0dnL+VyvN3YcfvKCYe
aPafh8385T2Mxmcj+0m7wMxf93dx8opsIGXWY3pcOLq2aoRhc9aaMPydmFhE
Bx1AJbF/qzbuiDtZjqe+8w8VoOn95TL5TrrShSk1CXNBNDzkaBBdN+3NbSfV
2u3SxaXPh4cbEOP6sTWo6a/s1nI1H8f+c2H5gBjULJC4s3RolXFV14+tg19h
4W+3kyTwvF5+n9QfLTuPdkmzTh9IfnVRoTJDeKes/lEFhl56Z7YxDw+v/QWe
4tgTHT6mrxsAV2IE6lcqjrpPt0dintE959bNl2cPmvO3mYA5I9uhUKl6OHcj
2YOT74tnKPbgTkN/MXfas2w2CtGIdP2ctoS5U3IUHqso/P/2Qwh348s7Rcg8
AusTkIBgYkkPHqJePdNykAECkp7Ov7x8KJ+AOli6Kygf9sKtyyCDurhPFOB0
hER2Inq3riRWTQAOhcby2rkTtBMVazbBqeuJZj2F7FwBL3H1jn2/Nho74dox
VCheGIXLPIHQ2AzTay0pCq0qlBTfqoWTEUl8NllufkXFgPR8jwaEnyFXLOh2
ZbxQ5vHuuJ9lFMrVI8tllHzMvJ2aJrI8HkSfh69nIXQePNlk17jJCNPwMKPb
79vPyOpU6npLHhblBJgF+bhiO+blRDpE1kELXUOXIeUxzWk1yGOfcT8crzSm
ZLBwoIpVwLzVO/OBMwjslJWV5ZqL88TGmcPlrz+YttyxrHLT0L1dM3z0wyYn
9556Fx3q+6Owb3OExWXwmiFNMOStJ6WbMW3JEV6J3wzrocyW7zYZs+Wa2Gwy
rPjFbEMU8+tQOk9ouKNRjnjPuIdOLcqgSttBpMbLmTsVKPWDD/whr1q5RX8k
5YAPx4QeRjlxuHS1lxGTmstiJkdH9RifQazrPFB2DzqL5oIhGci8j55tW8Gr
SGH5yGPmrKNEuLt0d+sQyMP886g35RjN+GOPM8wpt/FM87qYve64Gea06BA0
D/CBf62OuJtptiYy4/GaTAWUwNKdl20nb2SntjIE++PqY0aU5yTglVbVUapG
I1x/mGu2lPA/v+goTP3iVYUtkGT2xD1xyypeePztLym2wHVw8WEn0bhOHXy9
bJcRHLtXqAhaq9ct/70ILuxbLbMs9Z8cSDOmBIevlNOUKuGSQ2IMog+xlFHC
qqBAn3C20+IxZpBq3t2sQX3Uf6Irzl1LchfLbt25zUBlPUD/l+uiUIlqOHrF
cHsc+HOmUNNVcDzygdNn7XfF5r1w+0mzRr8b9pI81n70fPPSFzYtkuKlSssX
cTslj++0feFU+BQi/6EjklguFxFzGoTa5Yui2SsjnHaDnljyzRBl2p66aUq+
aD6+6v+0vOFbny3j+51a9ZMUorWeeg1xGWYJxAbtQjnvwmjdYQBd2DRaZ65u
sbXr1HFr8l1MOprzPuglL1i9UUs0bNEKR4KvFUQeZ/X3ZrzOBVn+p+iFxNZh
3bNjifJ7Rn6z3iECTryKmqW8MGLuVieie/OMeORCeLHnBw6suwiu7F+CkkJ1
Fq71Eq4lZhvPKSUaHSqWldtkyb6LvJgXThkqlVW7XkNt2Uyh1ilDXxF2ZUUc
jkjkcb5zab/0o3oNn2cofEMPLJPyutPgz+gx1NNVNPvdrqyhf1NxERXgEKCO
awa5HlCXkUkRfyL0puw5MVY2rFUkRtPc28Aq2N7yOZ/CW/iatWsL375Wa6ze
f/k/6OW4FOtB9FnUKVsYVZp3R0KWMTO+6P8SyrfqiQdZrGxy8H4vsTOKVcSF
mIdGo6fdwZstykmZ+d3Gc7zCFoxQjGuvvz+Vdrxjqmdj0sAOWkjPYRkdvGcR
CpOGmLXOkdF5qejzamN4l3kW0cl5/yGjd/08Wl60yksjkOaIjcSrJ1CXDOLS
lXA0PIGfzuHjlAzGnMiwYXb0IZRCnz59XMV0URz6YxYqCqe3VPWGeKx2Tfy6
YZ+R8I/o6q3G2g83grbD30v44B1HI9PcJxP92jVEkzfHwRnrB+jUtg5KVW2B
m6lmWafHBOOJqsWkr/nnseusCqd0Vv7ve9MWGevk7I7FKCu8V//HmuJ6itlX
e/6YLFf/rD+POiOdGoNnGwegRuPeSAEYrhpybDNqVQ/Asl1nTKxg0YRu8k6P
959uhNe1fzaiLOnBOi0Rdj+b5VyGbtEHyywnQ/cREZzjm3+Ve3Dw+DlIEdJ7
wWf9hTR5E1GJzFrmCGZyTPPxEHsj7OQWBBT3QJdh3xkD6eGdy/jplwW4fCOJ
U1lbl5GGKYN9gbE49vevFHsQ9xfzLO7Qp3dvzFywW220fi2VRfn1n4bmbc9y
lKJXbfAsrsVr98Ab2empyruIuoo/fpgC/9IqUNXxAxlK51X++1cDxJuWwtbz
UWZAl33TX8xmJRy5/NDY2LtWzRYP1YcfyTzY938cknLhi24N5OXfn73JKJAt
8+FLaM3mryD6obPd0uMxvMtzaif2nu1S0K3GxzjRa9asyd/C1Qs3Tq2XPsgT
gyciJjkdWxZ8iUq1miHwRoJ5Xpbwvr6+BRIq24w7NiEdlSexB5CbFoceLzaE
X8XWCL+ncZl54n5rF2LdzvN8ibS7IShb0gtvj1mM1LuXMGxgb/FlNUT9haiJ
F98M2f6DNBX8W7yJ2NRcI/uFzde1fnmZ8P5h8xmuUslMeYjY2DuIunoJcyd/
CF+vwmovzVprTMibwbtQvJgHuk/4wUxcXMgeeAktMGjcajMQ98KP493+veXz
qBXliUGjhNBNs5u7FBGW1i10a6sqQ98dt0pdsqKL6CEjnXk5dIGJPE676jwj
DayyiWzdnJasTuo6R31H3GiceUoTok6hgpAMbV7ti+i4Bzi7eR4CStfDrsDb
+UJA1ODPYnVmXtk1P0+Qv/5hzQmzt68G7sHc+euQlO50ffrgnZdQtGI73H2Y
ivnTx3ibxTwA245dF4LvNjrUKyo2QHH8sf8yL+ZVnw+SV3/2Hek7cnlq2oME
CSW+euksJn7QV6aySQvMWnvM8HPnZSXh7ZcboljdJ4XSMIUaEDqh7yt1UaLi
G3joWEwUC587ZZTLfPXpPQi7T0bxGf9L5/w9q798ztY9J1Acnw8n3ziHpiXE
sxWvgD1Bd/ituCyTdH1I1F1Tr67dBW43SB+ihOZcl42yy0yIwLO1fIVa7oQz
N+MRcXo7alYOwNIdDi7STnWsWLFCQraMAlIKeK4QrR6FfbH2n6uMfjh/ZBN+
+WMHMox/koo32zVC1VbvICXtAaZ/OtTssz59huHElURkxZxBy3L0ntWxO+gu
b4JvByiIVc8Jv+giPLG7qfIhJgYx0VHY9McPqFW5rDK+u4xBumPYZjy4gbaN
K6HaC90JfGCcmPTbeK5ROdRtPdIJBCXHYPLYd12nru9InA67b201T+z+fTzK
lK8rhP1ts1J/HaXUZeePfzZK7Nbpbagk5JxX1aa4EJ1unigz26L0v88Lh6v6
CtBjK4WzW7p2C4ouyU9S6C74lwnAtsB7+fRY586dbT3G2OWdCz4RYsiPKroN
r8PCz99B9RY98FAstKObfyM8l7iZsKlJ8PXvb1AD37zTSl661+d/8KuFCKXl
Jw6VafAcIhNyGSr48HYY3n/7DZQu6WNSbLWbtEdQtEzcehiCo5R4vN+nParX
eBlnwlSfdqTfx1vPVBeXKYveg0dh7Jgx+Pjjj/Hx6CmIuP0AB9f/lO8J5634
V371i+4NtVpdw094XmgvktgVmr+K28m63ITun4vIkJPo/+bzOm9bSshEBeNZ
J+vTz0k+Rqd+t4iE7FD0002NHV70FYr41EVgrJ6WB5Go6k9SJzBfPoKCeVaT
FRbaFzWhrGa55qZpVPyelp2HhOvH8HhlH7z5/tckDLh6886F3SjvVxEbT99G
WkwQPhg6QI8K/dkfQz6aTjkHhOz4QSpwv4Ydcethroejte6iSwPWWme5wvje
5VPo2akdSvgUNZPX6vl3cDMp05o8T2xfNRd+Xv6YvnS/QTr9OVeZyk2f645x
48bpiRuNtVtOIenmOQwfwo/oKR9x6NjvSIPpcfKXWK2QMwfwxrMtVLDZqyp2
no+Ww0ra6LSV7c9y4VkJNCFxGxGQabF3qJ4nit//pMYUkhqrVKmSW+bfC+GH
V8LL1xf7QlUcGnkJeKGOHz5ZdDifHqOmt9SJ2EWPqWToVwOfRZnqzXDlbjIb
8chNRc9n6qPr6Pkgt+f3bz8RS3iAWc0DhmDniSipvjrWp7JEH8zfcZFX84ov
Bmr19YWtvq4d24aXn20D76LKwPAoVBgde01AQkaeNtp9EHv9Ap5uUhNtu3yK
O8nKGrhz5QhqlvFAsYCm+OCjsWIaxYSJ23w5dQFS0lPwy/SxzsN5iocbhn2n
b7Do/J/669sB8kkavTHGiSMIl1roryYlWX/d5QiqTVrESynZjf6PPqS8OFNr
K6+4S4fgX8gHP24L1ZfJQ9fnG2DgpJ+MFLbzF6tWrSpMmsuw16TewYgOjVCj
ZXsaG56rvOTbaFu3Cj76fivhM/DtxJFiDJy5GjgKp8KEsoo9i5b+FLqsgi1n
DMfETK2sek341XCKZSbG4sv3e6N8mZJmbwXUaIUDwTEugvFq4H40ql4B3UfO
RbLq44GQf9egrPDvyj72DD4eq/fWx6Px3Q9rkSVM3G8mDKenc/bXoNE4ezVe
CwtIZYmsZPRq/Rgqt+6CmAdqEfz6oQoavTL8ex6rG0JjVSxCGqsZaSxWTbl5
+Ru1y36ITAd7MoxP7dSp06O02NUjq1G7UlWs/+cy0pKTsXL6h6hQtTkuxqbl
02IUJrPKSG1IzbZFk/HE030RdtMgWZAeh14dX8XivUGmWGfme+1USOzj380z
B21eBG9xrGLz53EzOY/ZCnKyM3Bo2yq0qVBO+KtvIDIuVT+72GdZKVgxYyJe
feZ1fPL5RPR982V4efuK1eglLqgm8se/j5lV7GM96eR+ii/src+X8xOc/vMn
GdOp/mQH3E03Ej0z6Q42rFmO6V98hre7tEep4sX0MvFG//HfQcPC8cbE1ej8
5V+SMZw6Q5gS8SKSxbRuXbdAmhfiI46iZrVa+HXTUekC71v2HXzL1cKhK7H5
lNSgQYPsaFpBm5Q9HFoRRCOXlKLcqpiQg+jwzLP4ecVpYyb99f1n6PLBDIpJ
mAhCyN5FKEGb8bFHxNA8sGD3BR89LFkZD/H38nmoK7Z+61eG4V5qrpmYoANb
0OPlDhg4bDTGfzgU1cqVliKiiCdNiZqYtj1HQG8ivcNqIPneDaxavhhTPxmH
tzo+D59iWnSKAR/77TLj5DMV108bT0qnidY/YcsYjs2Veky7Rel00kR0Hll4
5EhRNxkKtRH+VzV4VMxo1AfXXfNk3A/D83XLY+K8rXKiAvesQKUSpfDn4fB8
mmfWrFmy8FAH3ZjXmCyoaaO6o0vfb5GSaTAc98OO4OnnOyE4JtmhKUiNxevN
yugI23lengtHKNRt+2FfOjW6RZH+4B6WzvkSAYU80fm9bwgFZeYhOeYaJr3X
H5069sbEiZ+hXatGKObtA2+vImYeipauzFg6D8dpKFB/bP9plHyCqi+PLCjm
VqhUBRwOu8/VDcr/uan9H4WQogDbO++8k09XUDSg07PNMOCzX/EgJRXXzu1D
9fL+mPHXgXyODmVDrEgbD3BmwnV82KcD3h29lNYVD3DY4fV46tU+iH6QbQY4
7XYQ2lQhN7QCVjtRtamdlcwdNHWBB6/yvLwcnPl3O16pXxOl/dvg7PU4M7p3
wy6IO3bHW90HYeLn49CmXk0hfnzgVdTTjG65Oq0QkaSkcxn9vV1Lpsj7TNMm
/O+fqMroJwbMMNIwUsfY/B5rjsv3Mm2yWWKrIdYS07GhmKkCIgoK6ty+6kAw
ES2y3H9kFE5Fko/tWoNRI0dg4rixGDB4GPafvuSeGaHMkyXyDaegxWFoqrDF
2k/PsEk5KPmXjQRFDObB6mLltyPlpdv1mUbLmRfTgdVzZWKh6Yu9keykpmPO
7kOtgMcwZck+k4ZOvh+Ds6dO4OTpM2KmgoODCUNwIUjGOByp4okFU1R44bUh
c8z4Et6Zoo9tXpepdkNHJhzSl2oHyMljU8C/ej1M/nGJVWrug+fH/CHblz0/
ZqlsL739ZJjNCCM5dVhE21WoHFG++M8OfDRyFD6b8Dn6DBiElXvP/lfznbL6
17SViJmEP1kZqYjn9oWeSEl5KJ5UTQmv97jLBxHgWwiFSrfExZg0HurMhKto
GlBCbINS2HPxNg/XpR0r4V+urkSNG7s5Ow1XLgXi2PHjuBAUVESPNjVLuawJ
Czgo+/BWEBqX9tJym8xeT1St3xw//LHRwcp4SceB8H5EBE7GvykfNT3Ey8hz
KHvC3dNOCdFOBO/EJkhcqX1nbsQToxZJQmvmGXPrxmOq369fPCpU0UhM+vwz
DOrdF4vX73Lw749MmTCPZdy9BOTo6mJe1NlZ6UhMzXAZaYpgDu7USnpvXy06
aOL17ykG86FCshj44e/foHyl1th1/oZZ0bE3InDi+DGcPXfeWdHBQpOnSi/2
v+Rz4M758jaVmvUiCDJjbG9d3CtxUSUqN0WY8D2JQYk5d+0EtVvjHDN0dyMu
Yuq40fjk00kYPLg/vv59PVJz8mWpqcyTqqU1fxjTrpE/FReXJPHePB6ZYs0+
ULwRztCl30XHNtVAzfsWb7/ouDKZGPr6U/IOUxdt47jfw6ggtK5VB0OmraLV
5wxMHm5eu4zjx47hXGAgr9Pg4CBNIpJrxp9Ojbt7HxnZ/FzeCNq/SqZl27w9
RY7IjoUqKdmi41inPrQIzu3+Q5qqNVp2wD1OoBV3b8Igr8ACm1gWF+um8QQQ
4JEg1IqbaDYDJ1RPckqKBZR35PGUKVPsQBIz31D5C9lDdxNTPJiFK3T/Chlo
qN+2Fx44CMZlsxRGY/C0P42kirkViXsP011W+dgX68K7UiuhhNI1C5VYZ9sW
oJj4bvNXBhIsk0+dP0W5lyPnbDIdfTZ+Nxo+Zaph3JSZ2Lx9H2LjH+h395Ut
d6iHw1NiC1NLdmIHIgfzkpBwhGmhHL/VJ55CNBYJWTVrHlOSUywSlP9OUHBL
hbyMOLzZmIItJbEt8BbP773LB1DauxD8m3XCnVTTrufG9at4kKk0mxNofoge
dYqjXMsuiEvPravniR7ql497ii3XEJOnz8bO/UeIwI4hI6SnqeaMKFKl/ZrF
lF2lZISEauappdSTHy5C+89WSD4VgpYQnyn9fSZMRV/IDCK+DhZ21fWTErtx
lguB7yMj/A30V5Z/OVhF6SbOtzKy6ej/enMpZpYdCGMVQzs6/Go4MgymWIzk
g0i0KemBxl3GUky5gRme7IIE1cNb59GglAd8yjVCSFwmg/LO7fhVGUIySgJp
4guz3vB06f1Eo8VBumvXrtmRcx6ANDEA7BS7Z2rLlSsnxbsmOKlvHjUXM4eo
TPXE+Vsc5FAsXm5ZWWLZ91y8x88Sf+cmou8/cNkqPw4S9qN3Rfxz+b7hMqWr
zh07HPO3Bxopc2T9j9L2aPz0EInpiz67DeWLiplp/ApiM/V2KoOtCxWWpNvY
X5GQniN7oeZq5jXaGqss+Ash6QltOuOvf2WjD0Kdbj8RZsTMpEmT3MXMfzCO
sUghcijiOr2TkGxESk7KbXRsWEnYcrVwPDzR2QupGPxcbTkGey/G8FAd2TQP
A0d+41IRgax4sfGqCA1UD/+GJbFgISjd87XKwrNMfQTedEoY8h7g7TZiDkrU
EGebPjxpMRfRon5dbAuO1ZNcXK4RamX3zqyN0rQghlcKGZOeo93GlK0JyRzX
+E8+NLfwcFPeMF9pkNuMDWYF7F2khrn/1OWme+OGXyfho6lLXaRGzv1wtC4v
Vm3l5xGZmFNPn3rv0kHUrdsY52IzTR6AVjFR2Fo0Gh7cy1kix8Uembf5lBSm
r32+Em9N+YuKs3WDT0fBSxpFYYJXruwEVvlNHxE05U0cK+wH/yIEhxMaJMfU
j6XHXkBDsYlLNemE2NQcRzqIFT9hMGYt3mukQ/zlw6gqruDXsj9dge9LgeV7
96jkLxuDuz3jLiWQl4lPelAyuygWbr3AlSU/StibJ+YK55+yoNSo4y/ZY9Xp
55gjjDViJ2VM3oVrdwzSmfE2bnHL/yBz48G4uG+5TF20en2MU8tTBHeCdskx
qtt+ONlGvPbDjm9Ajz4fISnbVhlZGPEK2Yil8efh60zteG7rfDR84nVExKUa
NyP7wW30a9dECcU+ihEGmYno83Q9MRLlseMMF/+Rn5SNcV3EZQuXwoYTEbgv
FDmR+u7VDQPJNrBaXauGVYq/lQL2xCYsXEYWGI+k03cExuzZs22fkAUGiSRC
5t0TNggTRR/foJIdb38wz0Gy7lwKr8IeeOfTn6Vo4FpAKjrq27YJug4cj0sR
NxF55QI+7tdZOoV+tZ9BeFymB2+YQytnSENk4LhFZnhPbvxNRvHemyrZIDjI
O29Cd1Ss1wo9e/YQp3br1k2o/G49euJQqKIcpM6f3609Ko0QqraYL1YVlYcT
nTJ1tyJBkpicboRGaGjI/+LDJ1SyFa5rql+OeE5eeKwkylRti7Db0tJCVuIt
dGxSCRUaPIvw+2lacPgg9W4oXq5fE0MnfIuIm7EIDTyOdzooSoVqT/VEfEae
HogSck19NvA51GzxLL0hvZ/46Yoeffsj8LYqlKQZp+RVJjcwKmYcLFoAJGCW
qa5LbNmTv0VUjheux2PatGksN9zFBpWMWBEvR/fn4MePlePz05+nOD6waNIQ
udF/23LKvOq9KwfRskoNTJq7FDdj7uLs0X14raVymx8XxgCReBqhkZOKdfOn
Yni/PqhQ3FP6C0JoFNEjcTtoL2qW8ECzF94TWlMttXthJ1C7jJfYs+8hUay1
NOF6EDP9pSjdxqOk9KipJQU1AaFWdrRzsjXlGQGlZaM84R/169fP+EfuEoOg
F4GBgWxYcOiCyUsp7VVFvzCyU/BpL7HFCpfAugNcJp6Fqe++LvZyeWw6EWEG
hzgRxnd/Di+8NhCnQ64i+voVfP3xuygublmkdG0cvZqgLXMfYbAlYchTDVGl
4VOY8/N8LJj/Pdo/3dBkU3/fziU8fkKSLZMhpvZ9phpo2tWjm1DKi5D9X1GG
CEnJ6RIjznT2205c4Q1Ar6XhXg4Dt6cMf/6H4HCji+dxsrvKc7knjcnGOZNQ
PaAqug/8EFMmfIxG1Sqhx4gvEJeWw5s7/soZdH+xBfxK+pqwjU9ALcxZK1PQ
ppmNMPixeuYnqOpfHb3fG4PJ4z9E/coV0O/jryktp0RYZcRHHBGHS6NIkSLq
p2hRFPUshFffmymj/cQJT03mqNsD/U3694ul+4WZvl8iN4mOXxPYy11HFlua
piq2COLdZYZbW0/Jxk0cXmf24uUnmqJ5m074Uvh9nV98Go1aPoMDl6JMM5Gb
p3ejXZu6KFnC2wxAqVrN8OfBEHlGfX1e5OlNqFDKl4rdxXn0p6d4M0+886UM
rhtnnJyQpbpHhwnOKVZyjqlvPB6B72Z//0hjwq2JZkM9BTkPYjF1SHeU92+E
kRO+xMfv9kGl8hUxdf46W1xf3LYMLRpURXEr312xWTscuiQb+XiwkAk/dxxf
DO+P0sX9MW9rsFqFvji7cTGa1amBFzv2w2Rh+7Zt1gDPte+JK7FOkbrVL0D1
WWC6RcUXQlWP1CCW4m00oZTWoVwBSQb6WHD+/2BS51gyt5MkVUI916gHpqmf
jLmKD3q0R5XqbTB+8hQM690FlarWwi8bDnow0XCaOOf9zs/Cz6+49B/oVkVL
BmDsT5toklgpJl0LweBOz6KIZ2EzdCX8q2HinA2WDa6YKvcsmIU6VarijV7D
MWXiJ2hRuzpe7zsKt5IyWJ+qRmzK3RAGgo9+YNmuIsvBrxXQatJ937sFLdiB
p4EnSL/T27QI7t+OxM7tf2PDhk04e/FqcT2CeVmpOLpvE+Z8Nxs//boAF6/F
ap83H986ByBoF964dgUbN67HenG186GRHnY0Xd+ZvsItnWhgYqJvSgNR/ly/
jsiwS1iyeBVluWQnOFl3s+OcDDt2mLAStfv/iFc/XYFOE1fLLrVkWhFBEHH2
vzD2DwyasxW/rPwb5R7Not6iRQtcF7fSLOrcjoz5tx8qsm3ZQtdK/+SkP8Sp
I/vFSG3A1j3/UqjQaA7+Kv1IWZSSgO0bl+Pr6TPxw29LcPV2gonw2ueK3aAE
QVl5+GFqpqRMp2GiXzO3PP87TV4+BxEREQi9Eo7LYeEIDYvAuVPH8dP8P3E/
LZupAjKsFcPS0d58Ti0sk8cyVEQ1QyFjhXqznRJWW4cOHR8pfCjTTUtNs8Zy
zE9FEFRYoJp+8cjLgdi8eSM2/70dV2/ddXpxO6dyIDUlPgZb1i2Wlu/SVesR
k5judJAETEcgYUywIHJhLmegf56KY8h/qydiB/LalWBcj03U91PvlJp4D4f2
7vg/7L0FWFfJ9wf8JRUssDt2jbXbNdbu1rV116517e7ubkTFLmxMVEQxEUFC
BCxKaRBpFOHzzpl7Z76XL+ju7//83vf9v8HzYMy9d2bOzOk5cw7fYRdXL6R/
4zWZhQdExBMSu/Z8FyGckbSS9Ihy3JNOS0YvuY/8Q2MRFxebLc2RIf8iDwll
AFcVGcG/qBDetgtPMJDpSFS8+fyDV/JAg/bf34tJhQvn4XDtFj5ExevyyWcZ
8Hh0E9u3bMSW7bvg9jJQp62wKepfCjGZLgo/m8rgBrXcTgFNj74vnuD0qRM4
c/YS/APDpcEcH/UBt25cYct1Aa6e/twvKIMI9fXMZKgiPzNze8N1X0qvTj8a
d8m/85YIn62mgJc8QgyOjOfH8XTll3aDinKJahDpOd43xcWH/mzHPDj+xyen
izTEDk8DcNDRCyfv+ZHPWhjJlC6WInFIYssc78XgFxrHhP9Lnh3HNyiam3d0
4k3Vb8oO3oKSAzbxurkNJtry6jiD2Z5Sgaayg7eieL+NaDL1CLqNnKn1i+So
Z0O/mkTxZhqYhB5XUqVdgpEKGBHLpGI7pEQQe9QXKDOFL5+yLxe+mYIbW3J5
TDl/9rMloXJraSrlOLgG4tT917jw+C3tqaiGQPRHq02vk1lDtWwURCzC6YHE
N5UXm7LrOr8gSZUnV5904bWsiYTIk0CXLGnY8w/8ceiWF+xd/OAdGI05B5ww
bN1FqqgttWg31UbihcRIdfAJ4YFv5MAWNyy5mfVOMbPclRpdIriEEIJsJ23p
RZGcOz35M8OxUETHxCAyIpz9O4IcHtKPkJmOgFc+eOkbQGeThn5ecm1okuQL
89qQA4vq3wSDWrlMdV6aykrh9IzNW3i0tMnTrVUqEuwyU60aTkFipB5Tkfhz
D14J64xX07jjxR/z6odqSRjCdVoZynNN//ZgO8C6EzajsDP0dGvCs8moPE+6
fbKFp6kuIeFc/qbWbzyuqYj7+vXr3JLNVFY/+Y4rKHt1rm9qbpsgXnCd3AVU
+jC/XJesbEtuwNCqq10R3yDVkIxwCtwiv9XW808QEvlZOoNEnQkCUrxL9CQK
OJJbXFy01JYnE1llRQGKXZq77Bo3j8roLNSd8nC6iMWLFmDGzFmYv2gJjpx0
htwEZkbZ79+CaTNnY8bcxbjjKS//fcc5JII0yIdNjJZCrBllilpjGep1cApr
oNIWBEoFDTsRLNIklzZBDpRpiFDnjjvPmy30I+qWymHNtr3Fb/RnyKLMprxM
GGGjWnVWSAltAUilmxKSqVGhLl5DnIlU0olo5mQVdJp3jPPNIn3Xo9If29F8
ykFepbEZ+7v2uL0oM2gLyjHe2mrmUUzbdAyFixSVQQHF1CX3cruH5YsXYObM
mYwPLILt8fNIk6iThdsnbTF12gzMnjUNV108DOMFSCRpihAIO50YD9EJ6QiM
3IQP/2WgUm6Rgm/ZTohiE0S/J0Xx2xsveJJeWZvGgvuPjqllA0XZRIM2qVF6
v1dO7qmWDWsXIa+izuM9zyDeBY1IKCEihqmyj7Knxfncj6kxXbTS9J6os0vo
nZCcxkUJaeO093TC2nLGIe7FIQ2Fn685esqLNuTlYcCaagiYUlfTERxlV+nX
r58BEy6AqHdeWLNoCooUzI8azTtiz8GrSFRvTSSFv8Gwbu3Re/wsLJk3CS17
DcHL4NgcIWGDBg3Cx48fhTaqPM6Xk/WqrtHciphVVtGZdO2DNz209RqlS5JW
Us+uwxXWrAhQUUr3gVpHYMDKs7wIHhUMnbrnBqldwhbOVLOTiLyYNEPCBFrj
g4zdUAYvooD5jLtzVv1GYds06ou3EYLutKz4dDZWrNyM4QkM7vDDcHN1O7Sx
CJTRoUmTJlJFFTIxJuwNVq9YhtkzpzM6mId1W3cj7FOauC7m//QWZk2ezNNh
7ztxgRcZEWStcdMxBPP09KRYF19fMaJOYMXXb9/gxN1+nvwOAP1wbZottd46
kGxdHmeL+o5KIcZoWQ6JFob4tFpG/We1i0xNF8IpT4VxyfQZvdkBtcbsQY9F
JygFicgRTWh8/dkbXq9qkd1drrNssH+ECduucB8UCSCNNBBMV5TfJQQICI0R
8kAUieSGfYRyjqjx3mWTBwWQkhiPa0fX8Vu741fvQ0xcorpwX7D5r4Go2KAn
Hvu8htN5G/xUqRquPNcnfhJCgVab0qIaCAVepVzUn/mcrC9e7q8tXi7sfAKO
lphEoKY0z3eaLz70452QA/NTYqrwL1x44McXmpD6U1KqcKNpNRsF/pJU65l3
7Kxq0rRcREZCJ6ElnMyUSSKp36bbocPco5zESKMuNXAz17Rrsr0cwEhtO+NH
px+8QbmKMsGz4DOpyYl47niIH3O0GroWkbGfoLoQcWrrdFSsWge3XT3x4v4Z
1Cz/EzZf018B0xaYpB9SypkEEGZrbtcwS+cCsbj+TxDTCQ4ZIRS34sKhlTXT
M3LcC8jeZpVLmyg9S9KGFpPuxRG7I9lBp/wq+1NmXCIbJ6A7csorYdxpTzG7
RACkTFM3E7ZfRXtm1VAoHqlEtD+8EK56M4X8eAsP3WUMJ4QzIRGARuR6RHU1
OHpHYvuOnZL5F1dBQEY02lbQoefUlXq3WVYaZvVshKq/Dafcv6Dzztm9f0X9
PrMoOZth/kmDcgWC9+fC4zm0vEQ7mzWxRoI8mzqeqZSKpGfegZHChEjldXo9
ZJ1eqlJqpQ5D+vYBlXkTD6KoOXJk9mfISDVFySQUJdaFABAFdOkbWnASBrTY
pDSTjCdNqufiU1wA0Lj07m49lxfKFWfyrwyYfHasEGSnLTBQTCU+iq57/+oJ
GlbKD8vKfRAQEi6D3X3vncJP5SglzXW8eeWGPk2qY+CSA3pPdU5XrJo6RVaW
YooDpcxRSvS+EnPWsnAGruDspATtU09AyPlHX9uyr+m8cBwzcLg7/KHfT2ov
xFhFRV5mXgrmTpBTnOigVWfReNJ+7hZkVqLImE68fxPrcAB7TJELq47f57h8
im0BTZWOsSWTZxjjHxIjVS1+34MyI1/imZFFrRVNNTGFlLy8DH204vAlPuAO
ypnrsP7MHUnUwW5XUMjUHDZXPGXb9K61UKcXz2UgLSvB3imnHx0TUvUgDXun
A2Hy2REDZQss2Pu7sDjefE8pCCzY+8VHgmG70ZIY52h+rm2mbJHEqlQNXrB3
8uMQyqrNpVVKIQ+EgfKu8tBCXJ2kI3LaAmIZ5IUgKqkycgcKM6Wequ+uZPKW
MH7Y+BkoWKiQdIwIdvHt8zuULFYQg5faywVLDHJH+YLmmLH7hmzbNL0vSjbo
jvg0/SIKHk5+OeIZtIgaLZ4kD1HSY8XNU0OFiGZNNEpMjGZGtYNrqbtPBEhr
w1V5tSI6FIxQKa8Ixw6qlkhFbEkXJOaaoF4bIUyfuP0a7z9TvVChfs8VdaoT
KtJN6atgKlo1Kfl2190wdOxU/NayZU7GmhaFrlWM0WPyUrkqUX63YW1qhvUn
Hsk2t3NrYWZRGM6vY3SGnJWycdN1RjU/vvABZOOgzH7I0mS+1DKfqrm0aTVp
wWmZNFQ06fy8mSSY4IaiSieZnsQTaJVptU8pK2asopaot05SzFejUNIPMVui
bjo2pCrNPiqTPcbfjdZZ5jJLQVinT5+Wx4mMdSprSySQgQGd66FMm8l6iz39
M/o3qYjGAxaIpXW9tJ3f/XB9n6Az5JrkAKYgajWdoCzTxyZBqg/BH/AhRnBN
LXs8L3w9lvxtIkB6+w0jSO7r4V97ccZGeMXaBdeMTUhhnMZNMFmhvHxVtWiq
L7313BM6gpJFJugZHU3Rs20XnnKWItQyMpRodIoOIj2Z9oUpmpJlivrFxIIY
hxJljW1sbHgW8OxKsNiFGN+bKMu45JqTjhJFDy7qC+MS1fEyIl22nd48EeZF
q8EjIi0Hl6RfShZD2U81nuNvORSx7Jsu+OPbj3GcqsnhJMN5iBGK5mD9wWbu
0lbbVlr9nDwhtE9qAfQ86gKT6SheJ3dd5/nH+SECvUqciO5SFS9WNJuXWJB4
eqw/ShQtgIGLTsl1ubxnCVNwreHsGyXbHtmthykTR04+H3MwQ3UXeE4DjYdZ
C0FNFQKiR8Is7oXIzKqtNhMjEgqmdEKYceVQ4W9XeSXgTFnZ3UTrrpOGmfDg
rjnpwgSxi6pgZgmeExv3Sc43J6uLRBcDVudyeAbrW4czT97LtjCfGzBi7G/p
8Yc5WJ34VZOY56ZLNc6lrbC671odQK9ogq8VLQ6zcnOtjCnz9BHfU9/1CYzM
Tekvq74qqjzm4Elp6NexDkq3miTTWIa8uMnTFKw64CR6jHv1EKWMTLHc9moO
niRCMVWelDeXSeTGp5gqkJt/gX400Su6n9VPv6qnacSg3obFaVdFjeiQ/oSc
bab8cFb53Ie4UW7ELTKI1a9fX4vj/4LTrB1aD3nK1YF/TIZsu0lJ6Bj1nH8U
mIPTTJ48GQcPHuTR3ikpKe1yWbHc+ETtXNrEASr5n1WnncSOI0eOaCPhfkT/
NpQ41KgUHgfoC6K+vr2PxwZuvOiag/7JPX358mUOQXh4eKNcZlYnlzaRIFFL
yYL70VaII0CBLxQALO5GM9L9EeVeXjmBlyG84vlBtkW+vgtjnRGmrTyTg3Ip
48eOHTt4eERcXNzQH6yttq2iOjMnJydtLc8fkZP3/eOga0dbjjyUnCzCG/UL
s0nM2pqDnChYzdbWlrPW9+/fF8llEvVzaSuaS5u4TUGFVv7+++9cMTqvFqPV
D79gcvMaKFylEUKSssScr58ihM6DM3f8cyA0icydO3fyFG1v3rwRZcBpfWfM
mEHOb51o27p1K28LCwuTbZs3b+ZtERERsm3jxo28jXFVtc2cO8GojS7f0aWm
f4HYm6b1Zij2CzxCE2XbGycFsVeefJgDsUlvpUhrMpkY9onZkIOYRj537pyc
ITlzqO3ChQuyjVReamO0IdtcXFx425UrVyQk9+7d46cJ5HwgTvAvEPz8Sgpr
MsZFt+AcCD51+ekcCE7nZjQM7cmNGzfEbBwcHPhsHjx4IGd46dIl3vb48WPZ
xqDibWyGso1Bz9uePXsmIaFsZdT29u1bTJs27d8QxCP7jUpE+WVPLUE0KKJD
p7825SAIqkqfkJDAb8Ax4MRkyF9JA2/atElOkCpgU9uWLVtkG/n3qW3btm2y
LTQ0lLcxnJWAUIQPtVGqJo09/o/EkoVVQ+rBvCxj/9EZAp6rx+iiYz6cufsm
B7HcunVLHu8xPDFFdHQ0e4nNmY/P7EudaBOEkVsb+clFW40aNXh3169fl210
0EfvMVhytHl7e8s2QWjaNpESwdHRUbZRjXJ6jy7uiTZBkLm1MZ4g2ypVqsT7
Y1xTtlFwMr3n6+sr26iA7/faGD+UbXQfgvq7f/++bKMLovQeQxvZRikDvtfG
RJfaZs6vXlF/RL6aW8E/Yiy7Vo5mr5XEI/9YfW5qx738CsIG+yc5GAtVIl+p
Jgzt37+/mM2dO3f4bJisljOkW+Hfazt69Gi2FaTumFkk2wi5VCyWbWwXv9t2
/PjxbCtD/TFCk22UupfeO3HixA/bKFU+tZ08eVK2iVp7lGBFtDEM5e+dOnXq
h20ksgzbRPDP6NGjZdvVq1f5e8zkztHGWJNsY8zXoM0c8+crpe8oYFRTBP2H
9oHdTBgZG8FeYx8Eup1lmocRFu1xysGEKdxfxKMuWrRIzEYwTTZTOUNyGlAb
g/yHbaNGKfcBly5dKtvYKvH3tPQv2tjOyDa2OznaKCMY9ceQU7axneXvsZ3+
YRvDHt6m5RMiTSujR9lGPJXeY9j5wzaG3byNYbtsozrz1B/jP7KNNFt6j1HP
D9tIBlKbnu+Yo0+fPgJeyYb/QWB53LFTYicOu8gyG2GeqG2tQ89pm3MILOLG
xEno3+XLlxeTocc0Ge3CkJL3vTbG+GQb2ZfUXYUKFWQbHdrRe4wNyDZSxL7X
xhhzNnZC/f3888+yjQro0XvahabKPN9rY4IjG0tQ/SeyjYSoENA/aqObGYZt
RMLUX82aNWUbOV6FcP9RG2n01MY0TbnppOEIu4VYX+62Xewrxxy2nc38PjAp
UQO+4V9k28kNY2BcqBKeBeprgFGQB/Vqbi6SEJnw2DGq/MJ+WRv7UzygrFr/
pQf/+Rh0ceI/e/DdMf7zrv53jkElBv8rD0zlnWcDFeJLXEAuTrcFTHu3yuZ0
u2+3jp/tO7jrMxPb2dmJLiVqkVMv2/g8r43p9/6lrgr1Ymxs/P33/i//grD0
f/aFdjVmz56tsmq9IYyseHSrll18h3pdgZkR06GPPpZt7he3wtTEAte9PsoV
JyvQcIwc9PSPM6XEr9QL+/Jfwia+YOv4v+gLwjXD1SC1NvuKk+hMzyE6gz2u
owD7drXelxjz6gGKsqY5uy7qROCR1pfIKMhYOzyRmhjeENH+qU1E7/5Pvv2/
qz8tgv+nbf/d/sy1/cl/Mzs2WwiSKZITPuHji+sobcZlpwjI8Ll/HHnZ34cc
vVVs+Iap3Rrgl2bDtAEZPXv25LkyyFVJv+q/TVG0aFE2LU2T7v9Vbcb0X/UB
+y9/zfj/jAdm//JfyrT4JMkJ+fbtW1H9OzEhEfFhPkyC5ScJJig51u8OijLJ
N/uAs2SnO6f0hvXP7RGWLFLnmnNThHoVu/z/lR3+f1ibwCKyjARvF8U+Qn2c
ceH0AdQsqEPvKUtlyaqviRj8WyXU7T0ewqU/vU9TVG0+AglfsgQC0JH1/48A
/+vbBAKQ2yE7AlggPTUFCUnxTMDXyibgM1PC0alGEfw6fIXkAc/PbYapWXHc
8omSEv7NmzcSBX7EhAznJfnSf6ntf9ua/1/XZq5tk//u1auXgTR/cec4Rvyu
ZGNeffKGiB6iZMhTBtRBjfa/IzQ2Ds+v2KFwkTI4fJf8ssrGp6WlITk5mX51
O/ifJjw5gyE38X58D5MG9uUxtf0WnpRDIANr/uqL4lU6wDs4Fu88bqBygfxY
f9BJDkEhm4ZDUBZfwyHSEyJw/tB2NKpWAf2nrxCcKMzfES3qV8G05Ruxafls
1GrUFndfR8j8d6wnw95pxOy9myHmwxssmzwFZQuZolTLSZrr23ngdHwDLC3L
4/QDf8RFvEGP2uXRZ9RqSkojDQxaFMNxaPHEOEo4hHRMhAf6Yd2iOTh374VO
xN+kx4dg09I5mL1gEf5iUznl+FR3WX0/7mMgbFcvxs7T96QQzkiNx/61yzBl
2nzMnjYJe0/coCgk8UlyXCRevwvlca2CZlPjo+Fy1wm3nF0QEZ9yWSxt0idc
P7QL89by6tMiFINfWz9pi4kTZmDRvOlYss4Gn1IzTiugiISNGV+/yoo3jmI1
vn2VSRz5n7PVBxTCqyaq151R+oH8+fzfaxBBEqkJMfD0eA7fgEBaG2G8pyR9
Rlh4BMLDI9guh4dTSG54RATi41P5GyXV91KTExDDSIPWUEQTUK6k1y898czN
A/HJX0U4U/KnSLx4/gzuHt50a6WouqmxkR8RHBJKJ6EICQpEWES8xJnE2HB4
uD+H/7tQmWXhW0oCvF94wNs3gLZCehtSExARFsa64VPlE477nCDRq4T6HtW2
j4qJo8WXQLx7/RKurm6IiEvRidmmJ8bDy8Mdbm4vEJOQVlTd8U+xUQgMCuGz
/RAahA/hUfqaa0SCcfB0d8dLv7e0mjKfW0YqfL1fwNPrFZIz5JwzvqTiI59z
hJxzVHTOOWd8SaNDYbpwKef84b0fXJ8+Q2jkJznnzPQk+Hp5wPWZOyJik8Sc
kz/H4H1gEJ/zx9AQBAVFEPgyoiY9ET6eHvB6GUDp8uScs77hta83PDy98Tnl
i7xbnkHVVD7wzthaC9yIjIkVAX5y2lR4JToyCmkZmXLakR/fs6V+irfBUXLa
+JaOgJfeHJygsDgx7dTkz3j3PpCjXRilQAimkg76K6cZaXjl7QlP75dI/qJe
x9aJqnT+D6+ieeNmmLZ0LSaMHIi+4+dR4WtFu8+LV08uolKxvLAuYoF8lhbM
9GO/5qao1mwQPn2BmO3B5SNQoyWvf6jGUJkjJS4YYwd2RL8Rf2P9sjlo1aYb
HniGiMdOZ/ehYc2GmLlsPdYunI52HTuzx0GCi7o7O2B4/47IZ2GJ38dOh+Nd
HxnY9fzqMTRq1BzzV2/AsMG9MXzOOqRkQORxjHj7BL1aNsD4WYuwYPIgdOs/
DgEx6QKkqIAHqFKuOMytCsOS9c4dN3nyoHD5lgiK+yJAurNjMQpXaoP3CZkS
pMyUaCwfNwAtO43CpvXL0KpxO9g/eCke+7qcQav6tTB+9hJsWrUYTZt0wvGH
LxWQCsDTzQVzxvahBJf4rfMYXL79QMZ6BnndQsdf62LGohWYMaYX+oyYjQ9J
WToBU8IHfwzs2AZ9J87BsvmT0bz7QHgHxQqYkqNfo3WdMshfKA/l0+EwWTCY
LApVhWtggoDppeN+lCxbBh4fP0uYqDDk5sUT0bpLD2zetA4dWrXEvjMu4vF7
Lxd0+LUxBoyfg52bV6Njm99ge85JwBT66hkWzRqLgvks0ahjXxw54yTLE0W9
fo5urVrgz5lLMH/aWLTtNwrvIpMlTBlJHzHjj07oOWAk1q+Yg/ZtO+CaR4iA
KSM5Av3b1YFp/oLIly+/AhP7NbUojosugQKmMLebKF2gPM64fVBhImXhG85v
n4cGDXtgw5ZN6NmiNZbY8IQrOhFnHxfkgaEdWqD74LHYtWMLOjZrh/n7L/F3
CqvQhQX7Y8OSqShjnR8Vq3eC7ckLVDmLQ5cS8xqje/2GgaMmY9XCSWjfqTev
LK+K59LqMJQ8rFmZQhi24CD/LCslDK0rFsfYjed0AlKSjjfs5qJuzZo4fv4i
HC464OLZExgzajCOO3lKIls0FJWatOPKgvyU7d603r+hQuPB+Kzq3Zun90DZ
er8jOjlTODzTIl+hWlFLjF96Umriq//qiDptR1NpJ3kF+f39Q9wld+yhn9RZ
4gPdUK2gBWbuvMq7T49+hVpFrbDo6H31lguz9dLj0KfJT2g5ZIGK0ikY9Nsv
6DB5Nf1frPnDa0dQtloDbLU7D4fLl3Hx/HnMnjgEG046ScbnvHMh8hRvhohv
GihZJ3tmMeWvQlNGoorKdX77VBQu1xCvo1OFkzEzNQpdfiqKjsNWyYx1pzZN
QMm6nRGVmiWATAh+DBPzPJi+10UC+SUhFC2rFkefqVuU79Jj0KFWWQxesU8C
SdWQp3Wtj+ptRiOZ95+FOcygrdd7JvmsxGTfP7dHo8olsWHPIVx1cMBlBuTy
+RMwf8dJWgvB9ANu70cBa2v4xmVIvLXfOBNm+avheYgi21wvroVFwZ8ZXsXq
PanfUjCifQ3UphqaKpQPz6xAoeK18CY2TQCZFR+AutY6jF2zX96Cykr/hKG/
VkKzfnPVKg5pGNnyF7Qds44s9J81q715aj8UrtqaSvPxF/fOHoLijboiNl2K
ho/v3NGgfh1MWLYbV69cgcOlS9iyfAYmLNpMCbcEnJ+8b6OgUVFc8IyRcD49
uxkFLaxx6QkvgYN3T86iSEFr2N9/o/EYZ2LVsLYoWbkbYtIUQP1dTsC6eBnc
9YsVcALxaFqrNBoMWadJkpSOOYNbo2LTAVDr82Dpnx1Qpctw2rh8Wgo1wW27
JTDKVxoPNPGNO6d1RdEabRGRliUZpf26Gfjr79X6ehZJMQgI/CDme/P4evw9
cQLGjBmLMWPHonmdSihQtBSGs//f93knKPHD82uwNjXCypP35Wg+16iwsAUu
uwbLI4rPb11QysoKF1z10QRbZg+GdQ1GGml6ig10OQQrYx0O3dXf9zm5djxM
KEtvpD66feGghvip5SBaD524zfryqh3yGpnj5IN3+lCyLbNgVrA6/MNTJeS3
z+5B90kLkCDrnqbA5+V7AbnzjdOYNGkSxo4ZwyHv3KQ2TCyKYeDw0Th620dA
lPTRC+UszDB82Qk5WoyfE1XHwpaL7vooxbh3qGtRCCtOPZPv3dg5BaYmv8A3
PF1CHhv4FGZ5LDB1p/7208PDG2Cqs4Kjb4xs2zdvOAoyhhKe9E1CHvHyJgqZ
mmHjaX1pRLezdG3Fml9bEYjqc/MwBnUbxr7Vl9f1CwhAhuSZeeH38AymTPoL
Y8eO4UvQp2MzNq886D14OA5duiXA+pr4Ab+VK4COE9fIIVMjfFHZzBiztlzW
n019jUOHOqUxdeNp+d4zBxsYMzF4xy9Kgv81xg+NiukweuUefVguFdsytcDh
2/76YOO905GncEV4RqRK8JNCffBLITNMXHdGvhf07DIsjSxx1NFPhsGHeDuj
8+A/4BmWpA9k8vZHmlqrQMSqB/k95UGkY9nu0++QXh1hZpQXbXoNwjIbBy5T
xXIhIxEDfq2MKm0nSkcR0iLQvFoR9Jq1Sy4DW+lxjWqg04StcuiPbmdhxbo9
cMVPLgO+xaJZ3XJoMHCV/lKS9z2UymuM5YfvyjaPq7YwNSuMm+4fdQYMYMPY
hjAvVxcBsfoQbYeDSxjml8atVzEyWxRl0Fg2bjiGT+e3FkVUyMJBNWBdrw3G
jxmNUaNGolEVplcWLomBw0bg9ou3AqDHJ6lGRgE2AX2NQ/fztjzt6eE77pLv
fU1kkqhSCYzZbM+X5vqJ7ShgrkPrvrNovcQykqRW6V5i5swe5WBdpyMiU2VV
xgNrxkFXsAY8wlLk7tuuo3DfkniiYXg+F3by8LSj91/q4WVQHls/HkOY6pea
JeHdPP8PFCtXHuPGj8PoUaPQtEF1GBlbo3f/YTjs4C7gDXY9z1RQU+y65iVH
Cfe6DnOG75Ns70h4s74kYORv1dBpjOJZ9mQkV7WYMcq0GMo0miw9tT/JQe2r
Zw6Ezqga/KP0fO6h7RKY64xw3eejBPj+oenQ8cisQD0ueV+HkYk5lh1/KO2w
Kzbr0LLjdEQlC67P2PrO0dCVqoKRY8ex3R2Nbr9Vh4mpKTr3GYh9Z28KaOPf
u6IUBXrtvCmHSA71QkUjJoJX7NRLNWbyz+vXCjV7TuLQvvVwQrUKxWFVuhlC
EjJ+RNwXNgxltFYITn563vby3jFeJHT3TV8Jrc+DU9w/t/XIQ/1UgtxR3UKH
cWsOSGhf3LRF587d8C46WYXWAs9u7IdZXnMMZ0Q8auQo9OzSGkbMGmvRtjeW
bjurIWQTfPv0Dg0q5MPAhfvlOEj6gKaVC6H28FVS0d7PVIey9TqBKsnEvnZF
z3qlYGxdjeySH1Lx3fPbQFmkT9x8padsjxsoZaLDYrsrgopFbhRyEM7rUAtW
VRohKCFTfHHtxBpQ0S/7u6/19nZqDIZ0aYLFB69JTv/6sQM6Dh6DaNXRZrtg
EH5iynayVLaZbDywnPd19vEbOaPNs+jeWX7ceB4i8134Pb3JbKZGGDqkH/Kb
6VCxVhO4vYkUOJCDdDOTMLJOCZRr2g1MuRU9H9o6lfVcFPd8IuXebp8/hE22
MtyD9SHrAU5KXc5Vp5/oPUtMQs8e0AHjFu6lPRNbEfX6EX5v3QO+0YpT1HH7
AuRlojE0WQ+k763t3Pe66KReNNpvV4K3d171kkBGBT1Gz7ZtMGjwYJTMYwzL
UnVx4elbAaSGXlX+lIlFYzvByKox1SmTQtd+Jc9OYcMklgDy4rJxDOnY1nl9
lDOICHDi6TOnrzqrB5L01JkD0HPSKjJiBJBJUQHo1bcPHrxVKk6+vLEHBQsX
xouIFAlkqI8jA9IIU9frdZEnF7ZzIBfvuiqB/BT2Dn92bon+Q4fh51IFkbdQ
CRy99lTK9FzIdP+kPjDNVwSPAz/LNr+n9rzrNbZOEspnV6hugjl2X/CQ71F2
dirW23nKVmkPnVs/E626jyanjCSpL4lRmNKjM07efcNBjHC/gULGxWDvGiZB
TP7oihpFjdDqL70AffvEnqk9OgxmJCv7YiQ7c2RvdOk5BPUZJ9KZFcOSAzez
kXpu5HmNJKSuEM490CuonwLuoEIeHYavPpEbec7qXBMFKjVg+/8tO3nSzZEA
CXHg4zMoW+onOHlH6JXv9X9h5JQdXPm2mTcYlRq3QXyWtLm8rx/gqZWrN+2L
0/bXsWPFFORlfKJptxlksCuvmeFLfCj6NFfiw3VmpXHRNUTamDmpMhF/1CuB
0szqiUk3oMoicPbWU+WW2f1YdxXx7P3nHFS55tRjCVhCyFNULlwahxhHk7r1
qV3oOpqLdtzeOhd5izal9RGzivS9hXyMuspVbYyT5y/CbvNyFM+rQ9UmvfHh
8xcBGFLjMJnpnSIeY88VNwlYTkr8hnkj20BXoB4zGL8aUqLtLT8J2LkVlPbb
BJfdQ3JQ4rQV9hKwjPh3aPJzKaw7ek8C5nf3ALp1HIUoBtnL63s5CbqFxotZ
pYR7o3YhYxSpVAfb953H6cNbUK5YPhQr2wreHxIkYPiC1X93k4DN3HFVYnhu
1GczuTeMLQrD5c2nHNS32uaOhOzJxa0csu32eiMjXaW+rpO3SMgYaOjdoArG
LDkhIfvo44LW3X7H+7hURLtfYyppUZx8JP1WWSkf8VudUshrVR4b9h7C+ROH
0bCCNfKV+BlOnh/0kGXh6IJJErIRC3dIyHKjN4d9FJGeD6fvvc5BbyNXHc+h
1I5ujDzl6uG1Rqk9u4uxcZPiuOEeriokeZCakoav8hALPHtK7col0Gfufr2L
MD0BYwf3xtGbL3B0xYjsxMcY7gcPVCtijHxFKmLZ6g2YMW0q1m8/gMjPXyWX
IT/VrN/bcIE+d+V27Jg/HrUa9oHX+0+678pFxjJmdq+AwkyljdKrtLsWD2aq
SlU8D0yS27l/HS1k8Wwq7dPTW7hyTTVMpXKdnoqMTO2N0nSMa1sELX6fQR4Q
wfYJ6zZO7ItVNndw13YZ8miJMg++JnxAs1JWrMMSWLJ8LeZMm4ZFK3chMOKz
HmAmnGwXDuJb22PWethuX4E6DRrhrpfexv+eTmtkVDWbTntj13x+f/Gye6iE
+N5Buo1sjLNP9Trte9czPCBviY2z3pr+ko4UxWUp35s0rC1KNB/OfQHFVXTc
s3wqJq89Br87h1FIIVU9LMxkG9aWrv2Y4q+Zy7FwzgzMX7wGL99HSxw5u2mu
AusfU3FmzwbUZAzrhKPvjyTlhXXD2EZa4a5GoXW/sZtLxZ3nXugVWpeTqkL7
QI/5b55wzB+1wlaCmpnxRRz3yveOL+uOIuUbIiwlU4LqdHAxhoxagyBPJxRS
aFezbRmY0asV5w0jJ8zB8gVzMGveMjzyDJSqouvlbbzkajUmlU+cPIRf6/2C
Haed/lFi3j2/lS/hCaasi7YQVwdYM5yfb3PZkIIv718Aozyl8dBXf4to54ze
sKrYBB+TvkkKvn3yAPaecNGjdHIofilvjV+HrVFVJTPE+T1Cl+5DMWpET1Rt
2o6oVycCuAhTbRYN58zlwDUPkf01JdwLZaxM8ed81SOKVPRvVAr9Fx2XK/7h
8XE+e73zKS9sV42CGbM4/cLEkXUWFg1pirINe1AdB7GpXg47mZ1mjmMP9Lr0
5S2zYGT5Ezw+JEmKffPgHNZuv6ih2GQMbFQItTr2p3KmYk9T4wIxfGB7zP5j
EKxLtyBqlV6Mm/sXcok1l9lmJdVuM5PD0KZ4XjQeuBgpasdTBzRH68HTaR/F
NiaFueeg0Pt2S2BsVAA3NKHZdvOHw7xIAwR+zpBom1tAsdv5TTA1zQdHn3C5
iOGvHmLB0oPZ0HZcryYw+ak7otL1FJqVEoPRfQZg4sy/UbREcU6hAkQ3h71s
TowcFtpKEPEtGX1+q4zqbfojXskOg12TO6Fim7FUBUxiagKT3cWzU6b33UOM
kVjgyDW96XXTZi7M8pWAW0iCBDEx5DmqFGBm5Tq9ryrk2SWm+DC99oqXBDEl
wheL52+kop3yvV0zOsGiWCm8ik6XIFKarmVTfsf08eOYTVGaU6bwRgS7OaAM
M2HbD15KO1RCQMmwd2HPhij6c0cExCtmzfmds1C8ShNaPb2bOAkt6pfPRo+R
XjdQzFyHJYedZJvX1X18c889Cc5Oj3mQ+MEL1YrlwfgNR5XFTAxBw7LWGD7P
TrKP+PdP0aZhK5x1fIqIj4HYOFm5oPTnylPyFPfRlR0oaES1/ToTHQr4vibH
YEL/FshftDzlwyuh9viFvKGlLLHp3FMVTb9iWN1S6D7TTnW/0bJ9xdPbZ7Bt
0d+KO8lZkGMeRPrdQ4l8DMijt/jX6WFeqFgoH+ZsuyoPNuggrnWVImgzeqNK
sYzGapdF24FLSS8VpJgeH4gerZti93knfIwIx4GNc/lwnYcvIeEpzLJ3Dy+g
WH4T5CvXhupkSW/S1ySsHd4bRgWLwu6ul7DFs9Jj0a1mefy56rzchNlD2qBp
/wk8C7i1gJFt+pO7zti/dQWvTjp1p5NkOalR/qhZ3BL95h9R5p8WiXZlrdB/
8m5CFXGuQQGJQ1pWQp1e49SAxEz83b0Rqrcag6SvWfIUic1oZOc2WLb9PNvD
j4wPr+Qx6VW6TKE6zQLMqPePUaOkOYzzF8HzD5/1TrNv2Lf6bzZlc2w6fFOA
SXmfx3WsgV6T1uotxb+7o1STP8m3pm6lKd663cTJA1tR1kyHsav3CAi/pkSg
U63iaDNmkYoFKRjYrAqa/z6fzlr0JzdfsOSP1rCq3hNxqpaz869eKF6hHRMZ
GdIJlZmG+aN6YMKKPfgQEQHny4dRtoglSlRth4jUTAEhLWur6mUY7ywK+0ch
ovn69uUoYGKGSVtO0CmSvBLJlnr9qM6o3GmahPCKzSJY/1wX4al6CN/7euLY
wf2oXLYAGg5eLc9sMpIxtlMtVGo1FkJwLOrbDJUbDMHn9CyVFkXUwqPLm1Gn
di1s3GuLyX/0Qav+k/Ah8atQRpzPrEWV8iVQLJ8FjI1NUK/dcLwNT5RxFAyr
1074HdWadyIKLKF+lZkWj63LZ6Bu/QaYu34Pnvu+xddMqRRSBehfm3bBwSNH
sWrScNRt1ByuryMkETL4I957Yd2CyShVrDAO3/XUifiqa4cWola9hti1/wBG
9u6IrmMXIe5LljgI93G5iAZV62Le6j1YNfNPNGnREwFh8QIad0ba9SqURcGi
RRhXNsEvjME8exstLqzbb/wLhSr8Rl4VnQCF1O3zbPHr1WyAaYtW4oHrS4ou
EaA8vnEMrRq1wMZ9x7Bt9RxUrt4EZx69FfFxcWFB2LdiPuN2xTFzzx0BxSOH
Q6hRpQFWbLbB/PG/o2WnIfgYlybDLgJus06rYerSDVi/hC3jrx3h8i5aQBHi
dRXN61VBiYL5YcqU1OLVmuL6k0ABxb0jG1G4aCkm1T7roWBLeuW0DZrUrYnh
05bg1sPnSEzLEFAEup5DqyYtsWq7DQ6sW4a61avBzuGRgCLl0wectNmA2j+V
wcQ1NgKKd8/Psg6rYeH6HVg6cxwatO4Dz/DPAopPYf7o1awx+o9bCtuti1G/
VkNcdpEhHtHB3ujWuC6smQA2Yeq3demfcOSGm4Di1b3jKG1dCqceBan83gzu
d4+ic8MG6DfqbzjcfsALkgl5Efb+OXq0aIZpy3fi0IEdaFKjFubvu6YJQjBF
enI8HA7tRbvqP6HViHUyWvG1K9rXrYdRM9dj15rpqFe3BVy8Q9TwAxG1Fvsx
CM5OTnjw7AXSv0FQAJVquXPbEfcePEPCl0yhcqYnxcH9hQ/PwCscN7HhgThz
zA62pxwYIUpxFRHsD8fr13Dd0QlRCamCC4QFvUNEXJLkCfRqeOBr3GVzeOLx
kviuiJtKigmDi7MTXB49Ix+NmFoiNd9xxG3nR4hNSBNTw5dEuLu9QGpGppxa
cmwYrp0+Chub44hJkpFX8ZHBuH39Bq7ecERQ9GcxtbiIEASHxWWbWnw4W567
Tnj41IMiiMTUKDrt0f17uOvyCDGJaWJqaYkxeOjiDMfb9/AxNklOjbHBF27u
iE/NkFP7khwHR4dz2L3vEN5Gp4ipJcdH4B5b9ytXr+N1aKSYWkJ0OAJDI7NN
jYIuHzg7w/mRKz6nZoipZaUnwu3Rfdy954IP0ZKlZaYl4vnDe7hx8w7ef4zR
Ty0Tr164IzI+RU6Ngt8e3byM3bv34lVgpJhaRsonPLx7B1euXIX3mxCZ34DB
/OZ9aLapfWVo8sTlHpzvP2I9p6kRZZA/3wulFDnwiK7f+XvD9dlzhMUmi1DP
0Dd+cHV9hpDwGBn+GRn6lre9DomUbfERoXjm6opXb4J09krPhVSioMOklRP/
QJPuQ7B502o0bdsex264ioxQlEeDTqrZr247/9OEn1tSvhB6Q6h6pFDZrf0b
zZu3xaYtG9CrXWOsPnwnWzlsSvEi+tqh9kVXidUfWXzk4q6VqNW0A9Zu3oLO
3Tpi7pZjpNiIbi5evJijG8r8YtjN02v70Kx+XSxftxFj+rXGiNlbqTK06Iai
DA27oXQ6opv82nXKg/MbpyC/VVXG+HiUKm7ZLoJVqfrwiUqVADZs2FDe+dqh
Xu2ju3iiy1JqX4/P70AeC4roV+ob+960Q94ipeH8OlL2RckxDfuaPn16jr7e
3j8Fa6O8sLujjBPpfQMl8xXG8YdvZV8ik4y2L0oGZdhX7NsnKGtticX7b/AH
aeE++KmkFVae1keM0z15w74odZPBsoncVJkUvFWlGDqO3iB1nKTgZ6hQyBiL
Dt+W3WrSBqq3Ii1gUrE58tbpgyptBmPMpOlYtGgh6tSpzQPtKW/DwoUL2bvz
589nIoP9mycxomejR4/O8YwSSH7vWcmSJRWT488/Ka2EfLZgwQL53ZgxY7J9
R88oM8H/5JkoZU3FMw3Ho3wp9JxiAgy/E88oBcZ/8oyuodF4tGb68fLzZ7/8
8gv/bsL48Rg2bhoadh2O2h2HofvQCfi5clX+bDx7xvo04Z+Z8qyO/JMJE7TN
VLOcRiGI2SiiuWrVqvJtNqBh88SJE/XNeXmqHNFMWzNo9GR0HDgOvYZNRP4C
hUxUhFOTMGqQV4nyGtm4Mmp3GCfrPGYlf0D9wgXxx2w7gWianIsS0YytysKy
3u+o2WEYps6YjeXLlqBfv9/5TAgxFy9eLBeU0qZQepN/etayZctsz5YsWYJO
nZR7IJStmRKOaL+jRBr0HeWBzP7d95/Rd7179/7Od0vQsWNHPh6VXDMcjzK2
0XeUXtawT/GsTZs2//oZjde+fXs+XoMGDTTj5effiXup6nfoP3IS29mxGDB6
Crr36MGftW3blp5ph+uR/ZEcjnXP22i4Ro0a5QBPfNeuXTvNd8pUKAeeeEbL
u2D+fJ69RvuMQJFTMeHD0Uop6Kf8OXfuXMn1FKXCgpd6XjCkJYrW6E3B3spP
ZhL6NCqBtuNWkjKnEzcQNFkvJSYaFf8FxjV7o1yLgRjLWN7seQvYVNqhBFOe
aWqGu0Eg0HQJXMNntDy5PSNYGjduxMfuwPo2XDraIfqOdsywz//JMxpPZIGk
ZWWYku07Wlf17lSOPsUzwvJ/+4zGI4yn8YgCDMcjSqHviKoM+ySq/adnROGG
44kyc126dMkxHnEJ+o6yFxn2+aNnLVq0yOWZgotqPmSJi9qyThIXmfJlN/MP
WBauiYA4cWCViSldm6Byo+FIy9TjoiZjgIqLeZkKlQ+mNXrAok4v/Nx6MPoO
n8T5cqmSJUgGCE5OUoSYO02VcXXRTNxbNMu3zUgycBlMg1H6ZfZ1NllMsoY+
Iblk+Ixk2/eejWXP8hcqjGJlKqHfiEnyGY03cuRIPh5d0svxHZOz1CfJT/2z
ItmekSyfPWceegybwFnWn+Onsbkoz2rWrIF58xdgxqw5mMMYwqy585lcH87H
K8kWSiuL+VxGjUYh6yJ8Aw31EJKcSp81NXOpwr+jQCqCr0S5yhgwajIWslWn
ulTt+o9DhYYKm9flLYQijfuhbuc/MWDk31iswk7flapYhc19PGp0GIrKTJ8q
1WwgitRm7DpPQRQu8zOD7S90GTwerX8fjQbdRqJpx74wz2+FAiUroV6X4RjI
TPHFCxdg+qx5aNS2h85URTwipu+ofrF+jiidR4exG0WaeCaDU8NQv2oxNP5j
tb6MQYFsSaPp1zhvQeia/gWT7hth2XM9Gv21DxuP38KDR0/w7OkTePMsfJQT
T1H9Hz16pGbwy9nGUzaxFSYUp9mSNmRvb8+TOJsYvO+VS7/fa9P2S+mKqF+q
XUmZ8P4b/VLiKkqwRP2SlaTv15JbUvS+t7cXdpy+jd8XH0eXOYcxd89l3Ln3
AE8eP6a+RPfidW33pMeT4KTuKZ2bdtra93PrQ2mz0LbxvFhbT97CQpsrWHbg
KqrWqI1iPHHC91Q2E3z99AYlC1ig66C1egzJSsaYesVQo21/cvMKDNGmyqZf
M8tCMKr4G0x7bIZlj/XotegYXFxf4Okzd0q8iefP3eTUKYUVTdPNLfc2sSSU
dJPyI9KSEN28e/dOLknO90359TV3d9n+T11TzQjqmshc2zXVlTSc3j+1aful
xIDUL7FOfb+W2vfh7fMS64/eZLvjgNWHruOJqxtbpmzTzq17KnVLih11T9VL
cpv28+fP1Slaats4grmzFfJhiMH/rX8muqDuibkx0+HHWlV6NLrWMEGt32dI
1Z6k25ShrWFSpQci00TRrYI5connzcdYSfVeMO62Cebd16Hc0O3otuAobOwd
Of56vvCg6Ykp0cxplmy2cuFpAUWbMW8zhy+DKuDNW/QbNgr5Clpj4vR5eP32
rUkun+TWTW5t2kUnUUeLTqke2B7r/tN+n7sp+8twMVu/JHqpX0pOmVu/9L5h
v99r0/Y7fPhw3i+lK/2f9EulsrL3q2DHH3/8we/cf1/PIbvuC/p3rIciZbpq
g0EPT+kNS6tS8I1Kk8ihTYxEvyYWDDmsKsGo82qYdl2Hgr034qc/d2DRviu4
zfioy8PHeKVHDuJzNEuGN3Lm2jaxIpTHmzID04qQb4SSrf6bPig7sNKWDy88
PbH35FWssDmPa85PaRqcx1Lf5AGjvikLKiVjNexb308p2Ubuv0fPPLDU9ioW
7nXArjN34OPtjcfs2YNHj7H/gjNWMc6w/OB1bDrphA17DvPqjY2bNudj0tiE
9C+8fLDX/jbmbj+Nkw53aF65jq+0VeWk7/HCE7tPXMFK2wtwdHkGP9bm5e0D
u8sPMHDGBg5L+eoN0H/ZKSxgHMrxPnvnFfvO4wV2H3fAKvbdZacnmM/m3Wra
AXSZexhtptmi5aQd+HvDSVy/54pDl+9h3ZEbnMutP3wNy/eexdg1x7g8usn6
82TjvXzlj+WbbQijTP5Zfwl+cB6FjXWYtc9BL52+RqFh9dKo3WwcnfMqeFVI
6i+UOW3jtp0YvfIQqvy5DRbdVsOo43LoOixDgZ5r6AojXvi9Q3hEJOJiYxET
E826jo6ONmb/jDHL/i+dkoGZMi5T2m7T773H/8VeZv+kf+k7/Y86EEOGhYVl
/8KEd28Oj1eBWH/CGQv3O+LG45eIjIrOrYc82h70c2J/09PvDq9M2AJuvu+w
3+ExHJ++wgfWydv3wTh85AjXpXVKEkAZ7pMU6o6i+c3R+6/d+g1CGqZ0KIGi
9btRYLogfKE+kE118cIFrGDY8dOQTTDttAJGbHNog8oM3Ihu8w/j0NUnCI+M
RGxMTG5LJhJjkgecwKQb9pp9yKPAzH5vPvbG1jP3cN7Zg60FXwfdj7sRbbRi
sRw9tF+YaZ5Gq+tp8r3JUHJt/Xt45PUGtmxZnZ/7I0rZE/P/qLvs75lmGyIG
1x54cVAv3XvBu1e33UzNF0rdUZVc8jlrUgOLqizf4oPQ3MoIv42YT8fjgoFP
G90ZOrO6eBf7RWXgeaR0pxKmu3buxK4j59BtzkHk7UZBKrr2y9g7JozgKg7Z
grXHbiP4w0faR7aa2ekiJzCW2daLfqOio3DWyR0Dlp1A17l2GLLyFK4+9DL9
bhf/3CbWl6dLYOvLFub7ZMneIxIK+Rierb9/9W22Xv7TL8z5F7RplDeahAwt
ORO9YsOQkYCeLaqgRO0hSMyUG3Zm+e/QWRaFc0CcTlTZExK3VKlSOHDwIGZu
OYEy/dchf481MOu8gm9Wnq4rka/7atQctRN/rjkDxyfefNMEW/gOAdLiEFhU
+yA3YEzVZWP7zjdBocFok3/5OWPr4ZFRuP7oJQ5ceQIPv0CFLtnvm6AP2HTq
HhYfdMTwtfbYcNKZMa1HOHrtETaecMJ9d7oLzngA6zjgfSg2sufrTtzFsZtu
vNXUYI6l+BypZxIMocqGq1wghk80nPFU4uUEg0K/gsj0sMWxd/3fhWA9G209
G+2Eoxtn0vQe61vF/YJ8nCiljX9H451wfIZt9vfx8IU/eyuKIwDVJ6CqCrps
2X2FdAx6dA5WRjpM2XEhu3SsURq1mnIXvGC+2roWhFXuZB28+4jlx+6hRP+N
nPmSlDTvsgqVR+zEQru7iIhPrq6OxGtSqyJatIm7pfQ/a817ok3c+RPv+QRF
4/Atbzx9HYWq1X4RokRIks9BrihiaYqeY7fmkCTF63VFTE5JIoqQkqZ9+7En
Ju28jnwMqY0ZIEYdFGDKD92G1ScfIvXLt3Jqr2fu+WKPw3PYOXrShGW2Ac3c
y+UCo9JmxkulUtEd6uLIbW+etkWkNaLS7Spn1elZ63s0K2qEJkPmkL6SjbWa
1sHbGMFaC0nWStVSKEkTqemEBjRUg7/2oVCvdQyolTBjv/l6rsXvK+x5Ga6E
lC8qUlBNYSpy7Y3ZtrfRZtYRLLBz4nWn6BRYVLAisO57h/Daeu5vIlqrU9IW
x9TzmXh0b1YJxX7ph/hvBnymCO775+QzohAm2eXHHO7zmmnt5xxB9VG7YcKE
vXFH9sv+LsAg6Ln4NLwDo/AlI7Md78aCry8VAj3Ntuns/Vc4/9APHm/DleKi
V57j6tPXEkHo3YcvQ9mWvkJw5Of8KspRaSVHt3e8yHvAB56+iEZQ/84SecGo
sMyDlyGwZ6OERieI4yl6Kz1DG3xuiriENF7LcbeDG264vRU+21zKXOpdb7dQ
No8O4zbpXW/fPr9H7YoF0KTvcjpNFwsniJMckCEhIdwSS0lJ5ovo+Pwt33qL
bqs4gRJu0/Y3/ns/r0eekva1qto7VZCmuoA3nr2hCoy/qc1UmZAKNt5iPX3N
+CbikM66+MLm2gvM3XwElvkKCOeQIMcvn16jTEELdBu0Rk+OGZ/Rv3oR/NK6
P5K/yekLcqSz3/fv33OsDQ1RciSccvZB9dG7kJ/JFr737JcUPipZHBQRT7Ux
y6i9+4VE83KGav00ERBFVdNp+lTE/VtmZkuVCmmTfAIjeWm/F2/Cee1Fsa+U
d4xOZbLpOIoLo1t1M9TuN0N/h5tpO+P7NYJZmc6IkAk+rSUl0nEhqU1ULoeE
AP1QJUyqQFt3/F6YMvlp1HEZ35JKf2znZeuoSm1cYqosckxlIj3YFOkbe4bU
p++9pOKMtVRIUnhRXaWcIy+AyfhJSxUSkhuifIdW+CMdAzuRud0Zn/Tm9vZx
3ZCnUGl4h6eqgBSWRGltbU0Vcri96ffqFa+qRHUn9zKErj12DyzZBhHPJHOJ
ABmx4RIvaEjvpH7JEMSZpVaOp8pc39Qi8AQX7SXVu0pN/ypjDDKzJPuUMQbq
O5o2C0R/TuFDUTnGcwwrHd3e8tLvVGaWCtu+CtYXp9T2KdCSKoVde/qa474s
gmvKhyFSsL/vi9Coz4Jk582b9z2S/ZYShkaVC6P94NUSiMRgNx4oMc/mqs6w
yDi5nAW9JiUlKZ9YMkYUz+u6Vh+1iy8n4TzJ10K912GGjSOCoz4ThxK1li89
9pc1yWMTUgTZnn/wijdTucvPyWmCbKm85aUn7zBloVLaJBvZUpBsMkY0KYUa
7UfLgFQkh6BhkQLoO93GsIw3/ZIHjhyDDM0FBP4hMVhy2JljuFnnlYr93H4Z
iv6+AR3mHONl1BNTvwheod0UEVhKyEElogmrCbvTGGK0zuV9QbOfP3+W+Zi1
NItvmDKkBawqdkOceh2A7jj2aVAKLf/gaXt0hiVKKFMVuTxoW5iuY6J2RZjc
arod2SmKCGLYTlhfkAnV5lMPEvqoxcP1M2R/y9sK1Ea0SoK0qDrrTLUCLPEt
xr/E/TuqYpiiYrko9/f69Wu55IyUy6gbZje7LywKV8OrGHlUjeldG6NMgyF0
0ym30oR79+7l/2cwKhtWgBfcJVIZuuY8ei05xbSercjPxCvBV3XkTrSacZiL
YVoDonxGMroO6k4RDFRH+jqjFSIhxpp0ot4qkZZsD44WFPv12zde8fQsI63n
AWGc4607/RDjt11lElKpfqqtHCko3lzFr6j4ZF7ze+clVxLnHGwa6qrra66T
UK129n9BsqKoiYZkRUjY4RUjkbdEZfjHqpWEt85k/68O7+CkHORKxduIl6vk
KoAR5FpigFCDlzG2rrDzeQfuICw2UW5iYPgnzu4evuS1TwupE6S9Vks8yhJ1
VD2VpN8Tpsowrifvw7DVJlSgfNTCmVJGBcb5KGMUZiVxJ+ATB8b93HZYmhfF
Lc8wnSHlktOMvDwEjCzebMLrSlOl0Xw9iIUxcNiQJKMqD9+BCWx3LjNmw5QA
3U+amWeqlSUFKTJ+yxFarTyaR32VXuKvM5poq75KF9eosJxKtQIQ71sHYW6i
w8mH/LAJoU8vIJ9Zfhy96SsBEdRK7mUChCSsrFpvyTW+aXtuouzgLVxRNOI6
/TIOTDWG0SQk2OTExhC7oWqYpCm4+n/Q0qzgNDJklG3U3ReB/FUGoughMTFB
ljyR9JkH4b63UczMFEuOPOTdJAa6oVJ+cyyzvSNB0RrYZGBR/RdGnMrj/Hxu
VLj4rx3XmAa/FuYMuUiLLzVwMzdPGk2yxSJGnPsZFfm8j2yuzp0QSjARQY8x
CSmy+jrbShOViZBUVV/lPzFCojL6YrQoqpIqQlspWEomAUlGImFGAWpRVlWY
uirClCGC8mk+XsP4PltfKs1LBEM/RMWkPlA9ZGIuR255EhOUopMiOXMlW3N8
TfqIyYPbo+vgMcxm2oYm9Rpi+xU14lVPsapYEhRrrqIpVbxvODEXnXjSfl4k
m0qTCwTXYkBBFUbSG2n3mSJPylzNXF4VnFxTO01e48j6kogFYweicYehsN27
E+2b1MeKXWfE5AWFUmArGXF0sMyAEJMn9kHipkjf9cjbdZUyeYYRxftvwuoT
LvjENEdRk5NEC02UqkezjctNCcqj8hUqEC5eTUpN51TaRn1/+/bt0iotI7/6
AtuVo9CoZQfY7LdF99+aYNwaO/IZ5CDR3bt383qFBAkjUTMNXlOde6rOXn/C
Pk6mBAkJnTrj9jJO/oLrduGxiYShFdWZEoYdVMuXU+1bBpiugoCMBGfaV3UA
5f3ktC84wNRBep8WjyCrpD6j99MzsngCL2G56iHMgv3ulahetxV27LLByD6t
MXDsAiR+QQ7Kpdihb0yokenCKFdASAv9iBmIA1ee5boPecxIo6O/rfqs53vW
ed4xbLR/RDKurqBcPTnKkchoICZAkpq0UjumEzGDTRC2Ukc4ROjSxiqypGvk
L7Fl+vmqlhzmrzLKFeVmszRYIcrNchK9IgRtQF61Ww0CccomcUYaN+EfLTNj
AJKKifYMqFhGxGd9hY/7Mzjfd8G7sBhzA+qlCnoa6lVAVdXjo87cHWBJ6nFH
oR6vxfS9jmTHE4z11UEuPvLj7M6G6cHMquqoNlOu6Z9//lkQp7g5Qpv+xscd
zvfuw/99mJiSoEkq5camwoUNm5qYEq3+Lfd3qDlmD7dOde2WcrosyDT2PkvP
8Prdn5PTpQfIQLclflNExTrir4TVuy+7YcFBJ15nngQTIxZdK3WSlCubztxV
mhTOpqCAl7y+qWdAoE5MXJDgsmXL+HGESoLKxPPx0ci0nL73JioO246CjAQr
/bENDf+yRZURuxiCbsRMm1tITElXacyU44k7E+0k4l8FR4lm6uqupyIWGd/J
L+aqarinmSoT8CFWhI1oCVUgq6aNr+gdj/c4ftcXLdp1kcQpfHCRQQEMVmc8
9/YnHV7wTkGPFIMcFxfHBQCjRwXcgpyAJu+8zkDdhkoM3OL9NqIY0SUDuyj7
N4G9/Og9viTkimT4Qpuj5Ja2knT5hWjQjWjQgxdzpx8Cn9TUpNQvWHvqIUZv
usz9K0QWhH7MSlMILS80xMN/SNraMGm7gxHZWRdfcd9EEFmGMqqoIq61gIXQ
JRokfVqRrp8F56M5EcguPsqjkCh9phZRT05DluLShaC/zp07a81TC3WbiP6W
MfrTu331+u5cVd+tp05M6LvEBBkcgvio6qLG+KxqQGVUMYw4qSq+LVQqc2JK
V5+lp1GB6Tx01mDG9aBVHEn7Lj/DLQFGJoKU/TRqKFtLkTea2CC5SVYcu88J
kFgjEymCtkhOiTB4RltiaoKOKLaPkEy1DcXUiCsvY4hThxm8eRlPMlENXnJZ
WfVZhzn7bxF7riiwX8Nqy6ubRZh/gCEUzemU6sYR5mRGjj3PTkGF1D8F1VA/
7m/CslEStZGjK5l9Y+foheW2l2CkVr4iyhKQai1FCtWgGDZJQoUVkcZMkr+Y
kdBh7lEu2ppNOYif2O4TKZUfshW/Tj7A8Z/0745MvE3aeY2sQv4t0QfDZkVr
tpbijKw28kRzcrnMlVNuVNIz8sKSZTd4zTn8vuIM13WfvArFGYZYgRGfdAIx
NQov/yFBR4r6bNtbWH/mITErnSAuRU19wxUJ3+AocR+XFjVV04V4TbFfo6Qp
o9k/S3VXuP359DXXWvxDoukdnTBAO3To8E/E1r9/fy2x5VNhIlW1gaGq2llx
39KaJaZ+0Qm1QYtVgtIozITKbH2H0sirR9YGhUwxSrNUIaKeiE7IFWDN0Ffx
utMp3yrUHW/D7VLGWAR43LJL44agLjfLSST/oTZOlexzd8U4lDKNpGr58uW/
R3c//fQTN3tVulMmmo/T9qiNl7hZZKKe2pD6SFZfI8bMh649DyePQJqdypP0
hJMldUQhpcL4zNjmFVCbs5l6AWGmopkhltMLhaTYDAT1JTPU3n/dg+GvGzeN
6Icrnzc8OE6T75Z03udvIrDrzG0UKFDAgPr0Zd+oxNuZM2eMifQsVFr5xFg5
eUp2MnEyfP1FdFt4AvXYbtQYvZuf7JBEIzKk6Cdy2qw/8wg3mYlCPsOlR+4x
CD7KuAutcahwFCsu7WyuuvEzCjLriGsIe43ECKkipJbQM1I/p9vcxFO/DxxO
tpXC/CeSvu4qfUHCnRqbkMqtPeJvl5/4i7M4A1OTd8a0DX5yQwbtC2bH00/M
52T+3k7lPaG0ZmhU5bzqSNI7dNmV/LrCtSGiFn5AhFSjVqNx5lfJIYRplMuO
OPOFVjROhbuT+UUHEW/D4qgoxzR1IEKub6pPRApztt506UpVNw3pkOJJ09PT
uXrGuEA+dUcIeNKpBzAmW5dZRITaNLhJp+VcZ2k3+yjjlAF8EUkvIKcH4Soh
J9vh3BhDa7WNovyETWdIbFRQPT4+XiiLymzyM60oDMPWXuC22QhGdD0Xn+L4
Ztl9DUoN2IzaY/dyXksmJMOl2irohGrUdICRxjP/jwVzmVR2U82DYxmdsupL
r+if7VLNOGIeBVUuSSRN5zykOAuEIcwgxZlI+vWHWM2RXxa/tadSnqHYo4sC
qampIvxVwbM8fD8J1w8xpCbNYfKuG+i6gOhvH+uZ2XZsFkX6boBV7/VMMdqE
9mxn5rC1IJnVca4iAn0CI/X1Q7gK+ZbvFmtXSLAAnzTpSsfveHPsP6w6MwVA
D9mzM4rdxtvIlhU8TKqRF12JRAW8/DNmGdJ6MstQHLoJK5CamV7I5TIJVhIs
XRYcZ7L7BhdjGQbvqQQnDMRUVeqpBqYgQe7u8Q4SXwkSvH///j+RoIHRJ3Y4
WCVBrnQy0uOKJ2P2pMmTk/VjTKJuijr4C5UKSHYyspRXy7NbfFXVnTU07Qjp
/V+/48JM7D7Jezp1I65CGEDCa+CqsyQb2e6zeTDeQ1K53OCtaDv7CNYxA4Bm
sNfhOdcHUtIzpmsYgcZ2MyQ9AztNHgGq+09eANIzqzNOlK/7GmPiCOxx+SHb
UIPZnuL08HNyGm1SDZV0UnM5ISyr9kykQ5KPSIfYB9/ftK+SWlTKIioKCI2x
kuSgGLy07c+YdUeigvwETEhKlvctI0OWKs+F0AxMNMHyaHwyI0l/7MeUemI2
xHetmClN5lrJAZtQZpAi3cducWDWqSP6LjvNj5uYsJLnhJl6jdlandAnLt+e
c3Ps4iM/4fmKZXRDi0bS5eJDf26NG6vPNIqeEJlqgiRzPlPia8TyNjBR68Po
NDVd5njV6ojKrPLKNjKLiKc3m3oQ9SbYYNVxF6Ii7ai00+JQkmme0tTjwk3v
kbHMZTShlv3nJp6VSm1EOe0YHkvdr5OidTaatJ9r47QMQgKTtCOBTW64Dpo2
cZ4hOB55+mjlaakTUtIFluRqCubNZgoSKz7ucBfrj93mqMEW3kLFFjquIM8C
eRjoh043iT46zDnKzULhICX12brPevw23Q5/77zOlTqG2k3l6oHbRcROG6sT
+88MQUUHLMBJacBKezRhbJTkAU2A/PWWPVZzQ7Bovw2cSim6hhRTGlGUrspU
HSsEkF9ITHl1RBI9RF9EwcSA7G5yZVQWTtPsvDKLgpyZk6yk122ZRUXunSFr
znM0VVBZOV+k8HxRhDcXEjUwARVmVJyP6MQmNHazAyfBUZsvc480mX5EmvUZ
RtP/W884jD/WXeC66ihGzuQWecxMR0JhmjSJIHJOklbIiEf49oVKR5NU4nhe
EsGI47ZvGhNNHEbYXFGomngzSVmBXMKCVKWsoFyuiqoOl/kH7/Aj8pdBUZbq
Y7LkSPjO2neLr+CxO14kf0Sn0apPdJfi6DTTTJsLyvvZBKVQd3IxAcVxAl04
Dg0NYWKPim8FG7M/gih2Pfgj4wJaNVJPt8RXNXSrcDhLzq0pTIf8WBbdFNTn
rlFmHczY68jVBiYRzVU+QybeyuP3MZXJegemRjKlRNdOnZSI+qFzMraMChXn
46eSpH2RLkQ7kazXdbmtSXaLSsr6EDAmvmLCgrhYDw4K0sMXjBQlZk4nDqKy
2aUvPLHW7gpW2N3kuM/Mq9y4nbE6Mw676oO1UJV0c/U0oRhjBb+rHiISfr+q
M6PjbKIT0hNZeyO1mdSAChUqZD+VNEFUZBiC2KTZHukEEPT/hKQv2TZJsAhS
NjQ2q5CdpJ4cZ9J23JYrnGRIqhFvKtx3Peu2QM+1rCNqI8l39JaXeiCcHehy
al9ECGSKbT3/BGMYOe7SnHHkU78T26RMTmEQ31SxTshKzs5Fdk6MQZzjVphw
GB2+7Y1LTq4oVLBg9kNNpfAeg59tYVC2lYhLStGsRO7WrGJbl+D7RdyALOUA
xrYJ2drMPIwei06i+8KT6DLvONOwj6PFNDs+tfHbruCvHdfxy6hdXGYSSnB/
7q7rGMSMsC3nHit+si/61L/aOIo86gIQTyCrmCic3Af0w5ZWnBsLuUtMiXy7
1CWdZ1JoAk1t/kEnck4JUU2PQ6M/Yx+PP3IlN69ceHpGEDKdg82I8V82OjEO
7U82dSu72iJUMAKA2CS5EfyCo2U6Ijp3YfyGDhKYoi5UDI1BzDGGDA2uoN/g
CrrgcdrX6HJ6bgHCSsq8ReO6w9zUCFZWeZHH3Bx5zPKA8rmuOXbfMECCLm1+
+PBBcKUi6pISN8zNYVyR2Y5zmBz8EJ1ACq6puqRXngRwsdKfKUgb7R/zUDjB
lbRBTWzzS6kjCNJ4wcM8pebP2zRWtwxywjfsXTIKRgwtzfMXVMDKk4e/Nn7x
CbGUghnRHXIq0ml/1Qk77Z0Vh3JmlsJ08+OO+3uu9JMpzHRyJSS+k95ZRjZQ
5KckUnpI7DVUweQHPXe8tT5oVfcwwYYNGwwOXPPiwr7FvCKKlTUV7jOHOdsH
UyMdek/arI8F1TOfTZs24dOnT8KQUCZrxWU3sXZSm+tN2IfGk2xRi3FMslzI
drXouprbVKOZTCf8IPvum4KjNPkOKikRYSWmfOHqDvEbUu7smZxm+piK/nn0
jufrHpLQFF70RScOSGnjqHva0zFsSIfH/nxIYehfex6EP/8cbhj05HplLyzy
5YVJgUJs8/LwwC/KS1ev3SSkI0fQE9n0FGmi2vSKolFaYg39RZtIMJO93mvx
SR4IRWcNQ1afx9z9t9FvhT33cZQetBnDN1wkvyvX4doxRZPOrwkAmjCFBtCh
K/mviaN5v48wU9dDLOOnpFS+6RO2X+VuAaZ5qOthzVUjikIfxKZBqgcp1pvP
PuHGQteFJzi5UKgk/QjXObnMCekpIDcwIl4nnJeRn5Ixm6kwfzL1i7Ed4eIW
ARrEP32ZAkD8kEiOFCKNuy4mIVkGVbLHwvWpsJMA/jWjNnF0J5zfB2/oz5kN
LBVpTDMbCVeoC4b0wTEpePTwYe5hHpR7NRijOtfCiMnzcefOHThed8Qpu80Y
NGEW4tIyDbWiCxcu8D2msyPGf4qpk+PhHlwjUm7yEf8h3wGZleRDJ+ew8DKR
n4EWftWJ+/zYjCGxZD7vwj5x5wudPbDNtFKJNTlNHwKVV/2T9kJj7PAAJXJh
q4xI4HFGWgImDe+JZoOm4+YtJ9xydIT98f0YOmIk3selCfgEI6JIKbru4sb4
KxO6okQuBT6Tu2YAw1FiQgV6Usi1eZeV7FlhZoPQQTlJSHLKsnnLWFrF6vnC
NaJaKoy0eWR/ePCQ6CzBrMhrERoayhOFGDImZKZg26weaNelL27evg3HG464
cuEY+g/9A54hcYaMiYJBvjJuqjImRUgoJssYxvWJ0NrOOsJNFgo6K8Y0IQoM
aTDRFjP3OfIVJQ8XYTxT31qosKiMhYdxS4Jjk3bSMCA9vQunWV6Nz17xzxsw
LaWrfLzrgzcU1/6Z+y/5npL+REsVmwp+bz97/IhS39Ju6wJU+LUHzl+9BUe2
uQ5MRR4/vD+uugcbMinyh1D0u8qklDjYEoqx9eI9Rm68xNSjI9ywIsOLHJA9
Fp/CoFVnUW3kLu4RonWhmRE5j9vqwA0Y8pOQT28Bs3OIKZFBRjbPpUeiWJql
5Eyk+9x8pjglvd5F8sUbs+Uy960wNc1EXQxVZ+HBZLNsb3F+eJCtl3I0GMJo
x4XR0DNiVNKREpeYws8PaJ3Jza/33hbkwzt7BvHpkoXqG6wcqWuPBohjRTGG
NnHHVe5ylwzNVHoyafuCI+MV7C5EodB8tHFbr/DIOeLMJNGis4e08JFIV6Dz
c3vFdpOsilgocQM6EbG/444L58/nHstigqRIf4zt2AEOD/ShLx8DX1N6TP4/
YwNeRUYSXcvz8fEhXlVc3QpFV7qHGmN28xg/0pd07Zfy6CGS2cT8pU8zu03Q
Ppe2QuoaeZJixLaIMIPxasGmuDXHxDbZQbQLlJVH44wpK4grKRoTxg3Bjquu
EraI4CC2lKnZYNNGhVNGJwqiZlaewofzwz80hp8dnX/gx3255Csg7xL5c8m7
RP8nmUvRMgzHhKJLdEZzJ58Nm2StXMAUbErrsxFsSgCBjCSsGdEX63ZdkkAk
RAThY2xCNiAEn6LNoVRJdOkhKipK4VPK+TdpoTNsbnL0Wnz4LlrNOMSFSemB
W7jzn0xOojs6FyekPsbUPNIAo+NTKAyIJEYTFbhv/ChRPRwJ+CjuyAp2pj0Q
secHIvpDD1qA56r+9eZjLEduwcro2I5IzFQlWW7vBXzk3l/ioKRwqiweR48c
4an8BP+SC4YM7F43C2PX6SudpX2OxvuQ6GwLpvUWkYwjBvbq1StlwerwIUjy
NJ18APUn7uMnlp2ZbUenl6QeVx2xk3uHyLAipk+RoCSVbZmK34IxO2JexGFs
r7pz1YjsvWBVBRK2HPnY73sFS7WRGB39kASfd+A21px8IFVQYnLXuU/oBTyZ
Jvz01Qe+hHTKKWJrskT5c8VQIgkvTmZoZRkRKmRfQLqS1FNNhZtoTlzItqGj
yxlMdNGVmEO3PDXy19Bna8kVKZpNe6ZXkrlJsdgURkSHQDS8vXKgIi/rqYzL
4elb1G/SghOuAYMSVyvDXz5As/rd4Pj8o84w0o6yZ1JqOm9vb2JGImcLMaP5
B+6g1MBNnEApdtpMGG77ueGmG6qSHtEEKcqkDBMBs0VQtaE8WsHLM9ppnUQi
eC0p0hcDOjTCmbueOsOou/z58/OsJ8QrGT8priK11jlPAfh0aYFIj+7JUIQl
OVEaMrXhmrzwp4Qg0FkGcfWDNz247jdafUZuH7p7aGVlJbmHmF5GQgQGtuuK
9XYPc8TWiV9nZ2fiFAq7s+Y6IRnphJx0RNV65mH8Onk/12ZoehQoSKZW32Vn
OFITtyCfDx0r0koypqwahAX1wUFMp6Tpa+6XKJEIytkq3BlN85Mcom1A2PHC
DyI/o0Mfrr68pLNR4Rohi+6gGqxAWg799O3bV6R/0iZuEZ4gfE3AolEdsWDT
YbkuWq8PJWtQGYKirjZCBsNZ4kF0ubQ7Q/HeS07zw4b/g7PzAM+yWNp/lBJ6
L4oioqJi12P32BV772LDY69Yjr13rCggCPZGExAEUaRIk947SO89CSSkz39/
szv7PnkTPr/vn+vycPLkLfvss3vvzD33zMCFHX5nF5W7aGj13q46J4yGTUss
FAuQcwC+CxodLn9aEDoRx/m4/wR/WLtjhnnhX6LzWJdrt+ToY8cYeMD9h5mx
fecuDQkhqWDV+lXqRa1DjDgO8VfTNQQy2Va07WYDitRuLnstKR4ZG3byCovH
Vo2LOUZ5/UY3gRm4MNQNCJYL+wdhyy1v99cbQhtVwWBMHGYCJb7g5ptvjpkj
CYxoEN42dWg3OerUNjJvfU5Gupae2C32aSB3TIZm2CiSaozL0kLWzCo3hwtD
5jD3dDUc6jbdjWFUPB3OUp4srE72zvzAIFRWN8FOJocV+4WvXD1piBaoHzNn
bUa6aB6YyM3NNdG8J4jqqqHTsd8EjdURmt/7On9KEyNCyaYhibC2FzkzhfOR
mBJn6H/swRUVaWmxAA02mu0rp8pJ/zpG+vy1KI7GkOH666+Xrl27akEd5+s0
CcjAk+DoIQv8te9G67F3/IOfSUNn5AFejI4dQRAJEIO+Z6T8Toze2fgZxwdk
YEtztAX2JW7vjc7WMDkhJh5H27CpS4M8d21UOJX1dyqyKy3xgG9Szhh7Y/UW
/ePo0aOTSS8ZNikFW5bLJSceLR/98GdGujaXlAigNjg6Zh0qC+NGAs/7VPc/
NAAMdXGhgwIUTDg7RNSQJb/67SgP6HtFTeFHP01Qih+9IahAIG3o5MWKvDgk
ZAB89fsMnSv4XQ5WpL74TLCNGN1YxziNkLac88tSQvptQRuVBArO/q6D/DVn
ccQQrQeKRQYUeyYuDw6X5yzbWLWCqfZndTX1fD5xA4N05nh4r/d46eesZmi2
lZaKWjXucktgDeyLbR8SEkaMGJHG7VqDBUjQZ28+Xc684VkaI6VzuUERWDbZ
rbIyRnwNZI/7WqN4ocC929JFgy7mtrCieXjLvNtitjtmrYGGRT/Zor3MFykp
qRVemkygaRGudXvmZjn0xLayLc8s3BQAUIMgkTWzb1hdbH5kqZR38KvoE934
3AemOYcKS0GdjJJSy/7h4RhF0rSCa63CtY8++iiaDDbKXzo9Jvsddp6s3F5Q
LiOGAg0JEsQbXI2iGANqkI1+uVvzyKoPvNX9d8vH6uij8iMuAkmCfoC7AtZY
tAxLAcAP8dAwkvLkSB29C0hMfvg7pyXeA2wiWOLMAs/EGob4qFJUahlvMsDD
C0DpMSWzjF3GT7IshE3OzF8/lSaNjpDJy7LKJdNQB4C1GwDCo2ZLvSn8/Kec
QX+f2xgkzZBoDGWAt4X87Bw3KZwi8Kbh4FUh/4d9/1Jbo41Dh9e+/VMdDPZh
11+8L9RjiNd/QAzwOvSj2BdERQl1ku1GXqvlyyZPa1vM4+eu1JlbFpwT9Rjm
+oMeKsTgAWKiq7kMFknylz8NaDJw/AJLDQWP4HQ4M82eLtLA+SKFyFfc3QyO
BoCZHplRmEVSHc8WugNLCibW9hZZLBXGpOncVCTbtmsGeHT+hvV+1+31/WX8
suyoaDG4ICs+EZBWWHLDtJuD72UE3OCm7TsbB9hQB+Pzsg6GRoacWYyDsXTd
Nkyx1uFTCFywHn2BiuJYSCa13KLpwMaqW7duelUKKXWIuSOnzG0tG9dD6lTO
lAGTlpVDE8r4IpKAUY5oUlcPWhhX0qI5mM2UIDZJ/Jn7wdfF+edB8BNo4phG
M0Fjz1NVQuSWtmmkuZe/5vk/Wd6PpZiiS6RCd0CaVLuTUtm2bafmsttNbV02
Vipl1pCPfp5WDnyQIlhNCgc+zQL4EDzDd8BZJrTBfiLkAYYDNiPcKmKwFz/3
gz4gwkaESUAMbob0TiAB3Z/bHx4am3gWVl2UqWpS8XsAIw8+JqYOLC3+t4EO
54GpC8BG6A6uLV6z1exPwzY/exLdHZ9z5HGMHzxltpgbmdk+FMew6GAiYzdv
R7YUJxCsaNs8OaZJhjz+4U/loApXERsIx9lBVdMAVc6IdTDkq73ARRCnfrjz
r6rXxbPnbOfvGH4vfz1K5i3fpK9hi3zgoOqtH8eoQ83gh039W43mv52hzDRz
nSkm+eJQdx7gKrEeMQLIdftCNTAbIz2j1kgIH5uUNOEplJepecUuX4GcZsWG
7WWUpOa5bNielGDvLJPKVUW/lBt/2G0SFCaU4DBtaHHga/t4Y8bYeks1JBsY
THja/fd+n/GyelNWBCxqM+4GsErzN8uT9z0ra3akNsHALpTqaCyDplv+e51y
tTcoZDVx7lI9EQY5vLTtCjThPTLSwuKSitwdD9HV1Sgu4+6EYoTkZ7OR3LKL
Vk6/salsRGdTmhDl888/TxKvcWeX7JKPnntKpi3fGW9q5pCPpdoeGdJ92LRy
cMV/iXIczcMwWUZ4xnjW6ChjESU3WFgIOMvH3FLE7MT86uK2HluS88SUJjEv
0Q3+C7ccmacdwQpqGJ46Txblsr4mhLQNuyqsz+FbNX3w9HMyYsbaFG0+daB7
hpXkme7Dy2FXWm0Ov2f30R3P6QC/SZkCCo80v+kDNY7aPP2d8ilEPo64q4sa
VORp4XFyDmMv4DGgn6HYgoHNDgWpFPjgZaQ6lHnk2eEtqLC26+msfKG5yZN1
tggre27Gp0mk8ziaDrLIc7huE5dx30OpkKSxb54aD0mHl8p8tJECnyR+cLfu
U1MiIL9JMaMr4nOsfdCQ7m/Jt4NnRfDLWzdVWtXJkNtf7lQO/PgvUUvEwI+v
4gTrHVJHYLwJExEqv63DABWtcP+EJIn4AeiA2rWv9ZarnbND4S0Ds/Zdhiq1
R/aYBy6P5HBBZJdxVuHVvevu+NZ3+qnj2OfPuVE7YyktQfJryG+hc+bSffTu
sTAziW4a2I8eXLQGq+i3YIXiqhF3w8aqHyaL0aJi5D2MVgmbCQsts+9/KE3y
zWv3y0XXPiHznf0xcVgf+VejOlK54VEyY83ODBNDGpp16tRJj3TQrOcf/uAh
9u5ANW6rpJkU3Tk3r4yMQJibc9P/4s7hHB9uUahzXopRmute76MFH2wbJH05
8y3RN/NYiZQXlZQYylHp3Bo1xSh4pvz+9Rvy70vbulW9VGZOHCFnHtdSMvZo
KMNmrymHcDQMoYhiKFvSQv9cR0Mo2ChkIJISCrLBpLDfr3mltzzc6VfdEQjJ
HnVIt965fG4+DNxISoPWwARK2mVomq2O2Lz4mvW8tVacVY8C4GCVCq5Zdgbe
HuxbGU1hpswe+pmcfPLlMnqys2pmjpebTsYeqSpfDF9QDvso0J2odOIHv6/6
RbBJ7zl/iBDh6e2/1PvmSCJqTEiNoMtpwVl84auRyjf/+9Ev5Ja3+ilmmpbd
eOSYs+PWBg8Rf0rxz6r5V0pBYnQ6KgVZkL402h8p+89/VJmPqZtEUR2Fzxrx
j0KRNCAlc2pcVy+PlomVXb6oV1EM/qvZaShq+Xh4WVBD4c/GcTHYAQ53CDp5
FcJvCrSFwc8rFePDMvUaxhk6lvFzlmtvmbIagExZPWuYnHLq6TLgz6mydPFs
efDmC/Q1r30+tBycNmvWTI+2UP3FI3KjuG1LgpPOMfXqt6OUC6K433NfDFe7
EbsJAgzpOzFvLI2fxy1QGR0ZSLzP3Zr/1tpqCzMRHdyqgf9CHnzZCz+od2zs
tgkYe2uNF3PUK0WvV+JsmPvq9UI//xXyEpJqo2m6g+DREml8hqCcixSAgvCA
+Fi1KTsjaV9m+6hphimXeU6kQ2KO9vH12WKytFUrqQBS87NXy6Ntz5OmDepJ
9Up7Su1G+8sbzkdLdThMQSqlGYHUKVMmy/yla3S+KfboAD1WOoIwTLi1xn+7
0ajeAjEOCQDAJtmpiJCYCHqhWmQek5xrEIbuWLLO3UmwtiyF0DCoTMmn0vxs
efGeG6XxXk2larVMqV6rnjz57peSXyLlsJNyp/AqgRqrk/gqdiBgVzfA+CLN
oxipjDOBWyLc+IPgK44usRovH+yujg050lnuediwQzbw3mEEXGaTRgPSG4eN
KrjZmuEJcwlGpXvwg8FSE2nxevsbXmcqC66SyovKKpSIbuXLZ6/fJXs3aSR1
qlaRzBq15aaHO8qOgtJyIJtWq8Zn7O+tJNLLbtcRkOIxQr1gUl/6/I9af6m5
mxA8u9PdRKFiBjww6rA0cKMwQDBamGi8ObYJBijkKGU+CPbFKp8h6xhsctf9
ZV9Mhsu8Td+ywOe8WHYXX0G0lllx9qbp4o3cM/y1fOaJIXMXorxXkG6m6P/U
A7EtF6UIA1ISc2u3DjbxOeQGkcuE+WusYEpCVahhPzJH8VkJfOiwtQjKNH1/
4Aai8ZUTWEbQ+rcZq+Xuu9NlVr5MT58ub8iBTZtI9dq1pHLVGnLJbY/IxpzC
chBrlWVDmR5P5/hI7QQ3NZwzgBMzjNc6cuYyPSmRKSCiQ5pAWQW2PBYtQTh0
4phDRoiVhERRnOT+DoK5NViSm9xr3fusmCBmoemvDU69p74o6EY3xJk3IhFR
ISxASq9YForTU6oDxupRqNqBRGYK7wGycX58xZ7F1cPXqe3tRo7CzHz3Somh
8DZTlFOuy5hKeuZUKI7ysYaFc2fI8BGjZPHKDXaCVkQe5u7U5KBI5DFgEH6s
ryDSKMwfKdlYqPjYCK7VlXUwi7IEUpgadWbtE69hBeHsbc3OszoAScPVUlXS
aMNYWWfBbBkxfITMXbSinDgBcXGCIrSkHvgnduIf0/7mW+qFpcbY2G1MLEYG
zGEl54pXd//WvvwtrW0Cc3j+U99opRo8PuCP8fP/gUEbLLpPNZW8kOeAxDP6
dthM3aiwGgWFRfH5FSb+9pX+rTjONOxi6I+YqipUWUVsKBtmzF2c9DcNL2kt
lEhY9YW1WlFrwDnig+TGN36SS577XnPA7nQWCAIHDhVUP8SxCXPCkbBd2DoI
FwA3ElJAKH4H1PgMGC8+B4rBWMGY2jrAp7ba9dz8Io35kPWGeui74bMcWoFH
jfQzmQRDKrY9ogQQyorp4qZhHpElohVZRs42ka8eTWbiu39qhImK1qmPnhjd
by5+uJwZ0JxLrGse3jcONqH98IY7hRxdLEvgknUf5UiZkdrUugybcpIJtrE2
0pY1y2T0iBEyadpcepqnx1/hLAnmB87Sh2z30ZxhZoy8ZtwGGCrcCU48XHVc
dJTUjzt7CdGbhTlMW8KTICLKT3GqxIb+cB0+D+x3sxqFpykt1jRdMWi5sA2o
1WyVLpwNa2XH2LGYtIDWlJDxafktPXywNaYemV7L267bTf3Oyca3erH6NHWc
ICt+8AVYDQPBODz6a1/trdZxqqBZtRht/fCnCfKimwhgBa4zW2NOBaYdLSyK
yKw/FXCX6dm4afWAzaBNFpFP8ZDeKfGI72eTp0MEAm27BmCd144m6qkQSYFh
dk/L1ivJgL3/nKOWlJuto8Pl6UEqOtQXNzSwSWMo0wtYpDGPtcNgLXEe24QP
5XD3zEgDva3Fa7ZqCwEggfQg6o81uaaDHHjrxzp0YILYHj4sQU8PF7/r4tIY
bGmpVRRL2ixGOs5bsVG/nqdcajFuz3pwGcbQvcsAMI2iTM/4pfVkIuPXw21T
RSkqYRAu5N9HugyVs50FiLlMJwSswVvf7q8+GZDrUatIqS18M+p7sHewCuG9
2WvIm1IObk2FFlCrV0LkYRIl/D8+m727cNWWDOu2V1ySeg8nBTYgSDYhoKp9
Fs9bc/Di91WOyvlgSppcuDjFglYEhCn6I/UkjHbnE83NV4SgOseM5ZH8w7ti
JOAt4izuyOGc5YTxkcuWLpVKlSpFuKsoWzlBR3pcO0QHjUSSyiWnPvKFfjpa
Uow5NKbTHBATHr7sxR9Vokc5bbCQ9Q/QYAbd8d4AHSE7DKCZmZCEparkpCyr
raHSQOeQrk3lf4AdDQc2OPNN6UWrHwgisRXJPiIB4kFndM5zz4xUoWjJjV9Q
0QQbKiWNPsCN5UHUFTids3xjtTCRjJDZQBLD3eFom8YlVexxkv7980BkP9LZ
G4LzV2wKI66mKxjb0vv1npxNcJm7ATicq4SoxMjpJJgZn0AzAqb6l79UaFI3
zBTqiBvf6KNhDGw+KhMQNW52wwfqVfR1a8ntlpgoHCdKMgzg0nIIDeDSyMl0
gCPumiAezczDUebpT00WmWugG4t8NsqaYspd9VIv1R7sdd37muuLBOUgh3EI
OIBnyGgOPPSFLJ4cv6NOr+CBV7QIkoK5tm3b7g7BDjrooGRCskewxqqiRkaA
CpvdQQAFkhSCEN/2xIe6683g6LMv8UVgnk5+uIemnfBafnCNWO04DFXDOjGI
4HAktQRbjKh4sKfME+BmMCL4EwD4xvdjFF7wBGx55iTgg58YKE5pYqNWrTgE
SzyAeUsBCLJrDloykhVHsLa4ToDZfg+FLPW9NtnIuu929gAcKtZb4lDh4MZ1
2E0tBdg96igEdq+F/vlAd1M+wQ+C5VQ33/6U8BVmGARIQHuFC93pwsQQOYa3
RGxFZjRsPM+re0CYAb4+d6x6AL2kcpGJiy1nT08ABr80RJSDiZRh1d9YgJ+q
UHaIiiVZGyaNGxfpwO1WQzThgpaxutZszlaOzlhB+q5YyBTjCMv2e2d2YRdw
WwTDMT6ZgiHO3jKosSScT0IaED+UYv+focbouwA1ZvTMCQGPkAhjaDMwEnlT
KDlcPwwTvGcHaPW9YFVlXvi6nOHOCc5Qh4JRAsbpZu6kxQywuvBsfLWEEhNN
J4m8dJxJq/psznVytzcOIAPucMJAmLJ3MZaaOX+43uVvU0xAgebY+z6TG17v
q8aTJpE6jGSSPWlHvcySa8JXJKs8pyPHBx98kKwIZshhQlZGArsLV4PXx4qE
c4ZQfkFHN0D1PNg4wO7Fz/8gp7f/Qt7rM16RYZRKR6ZShDrS6yUhBEEYC7uI
5cGoFySI/+JyMYh6ytTBDNzhZgQT3WYOlOOO2SmTQ4gjBGmiDbTY/LMa5egu
fnAQeyREb/GgqV5GD8cn7UjkFVoyjllX4CHAot+4ZosJQa3FeUW2TRpx1SIM
Urk9B2lXvPSj2p5t3/pJWxxxilslzYc6DdkTtatblPd1HKwRIOoqoaC7/MWe
Oq3YCH3HeHIoKyjiuRE2SYUKeUkpPZJSv4AEGVYmU+MHztzxEVl37iqfsz2+
3r032ShC3bgh6sYZX2EVbIlCUBR1wcrNMQpRmKC+aoRFgwnTLYwWwxohzWeD
p2imiuVCJR0z/r/XoszVoCc/FfBY6eBCg+OEo2bg8ktZlZuBi1FYoQhugzDi
VRuz1fdBR1XT2hud/6oWdieLBtPCQfkB4VPYZ8wONn9BqutY0sIxUwZHLMFi
pUPMDTfcIDk5OVbE+pAw19gsRk2RqnT0PV3dU3OeWEYt2eva9+QQ51qSoocI
FSXJv9t/KRc9870yo0DPWU98pbfpNuBVYSDs4UTKcDqqpHFHvqFNo9Blq1gD
++SR4jVx0DOtdCO72VnyLF0WBA+PXELEoF1CdUkcRBVgjNDi8FZrQGuluJXO
2ri9Q3+N1PMRJkYDCIx2n2C0ewNdIhxBI6Z53twEZSxNTlnCymrRKGmT4tm1
ULS7i1yfT5ZU0U9N0UH6UWnXMlLatpI0eKtWRgaHZJof+z2yThUH+7EOKTO7
GwsljRfykQ8fXp7gN7EiFliMkIG5IMYI7vM7wnssRstaA+vxnQLxnXIaS0uj
1QEFAYYhu2ELrtyQZZvGRPSfebhOFrMpK7pJFT6kc8wgiylmRkixXMeBqSIH
kYDiNYP+ipr8iAkRHzzGxBkMCjikaw5SqoSdA84xiOgQLU/J75L4+MQTT/yD
1ZLGABmweASZZyR4sqOKPeRG4Y54KYwVDhKSDW+2vKKNQiBa+bt7AtYhIqVH
m+qANs+K5v8D2wNLkijQ7cVtDXXRkRnC48argXwl9kFImkQ8WB6YHQhulhHG
SJ3L35I6l72trRDoywL1QdGFK8NIiMUlEvLSIYS20wlSplXYtCwyDnWyqKDc
MYOhfKGS2bAclGiF0BARqSV4jpECIUM+GiU+3W7yi3F/L7FY4hN23nBrnXMV
lpozlo3LHgd9OgUWWgv4ub1PUgqsNbmu3DBoxd/yCgp1oTBJBJi4rlFC97m8
zorGh240Zk6qZzLNeypuT5jhYCkwIqkWJUQkEmTJP3AlB4YHmJ27K+pW7bBf
uzlHHyS8BJajIe0Yza0NnK4bkGKiG2BIcC4jFihbu9wLprhX7MQHNDd/Y0ay
fHC0BJZuqJa4d2K9Xw6dkeJzM72vEiyeboO9kO96Z+9+3H9iZM82JUoH88lY
iJg2X4RKnoNDUh/AYCXi4Dd+UZL3L7VgNUY2YZHBawWyLdNDlezcIC88cb8D
rznlcujS+I8jw55dsylbJR04dDAD2tE6lG7DwWagbkpbhKlYtn6boieZy+6I
sD3LI08QGJaKRd77R4+3ly6DJ5fLliNXHkcpJPscEXYPifqQPixFrCikIwS9
CeaQJMOSpilj7Uvf0tw01AA4F+S3sxBRa7hzKplM5gUGpaEueVVdszj0OTt2
yAEtW9r2bhHesnH9Glm/eWu4s7JbnkIZCRbDmy/144lXGsLkxCioI3bNy72d
F/u1+nFQMaxXgJAIPeV0KMWGF84h63fUoZ6xcDfh9/ws39eEiFAoofDcl8MN
IvQ7eT+wgqwUeSk6bxgTzjnr3ohoyVLvWW1EsfhcMIIiG1QPS6b2pg7/tN8l
SrCS7o/NEieXOSK9QkET9xrLLy9DdoSIu/GyCXo3Gc0O36A/aSSHPa5fO70r
T37wvRQnHtduiI8Dw6bki1nALGQWND8cr0wPZedpIMzm/G3KEreR3YRl1I4+
CgQHZy3uIETInIReCYERj4gNSxDdIMcq1vJYeM/A8Qsj5Jh2KdCsHnKaB7mn
V4li5RQpuu1ShwQOrN/YeTrEJ7r+pquJQvRW/MjSCGGNIUK2ap2AyaGA53Rl
hNMrkKCaqxZmz2qYU6LybefEwByv3pRl+JPgP8rhz5aF0rJ+hjPjh5bDH1yb
RIE2Y0RZYlAdqHmqXvCab8JeRWuOoE9hlTNFxJ6vDt+STMuLSFOyVU6vX0cu
f65nOaS5++67k7SGR7691OfAmGLF3vPhIA0Jc1hi5hN8xMdAfXHcvd3UgsHA
fMg9dQ4eph0+j0PLwr6sKJZ2KIBuGwVNYpYHpdAa1WepYU/x8hkrtkuHd1M1
1+IdSYHcfsHhcvlDL5XL7U0rku6TkRrqouEoByfxMO5zx9v+N3dUWMBrwrMi
ZAM8cfxxJxQiYLEAI7YYNmXlunXPgA9VOMOLhbhnRwJLzBDFySAGqfKlkpwS
D1ssUMx1LBpmFdVrqI8c4SQ3eEOpNJuSSINgFPbRsoyb475KsqlpvyfzQ/4I
2OIuVw4zEjOU//S2GIQFPvqYWSsiriTLMP3gAPf3qUvU5QNA/zCLZ+GaGN3F
SGCXaxHHhWuND0rUdY+Zhi9dfIo0PvmehMavbNsufkKmoT9KqkfNt6bxuHn/
9BdfxrtHaO5Asq+pslC9vd/3LzWNIOG4S62jNHmJfNBnvHItuEBYmA6bk6oA
w4eYSxOi1nO9s+WcoWrhbLPgTmftcDtPwe+hzkP0DDLE4UsJbdyl+tA/Y1/M
cDPRGkLpABPB51BNaLz6XurPeHcoVHdLtvE0Wpfoinud+R+4ABWm41SX4sJc
WblsiSx2BzWH9ZxxQ+SAxlXlsfd6yPKVq0iwipkNhk69e/dWZArl244N37LK
DYzV3uyG991NVLmAsmZwJei70Sb2Vh6+NHbsSxKx1Su41iLcFIZYoiabdYwt
LS50f1oWR75ozl9ySpOGcsFD78uiZaukoLg0jjzJqJjb5j5WuTrcBveQ2Vvs
PQgLIkCYu+w7SI2X3DkEBlz9ijNRnGkCRhAuhuDAM+EAgBpl5LgV3iVQ6aTu
HGANihQMAS1BPbCD5eL+PTUgXZE7Lr/5Y6Z0cpD0ad9R8tjjT5ZLVr79vEPl
8kdeC1NTFunSKrZ5pGutSAIS0XKZ/FhiWeQK4uERaOWOtJaJM7I+7jdR75Qj
j9F2D8qWjm5IcF2UuNG+fm7PQxpwSrMwMe8prYrSjs/ixEesDyJ66eQfqgRh
LMzIdG2TneouY8AAsrGnYFcyAy7tDLk43lKaozpv+/1HL3D02GSNJ1Ksr15P
GGThe/ZVxw4cww3BC7fYk7E2qvgJ7Qm6OCShgxjYxpPuregskfNkk5PTAp3F
ZjVvn6M0gFwyA3TDujWyePFiNxS3at0zfPi8E6XZSTfK3MV/S3ZeYXq5OWKB
7uUGfd5B9JFoC0byALiBviETkUmHpYn9BWt7M2feKuUMiYvhHKLgh44BDY+8
+1PNp76/42A9FWf+vSHDGpkVFkfTMxgvDaLiHHOHmmUkAOKTBw1OrM7L8zAC
Ct42P/A4PTyPk2SGYALf7zuetyd5actYNIgjsaJnz55p/IzB2cY5v0jLhs4k
2mtv2atpU2ncsK7sSTpa7bpy4gVXyebC8nDGfyeeeKJVePtXmGGYf1SKZAtS
IsF6BRIBpHyPT1IVQyl2GO51oH3tzrxKZ6o+K3fZGyxeb4N/lOBuMgzY8jcv
kP2a1ZMmezXRGjBNGjeSDPeazKq1ZO+jLpFFGwvKARv/XXbZZVbJzRuMLdUw
YClTwpqChFSrQ8CGsAY4IEcGodaFz3yvMSASo7COoVYI73HMs90hi1hRM3xO
jWppgAeU1Phs8A5ABZwEpiG+UlAxZSRrgecE7zLZyjL4ThnWc22+Mz2+HjJR
qteoFTPg4PHDT4YVvZLCLOn40j3S9qYbtX7L9ddfK/s1qSXNDjxMbr7tDjdN
OXGaDCFPOOEEbeETasV5P/owRQ6US6RRMU3YYvj42NlXOB+HMBWslLmYRmRQ
9uSaV3sp2lkDDtCTQJ/RQ6x0ppzIKdXfmM6PEoJHrKiYvVhqHQRCdk/YeewD
N3WmWMNL5WnwcfzY74vWbIlBeFN6A1ZWBCb6lIPV7ovUJ0cRyXw8cS0hOWpu
KvO4QVRAImlmVIyOrwZT+DiMHYq3cRJi81tjH7hJ0KsMBnIPu+TqC06Qeg3q
Kw2yV9MmUqVqZdlzj0xp1PQQ+fHPpRnpIMh/FHoPFaoODh/FErMKvVSLImgM
hYXKD8nQhPmroqwdh/AzFYlOVtU0mWigFWVsoPZoesBnUW8zBrsKiyKKOR/V
DqkkINrqDn5hxHl7BiRRwrozHBg648Es0B7L+Jblvgw++EhtuO4ejVsZsZuP
u0mOnR6eDbPxnnvuOXG6ymPjLudwnnvWafLJ4AmyytlUCycMlgMbVZXHP/hK
Vq1dL0UVmHr77LOPXH755VZw7vhwz6uUCPtTiynW0lLaviaEmXoskezc/P3C
uED/T1TJA3m9y24OK/iTlMAniY2UPijfosBNaf52ue38Y6VD936yyhlyfy+Y
Isc2bigX3fOhLF+1VpN+0rGxTp06ehaHqnTHBGzk6cAagudsdFQbQ32zccV+
JNmUMMEghIZ+uvsfSnhQMwLcM/GWcT98HlwR5g9AAoC84x4dZg+cLGQ6xDo1
gjAAU32Lqmscil3pcxlLy/BJho/JQC5HL4uZUwUS3louw9Idd9xx0rBhw2g5
xn2Xv1HOO6qOHH/l7fL4ow/LIw/eLQc1riLNDzteHn7iGVm8cUc5vLT/QsU8
j5feXmYPITHmVtBnUpQbBSjWBJS7eoXOy4fRV3ByIARVTQgODsNucXqg7nwx
2slqP0MB8MPf8ULBU3YAGOo+xzDOJ3HPiEncxpd9Yoz8fFMppCSRRQlItcQC
B63VAkqk25BJ2OwRbEDMLId/sUeD5b0ZtALHeO18DuzCbR28qJRZYVEtWJst
11xzdUXZ3fFsk2Lp+N+b5Nb7npGVa9bIiuVL5d42J0mzY2+WBX8vl5yd+eUw
kliP2/RlMbJGkIguU836KyEdkY0H14DPS2XzmYZt3lAEKnGX/wr6IxSTLEb6
VqtW6e8NehBYS/nMMGormAOGWWXPXYkoATSfOdBldASp6IHPSfeO7qqNWcnu
DeYLo9WBgTPQI2rghRATCUQmO2KbGmnIxMWWo8OOvfq6GxXYKkw+rCqzR3wj
V113q2RRYGL733LYPtXdRv49naOjVtyyZcuMozsxTAI5hchlDri1oy+aq0Um
fLdLBD4btu2ICQCkXzOJQXZkk7A0XA4VtlqEy+yGRJME61K/btoIObPNrbI0
ixYt2+WCffaS617uUxGxt2vXLiP2vNN+qh7kLFL0Y7i9bM91W3foNuQ4JKRA
aBDWHNsAtRCo39ohHKEEDH82Bv2e+IEohDrDnMLZ4DkTDoL+QmlNd0QoGFRG
5H7YNodSs7wNlEZsKM5UjnicTuvoBuJxXvw6aYlGtj4LJneQpcbSFu2d00kO
ClSyM6ssjIrQ4d133y2b3V1V/vjxI7mu/SvRdbsNL/vhV9OpROq69+jRw8oE
evqgeRnlEnQBljFKZO6flWmRCzstFHe0IKxXUwGT/ChlGFRa3YPjNHHBajeH
IdeFbL3QUdHiBMwRjhzkCu+F/tImM6SoDJho+k0rCW4+q2WtsDt6hMQ9D50T
w9euiaLnlCk5N5qSMXrx8yTjdfwOaxDZRYu9dg5dVovDx2BIv/njGB3lPcHH
6D9ukYwdOy7urUSVn8Ks1XLdhVfJT1NX6je/dfXZsv+ZD1VIE5LixRovQxPW
DcqI1eqsctxw4+g1SVLAtB8QsIrnxxGFKgKtCmkqhkDWfQFTEctnToyEVk/K
p7SQBj/JUEWKhixrJ5paoUweoIU1yuqmjI6Et0jJrzYa2BUm8NHZZhHsggwC
vDfYtDljY1I17Zs/5sin3/6UZjMaFlL2pdvTD8kdb37v9uUKOaxZdXnz+1/T
sZAOdgk5xMlhYlhlgApiR42VBizEHILSJB52cbgFhE4Jlm/fcAtDPn9R2t79
rBSW7JA2+zSVa18oH7NI00kdp38+XbcljigWCVBAk0fWOI8J45mF916fcWqh
8GgJ7qG6ox4DcIUoES8P9o7znGx7GEG4Kx43WwxoxONjWbQLVd52hcpEatTR
tGrGcjXYSKwCXoHbz4MtwcYAzrCeyGG65Z1+yhA+Vha+9PNw2h90pzXwwjan
u30SPosTlS1KEtcaJc6PZ555Jh37SLp+845L5eVPh+nH3XLOoXLJAy+kY19a
JURvRdeLUVNMNPAOAwisYo9xLnCzj4fcaQqTaUO2Ab5zursty4pgS3wamsOF
puqRs3RubTIqarV1rKOxer9/+iTevt7QTNaswH7sHKCI1YDPhz9+1weDUrl8
buP1GjnX7ZfiGGI2QyWinxeBWgnmnXmpLrdQAlrAeM3W2KlB31V2YOauJ8os
WnPPpVMHySUXXCrrdxTLW9eeLS1Of0AKRdLxDW968+bNGh50Jp5vOOYTzrEV
2P18GThnOAS2cIt4H7A7A1MtsbaHiAjSdI75n8cvTIUFAl/oxV6pPjZwe2bK
JQslW3Bi5YaspFKUGAUvd2hpCJZ0dN2us0o0eLT6au/RmmyEIxPkQubefegs
eeDFDyrOXXY2Yt4mueuiS+TL3j/LcQfUBabKxVXPP//8JE5Z32VWn+W1WA4j
CSzooapd/Lom/kL9HXd/NzfA6fokc2LplEpKa9n7zw039N133yXZPcMzmrA8
det18uHXveSylvs5PPuxHJ7h+CZUW56Q3D+msLz5w2hd0V9pS5yCMgmcmFqs
co1quWcLZ0968kvOdHvRHWl4UL5Pge95w+7AdSLKSTIpy4i7YznP9Ml4upbd
a/ZkrbvZ7qa1ATxcAVFQyVhoQCSUPoIAgiNYeCAC5IxCloNOt4TMeZu/wlOT
9i3m1pobXKaOhPuH4+2zxN9Ma5WmO7N5ztu0TC5qc6FMmL3crYojQLRykeFz
zjlHli9fbnV6vEncUvJDLXgMFyLAKMtJc+4YfDmIApg/RCkITELuvZ4T2icr
9AEFEl93f1sc1J8pTPbiK+0z5q7nFaRSo4O5FnzL+vpa3rMzz0eB2Qc8f2Zu
wNgFerLTWJx/6YkLBNANWpMCB09VO87kZ0kViiUiJdHt77VbTcfofP1kq4nm
YVJ7v/+s3Ot24Bs3XOgg6n4gKpaASFJ1X375hcyeM1cmT5up33ZUeI2NAOOI
5UGyOHE2WrkYKpkgg9bMRJT4m9UMSRJvhj4UBYZP1YY1Vo61cuTZAswY+ljc
tm/Sv6wULXMRA/76yWv6synhUA4OMVvj4Zhq1veQyUvlmBNOSYcoa2y8es5Y
OemUI6VurUzp0PO3dHTCvUig01HhXbOWekF5KOXsx1db48CI0ZpRk/VC38qu
svbRfFNzXPHiCOODqIN90ZoITgMHDkzSa+aP5myYIdeefJjsVa2m3PZy73Rc
glVKqNB8z4O9FZfU/XDnNYey5sc5l+zPWSuUXGt128caF4T7gAf5yBn+5tLh
ALCv7gmJsWAaiPCGW+PI+UbNXKa9VEyjgHuJjYUryvdQL8zbTf31ZP8k9MXk
dfA0A8b6YtzYbuwLzrOAOGXKduAyWumXVB0G36WRtrKxDoNbFGpvaSPl0ti/
MnUpbi2q65pBmyjTMG/I93LedXfJuaceKlc89GI6JqXVTTw2jKM01A6LEQg3
d2/9MMbjwDh3pDuwz2iiJDarnn6FfwQI4JHsSpQ7DNys3povJj3VTf1ENTkJ
WkxMaOF6+1Cspfp4125pSAFaozSpl9qXTfXZqU0IU4k0efmpfJxeI+ckNyMH
FYeS+9a9w2WC+YYkCfCRoix58bbzZL96DeTINu2loALwgQPr2auXdO83Ul7p
PoiWExlHhtegJjXzhQbq5BaxHCiYZRn85Vn8skzVzKXr7UxS/8ltfShijkAq
W9UJfwM6tqn4LCJNhkEraK/U/ZBEBLSBR5Lx4XIoomjuW1Bz6DV6a/HwqWkE
rc7P9aG2RHrt+Eoy6quX9S9v/ljeFho7dmxS42poA3FnGXYOp20144i0btdJ
3biMs1/ck3Co+0hiviBvp8AfUDHLQAauJcFXmVZr2vAfpOaeGXLtc+UtH2Jz
+fn5RlLtFd4Sd1xxSeh61FRtBjyFx0PnRHzKFjf7Lr0o03A8qP2DZ0Xxf3YK
qMMEU/4ISwrPj88mGfaDPn/pFnE7vEz18JywVSDESHH7UjUhfith2lA5F8KL
RFtQxQ4gwpgJK8rKuZHhz2VAnVsoY9YgjpDUNRzHZIPgd955p5zy7dt3vcjg
2vavlLNv2rVrp6nQwb6x5lvcFaPC1phSRn/RKJYOVpx0s6MlsIJYPln2hSR9
bCOGzYxwAvMU1DZyNhI4VWL42DDiY1Ij63+XMnWkPYu/1CeTOHAxoZxR66nq
W1VjrQUeLJMdPs+KK/GrZqq6ERGAs69NiWj9ENKGE2Gs2C6Vxq0LxwDDHoDJ
oltZq+fKUc1rSDPntBWY05bCpMMPP0w2b8uR57r8JM9++rOm1x0Z3rot1B8I
SXu2dvILypDmhkRp/HrysoUUHbJkJkDIUrHBtZTDYr6Zb0Qxx+KHZc0ge2nZ
NnwxMLmxrDVkYRYgC/kJSkdQcemGbBk7Zsxu4ElKC+TDV56W/qNnloOnUKYp
HZ5wRoFUrVhaHLpP1FTNDs7ICfd3l/pXvO0r+TmoogYeIg7skRwf9on99yqU
xkqJ9ProZenUa3Q5cMJvNwYkglNlZWhZm6xR9/Een1qp6UW/duQQKGMpqPTv
9l84j2GEFjQiDZQ2aWCTl8GPVEvm8a6/6xbgiKbiy13OMoKN4hkQmDEF7fhE
yBBfCg05wIEnAttAPwFYqeh6FRSFUGBt8+iiF4lVUxwsnU4JSydp1hgrmeyg
EWctP0vann2cA6HXyoFQWp0+H0HeW5Hgj+le6oBGOxQ21NsxPOQHo8dXPfHk
CcNix5h84scRvgSpch/jFiihwZpcvNq0EI1TBQU8gsRKp/a7WTsQGHyfyW0B
PeINBOCxjHwNKl9RL1m+CGfrM+9s+ctNlLfliZLEYDbpb5g67v/j3Qyb6rt4
sIwTkgy9RV5LhNRAsCgFRfYQkm1MW4RrM3/9Sp56o0eFThmdOgqLiuSr/n/I
B9//BqUSMYgHjzGHC7l8w3ZjEJMF6yzLwEOKx0xV/LkH0WXgFPlp9HweYKoq
TYqPWrFxe3KquN/QHMdDRq0yqX3c7pCg5Lca+NSkUm1Yn/EAUJRAJOyoRPOe
wtDgIzDh1RKXTRi7ZnMQxmZqIgzWFNA5fMYqmeLA5h9SiikPlXDSrHWLxXf8
iuN/a+hZzoOkCQPeGaVFoZOIodEwnTt1J9zZYYx0ZUersJtcPuCK2icBGJsG
mLdGeVq56VffKM+bzAcpBpFkhaaJtkzjg2KZ5wYZSEYzqTYQtPD0FLU7+4mv
tK4i0wJ2sMlgkUiBA4MI9PEkCUSxSb70NpM+WR4hXt+4Oav0OivY20DYWWJp
zyVhffARc+zRVVO9qDeN9NVqh3goUDMoPvi8vFjCN5GJlL1prSxetiaxXlMY
9PzzzytvWqbHundV2Fjs51Sx+NS5XzM8R1YohhCnNOV3IdisbgfSL+T7DsJt
05nelgWLXcSipmNfyuesXqYWKMiNkcMiV91B4IDMBwWaWM7wNNhX/wp1tvoo
I73Vf21zX7K+bKefaMVYjSmmFzqVjY2/d6NDUWgqpQQHBpnr4KlRastPGcn/
iFlq6PJ6ZP7G9XIsXn311bvLYiQTadSoUarAcc7t0cm59nAS6RyEo2zrjs6/
cZ6rFcnSAnTqvE3V1WTSKhMd+k7I63XAIW4WLPFaMbzWJVHkKdBC/gZ3UYnf
a6ycm2PrLI2orp8Y9I4yUbnMaDWDLpuz85P5w7uDEfotJmDkkPClrH38qFD2
pGlYLhwRaJRqXPyG98DOeUmbQRCVp5oPjeYsj5Pnjb3Hb6eEj/2/FYUzywZi
h0XGynF7xJ/29TRwe4fGukbpF/EyngvWywkPfKYxNAaG2AnLh+tkcjH/L341
ck82hns4z385XNfUV6FJBa4IQOZ8bGWDVUjv/s78m/SaSgM0q7AGSwkDRR9l
0mCpFW7SoARw5NTHsHLLxyqWFbm3EpJO2D2xttU/FJqDD0vkNFsgQusTBDMG
BqBUZ03E9C2EwVS2PW+VR5g6MQ0akD0p9N9Fjg3AkpjEtqeSMVZRsOV5T7JZ
KrwMOA5mT0gIn7h9dgY2oWb1uG9/LgTrFhu1U0VNy0tf+EH+5R4g8aJUmfxq
0fELgKOzbQKCaPM0VE4bDTxxBLxvFqbJVO3tVglBbxhcczvGukVRXilo6+MT
IFd2zz33/F+mR5uTYFSPpowtWWePmh3NbP77sS9VikMQy09hfeVVOkYaeWHU
13/UL5VXDC75mpQLjQ3ygINZlGvtMGtFQ0ctqvXblYELRo++HouGI5hM0sEp
i8biaD+p6ZJl+zkv9EJnWqw6HN8IrPWjRJobGWoEy6ErSPl98Ro9sv8BkJjG
hL/VxNCE0FawayxnnflJUEQeLuoqRcWqoi4KqicyozMvekNrRdKLiqkwic9M
K5IyUTuERaCicenee+9tflk6UBGxWb9+veXv+MSZll6eblyLeHk6KwqmlDJH
RN6RYhIBQyfMVmMlMloeLsWcsQ7RID7/xQj9HN/bK3QzD0bBvOUb5dXvPPts
0ftg20QRnJI6QZ45wremSP0+3ceuaoYZi+zyz750EvZVIH3iLsnO9RGjMtaR
pHYIR++tt966O4yCgCN9JA2jfLnzGYp6yJNg1uxvKbI4xOKjKeRL0HEnbZ6h
Rt576tUSW2S2yKXxsbF+6vszQ1y32CRSQOgLjI4ERxRP0WQiNeOz3BtnJkZD
A+hhW4Ezf85a7pmZmhoGTbd9+FFXyiEVYTqcbvwes/1NXG8TzT4ihOD2VPw6
Tuj69evvDn4QES5YsMBSpg1+yrI6oZPD3g5idqi06JSHeyj8sI34sRzJpxxy
U8uWNGRi890G+Y+gNhIpzKs3Zen1rin5uD4P4Ii5dnAUG7uYJMm7QVm1w8Ap
EkWbHmQmbL1wlpjPbsUUeHqc2pS5dECVpPGhh0OM3sCFnjb/AC5MUAJcGocP
JCqDaQmwOhPA8AWcTHA8xlogbaBfCnhCtRSi8lUvel2ZX3bG+q07tBs2Njc7
CS761DDG/6mS20MPPZRst+DzjvdVqPoxqCCZ8tCmWc3wPiHcpfksbqqxWyCi
MXuwq02tSD0ibbTlljEeBADADZMqy3VeFz7bxGQqYByeikbtzC+IXA28NfaJ
N21q6HnOcteyB5hS3jxSzCAHOfBDFm8BVlTbu3NXynoo24khHT5gexLJ02bG
eKNig86DG0T9gBzGLOPBKH0bkaNltENYW0jkyTwELVil6JMxd8i7pogi4k1j
nG17WpYZWh1T0mgbG/cIOJTN7P0jkDFW0sEyCiGEGicmgm7kfbVQ/zZb37GU
HIrFUXMN0ZW7meKl5ZwsRJyt+3qoLRkrqUG5GzHzD7XhGoe3FBq9IxBHXGvq
FkFpsBp87SV+dK+611lZazO1GJZZFoY8rCs4FcNA6kL95C2QWIhWr9My1VfU
LtPxxe3yVHns4siTGyek851XEDQYmZoZdB1dwV7ppeeptexKtTesFmP3VvkN
VIMDJT7jtoI9g41li0gaxuCZ/N+IGXvWgxIVI53J5FmvWlrUDbSnM2PNS97U
7JVMByZwNTjXV7lbIbgFILvbNfvkHziaQw89NMnRnBGgZNGqLSoaxdXG/h4f
+oxho/rSBl5APXf5pljPhZjFD6Hqps88mBadsR+Gz1Z+Bo4XwvLVYMcE+6J6
mHIcM1aQhbkWhMJxoTpVsixRsDLCWVxdkYVvm+3eymh5YjgnnRSFZiiPbqI8
Sw1ADwM9AtfOOb1rV16yEF86tKSRMqbxsD66YIdxXJoHElqjjA8eVe3w7biN
xOGI9Tzz+XCFU/gqumud+fiXOp/ubpIVnFkS7BITYjL1X4TeL0GA0yyxSZLJ
OFoBbnHMh7PSp1ENSGuXUG+K3zFVltjL/lc0CZk2obCb6TY997HYcktsaMk2
5fiFHHlMBGZYTFYL9G7Y5rG+dGb0YyChiIZPTPkowcuoE+vvMzdkMTFv+Eh+
3qbr8Z2Eh0AP+ydT39Nm7q0YXwyUt5ndwg9PmXO7R+BuzE1Cgs1Z7+ygVJew
wN/+5Plbg4XHHnvs/0i0GL3NmAuCX2P9R8hqwyENdoc352oquDKmG17voxXQ
fMn+l7UWJF2jmjo7mAgNtSv//wiXw9N2YlG0xluo9UyQQxtdDPHiWkrXt9Vy
hr9FDpbjAZ+GGWLDczZCsHZS82VyNF/Y2SwZcIQfjWsH8wQDzwrnpKuJrTCU
sfmc2+YfJegUhjt2zooyUr1kcPCzUP8YERuxFILMEAdu25t2lmeN5YMxRaId
/45wXhF2SGZm5v+Gjdm4cYP1p0qyMaFHRzhmq8QaMGxbbCwQsHZAQEaBfoC2
Gle+1Eu3F/7hS0FFuThWKPA5VviQqJCIud2lmmIPJmYuOjA2/tu8ks98/Mkc
fQ12B+rZfKKSYMEwH56GmCx9Qx0Ni21w4PzvORJDFRK8YE7xMJx3YahiFoTP
ypivz/CuDweGUkwx5pyCD23NYQC3NScRobbmcvUUGBAk86FY55qA4WDqypd7
ahIRZzNM0eDQHwTb0fM3GtuxvhmmKEY6iCm4dkuOoiCWNPFAkNcdPtYvrQLS
I7q/2c4Qfe5+efDhR+Xuex6U3yYsLheA7tq1a9JnMYLa2TQ6LhyhvIJCo4WT
eGI2Bo+eAqaNr3k3yIhfkcwLX5PqF78h9a98W2MH5NaF9X9i+AaSyhIciCla
S/OzpNPbL8u99z8s97S7V/oMLV8nLo0fOTx8IubfZ6kQdb0wPs/vzlNLHpMd
1S4mOcIOaAn4rUT1ZaPK0NZhzbAeCX1uD0oni0ZzVGq9qCBzIRyH7UDnYt+t
2FCkZhkJjGdaSuNRYg3FrDdSZGzTI9Xub1XCEjGylxZwjG+2Z0t0DAmZjYmQ
AUNNxn/jJ5W10OAn3zlct992W3SJTLi3a9taGT1yuAwfOVay8kqMHK2IaFm7
bp3RzNaohmQNBsugv3XrFYhvEj5Z3SY3UX18d4864ZP5hHbOOsa/hS8Azdkd
n/vM2uRJjuMHyUUKfv8gCwagTDuXntaaFOdZGn9AI5sazWpNk+xoG0s3q/ib
zvqJORJpNIllNZDFOrTnZ3J7u/vkofvvlnc79abfYXpWQxqL0iiOyxdUCPWP
DKCKg9tihKqVo+CW3WYygNqa4GB+HrcgWSCJVyOdc++2EjNmxZjWj8OWDDHS
bUAXDHJNbHY7A7ICSO4W/CyabCdCSlEIWVBOU1xD1jnEYr35Tm7eDNqktU8m
aZ8Zdp57jSGYeeYVdMgszFor15xznJzT9jFZuWGLjO73gTTf+yAZOm1VDH8a
ks2ZMwcLOx3JuNFYBTtrp/n2PgQVSZmjA1iwRPDvSGunijROUzUHZDAwh7br
rGVDeAZMfKFhjK9vnO1d81j4iTQ9I2Nid8CiLHn6+lPl6FNvlYUrNsicP/vK
fvvuK58PnRXvJ1l6H3FhIGwOC4tcCZuRqepLzpoJfFhNxQBcnxfc6X2Fc++e
c5tdk/Dd+DD3eJicZyn1XzX9LB4wxA4nPjVpzf/JLyyOhYNLfQAJ+RsFxJAz
5+YXpjIuS2MybUiB0MeO6IUIGj6hKZLN3lKlsud6g/HkbIxSX14AW009MDcB
7MmIhN4ri8oPh2xsESuWbIUIQTTbn4umDpMzTj5a2r/8jrzx1N1y+jnXyNwV
WdZgNdlTgEjYhAkTpc8fkzUDZqwWyE2VduYxa6Y/hNCqzVbLpbg45cylWvf6
4gG4ixTNyi+0CuIhu1VS0mxeS5xj6OTF+vhIuy/TbraMQs8nGCRBK/ka/0Aa
l9ENWjjKJDZYP0zmJ6E7gP0N6Y6PdvmcM/P3Qm5rVGgmWwPsE5YRwcy+Hzwo
+zY7VoZOWCLrls2Ss44+UO567etUjdDyLFHIYT09Dbh+8klW1RKTENyvcIP7
lnHJTKVMD0isYBxTOgmTdcGEw0FPUvHP/CgxZh9p+GqsTyOboOia+jvKG3Wh
ndU2acFqj6G19WuJU2E1YqFRVG/N5pw4hzgM/dSty7Fhx5h1QWrIsVdp4pr+
cDxUCIbVZODHTzqI2lsmLM0JL86Xa45rKadd/SKlTtOLmrRp00bZIj4xgYfc
H/cJwxCtpHIE0rFhX0OvUTuGCAheIAIfPEPKRRGqh+fkvAT4TNfJsuseuge5
Zd8irHJWK+NJEEsZ1oJkcr/OUnmPGtJv8sp4srzQ9mQ56N9tZWdRqmCLYSN9
Bq0qQcICXFSmgFOpJ+4aRYbIGt4DLORxAX3w2Dg0KPRtHyEuxPSj/TPWKykI
OE6023GvscEsDLXF79WCQiO01k7MlqihO5BFx24P4SyFMmhv4A07qbC42BJx
mB5szFBQKq5RzGak8twXVITFmTT3Y7SPK2sx0ehPVdEGQVhp1uQv1X24muRv
XSYnNG8sV7fvEj6pSO44/3A5+epnZVeJWFWfpLCRSqnjnB//Ua9RKoQDjLHs
Do/4lSKkMUFLoy3gdQmQV0hSQOmAk5UTb2X94B+RzvP17zMzktUnzWRztr3x
fRwtuCUcZmCFCQmDuDAzzGdx4t3QOc+7J/Sms+iYNwaBVilZb0/nO0oklfeK
SzEJsMYnJurexWW8belk2b9mJXn0wwHxvcO6/1cy67eSOet2litmAhX2yCOP
WDGTC8ONe62gD3c5t9N0+vGyuyP8M2vHpk6sM4dZbPBfHNOhEl2IoVSRzdm5
ykyhsyVTcu7yTRmpeJhHOtrOERdmizizzf+5oX4t8919SKopAagFxZ1+nV01
IFxbtGabavnJRk1DNMu/Ze09cFprOej462VnbB9QIo+fcaTsf9Q5klVScR07
CGjMPQdrpuJZFWAtsFrHhjnDdmYa4TMe+PgXOei2j9UxpW0SbZTOeuJrFWGt
Dt2hUtxIZZUdWD2nrB27kjhGnf8E8RUXQIcHL5XaB54ha3ekij1+9OTVUqn5
ybIkq7jCgnaXXHKJFbQ7L0w5kX40IqOd/cHaA8BQWaN6gab0Abapqq8FmLCw
iLliaABSJgLibiyTpyRYaMqCBaW0OUecBT20TvGyVHZAZU+PR2ZdLHaHJ/tk
YMHNmzUVo/VGtzVrFbvtaKR+LedCqH6aYOVLVT9du3btCsvhWVvNEd1ekD33
qC6/z9sQJ7jPy3dLZuUDZP7GXVFNaPBFmSjK8I4dO0ZGTJqjS8TZnS3DW5WG
D+BpqhMTBihd5nu2ZFiYCFAxmg1j2Qf/PVVvAiHwiWVDmI8q7zw4rgXk0/vh
e7HCQoxSr1mGSIKfj9Qb04XhDh2K/El7Ojlvl1LNjIMHWmz962ppDWpQwVcA
GKg7GmT4PZVg4iOG7uEuWbs1Kc0xG9CBiQVUqYlgKX6xZEklGderg5uSBvLr
jHXxUUz6+SM3hXXlh4krK6xux9kfwO6s8BYMquxgFNk3bi2bAmLFjbdml+0k
rr1a5nmnGLPGqpfgFiUL2SW+Idl4knOHKqFgAz2hDA+9JHKy4iV6Glhxhw/+
z/V8qsgvvr+LmjjB+Pyg73h1c0JvBn2myTjfyFmr5MTjj7fVTYqNre5aabBY
vF3OPWJ/OfK0e1JNVUqy5LzW+8oBx1wmOyqAxZdeekm+//575dodLF4VFg4Z
Iyg+aUyeedFrGvw7+8mv5bFuv2n/LQixXflFtcLEI17C9oaadLNr9YRIpE1w
dakah0Xy1NWtpOGxl8i24hR8P3TpIVLtoH/LypzyZeo48u677z4rU+cbMOyv
ZgOuBic2zwodEO4Tq5Q4oMX9sXYw38BkEOtponXKnk1XF0vxxBONOhiEfGol
hUQ0njvKEz7L5Apu2cQWNsGPL46Bv+b6kbj7X7k9hkycJF+GSl2npIQBhoof
I/s4A2mP8rU7jmFZeC8bEEqaWkYKl7NWSE7ODi3MSkPfssZaJen80I0O2o6W
5duK4h77/PF2sielG1Zs/R8r2W3eFGCuqocbrYfkjbRxPkJgdJEJGrCRF67e
bG6mtgEOWW+WdfxjcF1jW183n+zUNtpe70dVfQ4Pyk+AUfscOOMMyo4cUnct
3ohVPsHdrRI+z6rMaVsaN8E9Qlsamnqih+A65iQ0JnGKSfPXRFbU9jT0EpYe
Xh9riFv7/NfYDM+4yh2JaCbdbktj24rKMXyZBnk/f9hO9qjZWEYvzYl30avD
ne6fWtJ/2ppykAfn17dvX/Ny/x32TQKQvCxKlZa+3adpJJLpJBMC8bfSUvnD
5QB9qzZGMmNLdrJDrxdemXPcfbAGIDPs/jmaKaSBF0v8PyVjqBq9UtN4UmvF
ebT+a5qUcVp5CWo+dtS6LTs0T89aRaA3Bz3ZcfZa36pivqynidmIEfLCCy+k
5c1FGCzZKdee2Epq7X2wcy9WSN7ObOnT5UWtdHzTE58lpqmsBMtCAw4Grwnw
Svm/2pe9pQlzmH+I+lrd/omc9FB3VWbnh70b8rOODM82mTuXAr0SeeU/J7lP
3Ud6jpgueXm5MqZ3R6nsXnfWDU9LQUl5d5VEpoKCAqPyvJnXStm97wNphmnH
tLF5MOxBHfNbWcCkhyCGYOFzOOHLcqRbGomFF/DDtgbLojghLGIDYD0QnrCE
XdxGHqUFQ1OGW5WofmZza/AzcunN1cQE3fDA2IREqfAAGIfZjOqqhsPLR0Sn
aMFAZpuxIFrA6bMoF5u8c/DNDUnfe++9cu7r03dd4dZ/E5mxPtd/eHGOXPnv
g6VS3X/Jsm0F6YBI++Gvv/7aatntH6BNSya5u7KZt6xccN9oaYMi7txSwwwp
OSPZXyxk7jjYdn6C6uqWI8ji66jP9SZlyIOBDsjNLyijEcXcC6AQ+8wmw6dJ
lVcQW8SKbYVFms9iX5UqI1E56kUDf2eegGXaIJQJWBuloOYBe83YVjPIWLiJ
nGB7GMM+f0wy9qgsT374o+Tk5cmy6SPliGY1pUHL092RVa7Ie1p/i9PC5swP
AU+MaZgOkIWlxbkDG61ZL+78DjPk3bOaunKtwoOHwvlalpKfMrXm/lpYRjVu
pmDETKK5IRZsyTIpD1xDsxlmWOcGbSjXKVSWH/J4mOW5oSfP+ABwa7fkGH9Z
ga7LIhwdH75U/3TwkefKHW2vlQP331euuv0pZ3DuKhfh+Pnnn5OxWnNishNB
WR/HqKNVubD79r3xQ+XqyBKGv6OJzgkPdtcbAGqYY9SkqP3c4A8LMwMR3jL0
wYpFODPlqw7t9dKBhx4n99xxi7Ru0ULOuuh2WbB2W7nwBRQdHl0oV+cNveNi
GRXwi/1OPA9LmhCr4QVYhhwCkQF6ZrBjRhC9G56pUTjQ797Hug5VXAP7WMAs
FKhfAjkYLqC6teIhbvGkwxoC88MSZeeosonOkO/EKFSBqdscPOHvg7b12SC8
cqemlYEESH53NgdvRe/Jn6HHMPbOaP+lJkFq30FnNAIwrG++EOjHvw3wZhvq
pzd90bQTzm4n337zvdx13Vnu98ry8Ju93LEj6ejWrVu3eK5EdKsaBR+dVYEy
RnFh0erNVrcjSdeNC3Sd3/9NohiK/RccWw/hbkqtAKfZYTP+jvZb/B2PEyjC
7raEYfc5FunIzS+Mppg1Sa8UMdn7xPwH0AGUQFHSLkuDp2Rttlg8YcHqZHKv
AZzFU/A9ytJ2mTJ/XB81KmrV30fuvrOdnHrkYdL6qHPkl/HzMtLDuAceeKDW
jaI4ncMwXwOyXhmTjuMbngP/kaXD0TrJOVQcbUZBE5ZBQYhRFim+lKuaTH1I
2W9TqUnsB1SjQtgrDLScmXvOODCUS1pyFuJAWUL5R5Wr/bUoKpi0BlQohkAF
Wq0yFTzeXyYuMg1jv379Kka1KrJgzI9Se48MaXPTC7Jp82bZsNEKSafQ7Nxz
z01K1szX5HjlVgf63EArDcTjJZG36bXvKojRqBNgo0HhQbd9vCfJZKSMO8wb
7EuWZ7QOn/jtt98myTqrCLlh1p/SrG6GHHVeO1m9YbOs27CJMEq62KRy5co6
xCBis5ifV5l7EVvNCq551cOxuhH6hNgD+/GLod7aBDhwVHxPih9jDqDHwdL4
WcQieD8l1jT26sCETWU2EiCODTVI+ZASBRk+hzg+LZCPf6C7luPkO1kDYCDf
S8yfDetrrE/xBRZC1RYbK3am27EZ1rIYsT1KH0hTbElMfpw4hHrgMMkUJFjT
V8M9L/NVOAWsS1/EukxZPqG31HSX9ncn3yedO8lLL78qfQaPSmT2p4DuzDPP
TNaws7Vi8VisGXewpKf2JBm8GGB28w5rQ25I+0+DAF/L2YXy557Rs8Z3OEns
qB6/TvWZQp6YqxIH4Eu7MwD3pJMFPAkoQf1hwUBS+Q+fpodblgelGoaKuwr1
mWIf9x6VrHycqh4V4rKxMImDoETXCVvThTnr5fJj9pXMZsdoF+N1a9dJbkGJ
rekkFYd2k0aIDsQspKHoszM/UcyuSTDOfONjnnVJIHsRZaInQo2Gre8bg6xW
dw/2CPDrHLIM+UkGL9y6M3Ar2+twoU17XjAJOU6eC5yae7exdzATA8bNV6eB
fMq1m3PCA65ZJghLKwoGBivNYl0TgC9kUkT9Ib9nJ4KwZ511VsXIxroskvef
uU0y9syU7j9PsEKpBmo333xzRaA2MBFd3ZKV62v31lWHH0U3FVMaXNlB3VNY
OnJ/kOjTy5wqTwQgt7tThZ/gloe8i8oyaNAgzd4tU4Gzkgz84FF3pu0hj302
JMMGaZAG04T6OlS4a1oBfNnz+Wueh4dQobdG2uUgtatcwSf4zdhIYxmRgROv
W7smAAXMK2IjMrB4liwSA6QRQWOHeAFwJB/b7XU/sCPUjsQVIk5LLw7afb3m
fFEeJR9BSIRESL6WIX0zzBN+PuoayEH3Gfq6r0aawFevm0QVa4V1T3yYpg8E
wmeH5p44T5BLrHfE90htOOBDFqnWxbMNGkHPzVNxnrS/0TlSlfaWEfPW2ZPZ
TV284xMw4wk6cC6o/GuGzhDTFXsfdVBDaNOWN/cZUxujOrlqCIt6w6y7affX
bLE8g7zQOvoGt7WxaTHWrHI6X9PDZwfZOuBuLaPQfZLZY6mywWrpGL74MGqB
LFiwMKOivhCmHF40+kfZp1KGnHrrS5zINnRDL9TRP/30k0YA3WQZFuMC0R+V
O5u6aO1R4Y7Sik/pN/FwaVBymtt3LBy3NS1qb/2eOTNZG6sCZKD5TeQNJUMm
Rs+t2pRl+GX+58f9J6VCCKk6LVZ0oZMPFXj7oVqq303o8GqR109VgrLGYltc
5gPVXw7LkeLgZVk0OwzdmSDvPHef7LNPK3n/i16yOTuvnAg48FLpqEUrM+zF
CT7K7ldjHXWRDrr9E6nrTDBa4TR25hhaOTrt0Tf95Id7qHuGI0xwCvfDHXFW
fZBNnaV9D4ozLP+agK4RbbGGcGmh9Hz/MTfwFvLQB1/Lhq3Z5ZTAacRa0zBw
rc/pnjlssDvYzZqwIjLsC4hlUindfdmpohHSoKz7IijrkrV5OVX41AB6QXVX
Wz8WZ8XHmAcrqn/o/Oo7gpSS1UZug8YpvDYuGDitYsAhXfHhTRL/uVRYUnON
4xd93HCfUombOiQs+M9CxXej3UqCmsQqkKaqekpsKEE5TATvVzpzTcXQw7ys
w3YxxBbrWqk9iTXj6DRbVmPnNvyWv+XyMw+XRvufzN6zHWuwRsHDRIm+M8Ne
i2ya6ni9Rg07DKOAI7tPshh5lbRqMt5MqhOg0AwxDAZoUnL1UGUDf+S/U2fX
JMFGgCMX1s+LGY4pZ9QcTeJj5GRaADclKc7UXBRMs+5q1S2PVgOupcmppw3+
So5rtbe0uet5Z16vTTfESNhl/QZGzKAMQtaLbScxOQZlzM3E+WssFhAXDD4D
2XzXv9aHRWFQti3R1p71YwU30VSiFcGCclu8Im7M4oHaU2K+7ymxenO2RYai
Mzk25UwGGypEWBuWcyJZjfx/ym6AIHOt/Kf72r/X+trnnTQdcrFeh7FNs8Es
7Xvu5JHyXPsH5eY77pO+Y+f+A012o/65rhoQtIqnH8YRd33qvMZPNKmJuACe
JF4lVUmue7WPGicU9aVLOt6DzQe5Dmw3bf5YVByzTMrSZVYyccXMSfLqM+3l
9htvk2/6jvoHhqxJYulpShMC36HTlL1iQaSSEatyYusqYOkxHkJsEckqKyPT
N5R5cyvWQMxEukmAS4IYdjv+x+xQk2zpuq2+EMTX3j5aENS2IdMyjKaWbj5s
is6a9rZQN4uacQ4szZ+lsh0jjkXM9tJLfBxcE+4quiSs9MBlKuaOCdWPuEnc
YBMacSvwbB+7W6HaMjsFM47bm+s5tlRrgzJUW/MwhXlZ6+W1J++XU844S17o
0EUmz19eEcWWVtjv3DiVPlv60aDKIa6ZUgkbN6amlUEKm4bnaIxj4vcMS+Ni
MzzqvFKMknedN5hS0vm9OD1Q95GarxoVdMwSbK6vWrzaQGpHaGHDBP0+Y7Xc
fXeqpp61ostZv1w+7fC63HHjjfLGu19JbiKEtRveK9k4mnhsKKt3fGKsQEx/
laFlJ4NKhF1gaTgtHYqX09jxW7KAJw5kcBqNZ0kilfF6CRcuptDESg7u/tm5
uHxWujDp8iVdRnIXeB8HAsMkCQRNDG4Xu5LFis2Nys3CmgkiLCBVozCqwl15
aqX738rCVBr/5WGqnnJ5TBv2KfVFj723m/qCe133vsJU3cvfluY3fSgnPdhD
s39RTaJvxNd182uVjKN4zU1ddu4uQ6o0LszYrKKCfMnblV9mnLshwJqGhbXE
lBXktAZ3kHWYgimsJt9xulNoVQfgmODYMMpnBZT6DDOfwgApzTKGpAYG1Jhx
O+W7P2ZGw4cUBgv8s6z4aspQ0rwa8h2E/nbYLD0Ag9GVlNuDE3SDeMDXyQkr
rk7EFUaM7USvFH6CV+szvtyosZVYwdhPI2css1kHKdA4BaxpES5vXrtU+vX8
XvqPnCJF5THm2WefTeaInxv+zOq3KKH1UHXHvbejq6UKaNICdN7qVMDQU/c1
wqdwmeIKeHNXU3m122/cpcf9usEImqbqJS/ymKRAi3HjY8glagj5ck05ycTu
2MtWioskNzevTEB+N1TTeWHT8khJoMXrx0EC102+FXZ7RIEysq/xC8z33JUP
OCzQo2FmqreebXqly43/rqnmCJMJ321BxdnhMMkz1ap/S0z5N/+rR4h1w61S
V5B/oSz4HIcNZkBVwBqlp2mn0UPHhBWZvTNG8CwoHyVA5i5xLTM8NIw/Boaj
imoXC4/eNuABzY/J4X77xzFKGmP2YBUzaOwzmz5yHsAZgNGtKgMIelwl6KT0
lO406sg89mivUJozv9A8CMOIYIe0ivvV89Qm3KJkkhX61YPeOzKmMfI+kRpA
ag9gK9zwRh8554mvVZ6Pb4NJoubF0mSdqsZqYwDrBGf5SX6WKejxoS2O92mo
U+zXp5dUqEBgYHpFiJrxs4pNy1qS0rIq/RM6X1dUcaZBgwa6JQLRY/m10SYo
KQ2hXCs3s0EfJOhHdSeTyOSFeFrn4MJQ5PHzKDSYndC1Vg14sURPBCw6sv3c
dCY5a+tIyk9hGAo/bIR1W/V8MZvPRmqxCjCCMwf+gmUFPwcmcyw4S8D28tK/
/9altZss7jRq5/wAdXCfn/0yVUll2ATldNL1oakiEHgrzrGxlb4lIQaIJHK5
ypcGFJaCxKqiegtTTrIPBoCWA0+1L45A4auHe8UCnjQrxRermKJBBk4aN38G
FAmyZndAkcbI+LWQqXFRbpxZtoQ+OpvvimWvvY+ir3GGk9tZVnwRY4Wx0Z7y
8P900QDOI52Hqh3Rsm1H2eeGDzRZDcILYoR7jYemhyEkhAW7YW3SgeKuu+5K
9jiwwWntBhDBZ+hYlEHZ3NGpkg7QR6xhUwNxjYduIEkkisn9dfJitQpYzziV
uAC4A8hD3XFUM0wbCwMDgiAYmnp2OdJM95IMExdDOHBGItXk2bPmfUWqydrI
0TopaNWI4lDGoaYCEk/Bp4SXardLloG3XUQ6dOiwWxBAXlZB1bqSIL1ilNwo
eHZsAiC2B2fQwtxMEJOTupbqpIKdg1uHYzEjCJfcM7ACOIm36mhRDH0equBi
5qRO9JoKCMw3i5+7Y4L4nbXG5LFZUHS5yYtHN18LRRJydcxgg1g3p8T31fSY
s2rVKkXG3aBDWuPLZD3/rBC2smsMjhujlkfr5DWkdSWlZY74rNzCWNsW2pdo
C3DGvAUoqRcWktG9FkX3H7krkXyVkmYqObI52xJCDVdQ0PJkMXD5FpIt+4U6
MJUSr52gGDTdd2wPOYy8n/Lv67fmxKTC0aNH/xOYDBgwoCIwwRPjkMDc4+zs
5Z4E6OrQNoa087K3yNbtOWGP+BukBisHPk/OHQG1AsCwA2hOcOqjX8gx93bV
6DNHNFVe4VVQ41iNedYK0+0sAZs2K8MLceAumz1COZQEtZIOM8g5Et0KLjS0
Ki6QDWvXhA3F/zaIESOruK5Jde4LcV85sjGm2ORQ65gRnGJsGcp8Ubwag8sB
iJ+ZA5RpZeYoKg8c21sNoniGZDKTdwb7RiU2sAN2gvI7xn8l26BgGCG2+Dqq
02eoSIPaQpSsYOr46ZjqTpCOKR07dgxpzBOSmKJNX8cuUEKLcC5CRzMwtm9Y
LTsLirVAEhPiRlZGcIN2JVy37cXWwHSat2JjLAlqPj8vnWfmVqkvEs68k1BX
OTwL7Bbe/5ZbD7hRPAPmmyUFZGFZk5COgNj4EgsqKWh4KjddFhQ6wNo5e+ed
d0ZfJR1L6BVAXmPAEovn+CCSD3dPMSLbGqqttBJ7hyYu48WEPJpkzTnOha69
fpNF67IU7ngnS2TEjGVNEu/mZaHdt7VPYwHwaramw9VUz/BS9bP7e2lhGcXQ
ziRtUkmf/T9AQhr5cHZ45+qZv8tll10jv01aldEqfLFZeOHfZD01fiACrQpd
GruQvlnptcd5F+rGWbpjadE2efG+6+SJD/rBwFVL+wKwtUkF1/xA9lYzHjzG
hdTNFE7jJM9mjc8AXuvFRVCQqTfvDreCGvfYEFnZOW6qTtvtyZ3msZ8XdtLI
HzrIxTc/Kss2FsRhVqlg6Kl0k9S1im7bUNhUeCWJekhWM0nX/NqtxkAQTbjq
qqt2d4RCTqC6DzXqYwnwRMDBWfEVja91BddMpMK13h/9V66651XZmhtKmaZe
yhIxdxa+Yf22HeGNHjnYH5jYHInAYii8KA8//HD6Oo5RzeJ8mT5xjAz5ZYiM
nzQTVqVcVBPtd2KNnxNGMH/cz3L8KVfL3PXZGW3COPB68T3CwrWOLyXBLJLE
p++muNlF4S1FuZul7UWXyJs9/8w4IrxRg3ZaADmQSkUlYa/WUx3Ba6HYMiJR
YP5ZB/N4clpQgxZ47rTEhXj1u9HSb+T0/6lYe5pfeX4YVc+PXpRzb35OdjjT
54xwzRieZJUcimwl3LPY+aa0/DzspvCWrSglhheuVXniig3bT40PvFg+ePI+
ua59R56ZFYPiYERJRJNedzzZwrBmlJijbFXO2W9HzJMDWx+1Oz113pYVcvuV
58oJ590kX37ztdx38yVyze0Py6YdxeX01ISYEnaRBahXL5rvIGqSzF+xNkLq
mqV+The4a9aTdfOaJfLr4J9lwM+DZOrsRZbC5IwPmTl1nPz+x3i3ikNaXEmB
zJk1Q6ZOm+Z8W3eUzp0j06c5z3jaHNmRXxw3Uva2TTJj6gRpe1preafncJvM
JbOmypDBv8ivvw+XlRu2WZh7w8qF8usvA2TAwF9k+rwlZl07QJVpk0bLsOET
JNcBUUlhrsyYPF5+HfKLUtXDR46XLdn5Fk1jlyYa2FnZlCVThsl9t7SVR9s/
Lnfddp98N2Qi6JwexDrvvPNi1R03l43Ck9u5eZ1MmzpFJs+aKzYHeVkbtfXM
1NnzZGehhNBTFSktyJFxo37Xsf0xapxk7SqKqLlp7TIZOvQ3WbJyW6xYU1KQ
q5M3bdp0mTPXTeacOeG7Fkp+sViwobS4UOf8i1celLMubyv5cfG6ed6wUkb+
8ZsMGjzEDWdB43BTBXnZMvmvsTJ48CDp17+/jBo9WXJ2hbBaEz1psFA4ZdRx
CDk2BFThOciiQgNJ4B/LxUgmb3X6tpYs5++cd3vzLbGYucWK/547TYYOGSzD
R4x1cxBFe7vxFuuGmQYJF86cLpPcobp6646w3AplgVszkyZPwQWJK3bx3Cky
cEA/+WXI77Jk1YaYdJe/Q/4c/ruMnThfisNZU5C7Xaa4TTB9xkxVJM2ZM1um
Tpks0+cvQ5MTV+yaFUtlwh/95eRDW8qYv7fEChSFeTJ1/GhVpw3/091PblGw
EnypmKVL3B6bMlVme6JHZk6f5m5sqmzIyovRm6wNMvz3wdK//wAZM2GaFJTa
t/rQ+/ZELM1+Tyonk75ngoHCx6SIYoA4W+7Z6xbKSw/dLfc9+Ig8eM898uYn
vWRHUWm6/HvffffVzp3Tp09n3PYQSnbtkLkz3C24W9qY40m0UrdM50x3y3LK
NG4rLncgcI7Dh5/7/yRDfhsuqzZuj+mPu3Zsdfc8VCZrQ1j7KZZF8+fIlKk2
XXNkxnQe7nTZurMg3u/SJQtleJ/P5ISjjpIFWwvsSRTlOmdgzEgZOOgX+XP8
JHHObgxPrVm8KFBtc9wr3f24a0uXb7DvjclgWRtWyO9DBkr/AQNlwrS54EBU
CHKAnfRwDznynk+JLaTrzWnbjBeFtUVr81sfenZ30N3/4/ZSrdHBMmdtaEe8
Y7EcvFc96fDDn+WgmzBkotiX9aQoLd4pXZ9rJ02qZkrTZgfKMaecLA+/1UMG
9ekoLVvsK4ccfJDUb7iP3HjPo7Jya6659YN+6CSH7L+XXHnrA/LW6y/IMYe1
khvueVE259r01pac5X/JAQ2Rre0pX/w2NTyZnfJzn6+l3XUXSZU9OQurSJsb
7pXuP/wsm3YWxfljxb9993nxvHzpq6ExpUxK8qTzC7dIg5o15JZHn5eP331N
zjnzLHmta19OyEZhiH2/eF9atWgq17V7RN589Vk58tCD3Fy+LtvzrY1vFdm6
aKQ0q52hGSP9xs+Vz5+9OujsqkjTg4+Ta6+72hn+F8inPX/VPWysczLN0dTZ
a+cOl4PqV5cHXusm23bkysyR/aVZi/3k85Fzy6X6UFqeH8whdwZ4tKkps//4
[truncated: 753,371 more chars]
